# Supplementary material for: Polyploid QTL-seq identified QTLs controlling potato flesh color and tuber starch phosphorus content in a plexity-dependent manner
Source: Breed Sci. 2024 Nov 23;74(5):403–14. doi: 10.1270/jsbbs.24028 (PMC11780331; doi:10.1270/jsbbs.24028)
Supplement: Supplementary file 2 — Supplemental Table 1 [file 74_403_s2.xlsx]

## Sheet: Table S1
Supplemental Table 1. Variant counts used in the QTL analyses.
QTL analysis	Total detected variants	Variants employed for simplex analysis	Variants employed for duplex analysis
Flesh color analysis with TY-derived variants	14195946	789078	212097
Flesh color analysis with BM-derived variants	14195953	893676	284413
Starch phosphorus content analysis with TY-derived variants	14161105	780645	206603
Starch phosphorus content analysis with BM-derived variants	14161132	883470	277314
