# Supplementary material for: Polyploid QTL-seq identified QTLs controlling potato flesh color and tuber starch phosphorus content in a plexity-dependent manner
Source: Breed Sci. 2024 Nov 23;74(5):403–14. doi: 10.1270/jsbbs.24028 (PMC11780331; doi:10.1270/jsbbs.24028)
Supplement: Supplementary file 3 — Supplemental Table 2 [file 74_403_s3.xlsx]

## Sheet: Table S2
Supplemental Table 2. Primers used in the present study.
Target	Forward	Reverse	Amplicon size (bp)
Flesh Color
Chr03:49441219/C	5'-CCTTCAATGTACGTCCAGCC-3'	5'-GAAACGGGAAAGTTACCTGTG-3'	141
GBSS	5'-ATGGCAAGCATCACAG-3'	5'-CAAAACTTTAGGTGCCTC-3'	981
Starch Phosphorus Content
For quantitative PCR
Chr02:41426723/A	5'-CCCAAATTCAGCTTCAGCTG-3'	5'-GTAAACCCGCTCAAGGTGCAT-3'	97
For fragment analysis
Chr02:41523385/A_ALT	5'-CACGACGTTGTAAAACGACTGAGAATCATCAATTTCATGCAATCAA-3'	5'-GGAACAGGCAATCAGATTTCA-3'	138
Chr02:41523385/T_REF	5'-CACGACGTTGTAAAACGACGAATCATCAATTTCATGCAATCAT-3'	5'-GGAACAGGCAATCAGATTTCA-3'	135
For amplicon sequence
Chr02:41322042	5'-TCGTCGGCAGCGTCAGATGTGTATAAGAGACAGTATTAACCGCGGCTTGCTCT-3'	5'-GTCTCGTGGGCTCGGAGATGTGTATAAGAGACAGGATGATGCAGCCGATTCACA-3'	254
Chr02:41426723	5'-TCGTCGGCAGCGTCAGATGTGTATAAGAGACAGCCCAAATTCAGCTTCAGCTG-3'	5'-GTCTCGTGGGCTCGGAGATGTGTATAAGAGACAGACATGAGCTGACTGATATTGC-3'	164
Chr02:41523385	5'-TCGTCGGCAGCGTCAGATGTGTATAAGAGACAGTTTAGAGCTTAGTGCACTGTC-3'	5'-GTCTCGTGGGCTCGGAGATGTGTATAAGAGACAGGGAACAGGCAATCAGATTTCA-3'	210
The sequences for M13 (fragment analysis), Nextera R1 and R2 (amplicon sequence) tags are indicated in red.
