# Supplementary material for: Polyploid QTL-seq identified QTLs controlling potato flesh color and tuber starch phosphorus content in a plexity-dependent manner
Source: Breed Sci. 2024 Nov 23;74(5):403–14. doi: 10.1270/jsbbs.24028 (PMC11780331; doi:10.1270/jsbbs.24028)
Supplement: Supplementary file 4 — Supplemental Table 3 [file 74_403_s4.xlsx]

## Sheet: Table S3
Supplemental Table 3. The location of the candidate regions for flesh color QTLs.
Chr	Start	End	Center	P99	P95	Variant Count	P99 QTL Variant Count	P99 +Delta SNP-index QTL Variant Count	P99 -Delta SNP-index QTL Variant Count	P99 QTL Variant Rate	P95 QTL Variant Count	P95 +Delta SNP-index QTL Variant Count	P95 -Delta SNP-index QTL Variant Count	P95 QTL Variant Rate	Mean P99 Threshold	Mean P95 Threshold	Mean White Bulk SNP-index	Mean Yellow Bulk SNP-index	Mean Delta SNP-index	Mean P-Value	Mean -log10(P)	White Bulk SNP-index=0 Variant Count	Yellow Bulk SNP-index=0 Variant Count
TY-derived simplex
chr03	28600001	28700000	28650001	QTL	QTL	198	116	116	0	0.585859	163	163	0	0.823232	0.173222	0.131393	0.0493433	0.229793	0.180449	0.00490163	2.30966	8	0
chr03	28620001	28720000	28670001	QTL	QTL	285	173	173	0	0.607018	237	237	0	0.831579	0.175789	0.13333	0.049762	0.237481	0.187719	0.00397944	2.40018	11	0
chr03	28640001	28740000	28690001	QTL	QTL	262	168	168	0	0.641221	219	219	0	0.835878	0.176807	0.134075	0.0490669	0.242656	0.193589	0.00316728	2.49931	12	0
chr03	28660001	28760000	28710001	QTL	QTL	280	181	181	0	0.646429	232	232	0	0.828571	0.179158	0.135775	0.0504355	0.247269	0.196834	0.00302086	2.51987	11	0
chr03	28680001	28780000	28730001	QTL	QTL	320	207	207	0	0.646875	268	268	0	0.8375	0.181356	0.137475	0.0519558	0.25488	0.202924	0.00268204	2.57154	16	0
chr03	28700001	28800000	28750001	QTL	QTL	304	200	199	1	0.657895	255	254	1	0.838816	0.181247	0.137496	0.0517894	0.255069	0.203279	0.00251828	2.5989	13	0
chr03	28720001	28820000	28770001	QTL	QTL	252	165	164	1	0.654762	210	209	1	0.833333	0.18024	0.136724	0.052685	0.254664	0.201979	0.00252181	2.59829	10	0
chr03	28740001	28840000	28790001	QTL	QTL	285	181	180	1	0.635088	238	237	1	0.835088	0.179458	0.136134	0.0528216	0.251825	0.199003	0.00293289	2.5327	12	0
chr03	28760001	28860000	28810001	QTL	QTL	287	178	177	1	0.620209	241	240	1	0.839721	0.178922	0.135789	0.0499369	0.248176	0.198239	0.00301448	2.52079	18	0
chr03	28780001	28880000	28830001	QTL	QTL	246	152	151	1	0.617886	204	203	1	0.829268	0.177023	0.134341	0.0480408	0.240153	0.192112	0.00355891	2.44868	11	0
chr03	28800001	28900000	28850001	QTL	QTL	198	114	114	0	0.575758	157	157	0	0.792929	0.176497	0.134095	0.0439555	0.232689	0.188734	0.00439419	2.35712	9	0
chr03	29260001	29360000	29310001	QTL	QTL	203	125	125	0	0.615764	167	166	1	0.82266	0.178405	0.135494	0.0573057	0.256994	0.199688	0.0023338	2.63194	12	0
chr03	29280001	29380000	29330001	QTL	QTL	228	141	141	0	0.618421	186	185	1	0.815789	0.177318	0.134699	0.0566103	0.255142	0.198531	0.00234398	2.63005	12	0
chr03	29300001	29400000	29350001	QTL	QTL	235	147	147	0	0.625532	194	193	1	0.825532	0.176924	0.134576	0.0581411	0.258224	0.200083	0.00250715	2.60082	12	0
chr03	29320001	29420000	29370001	QTL	QTL	199	119	119	0	0.59799	165	164	1	0.829146	0.175301	0.133264	0.0586221	0.253802	0.19518	0.00299769	2.52321	5	0
chr03	29640001	29740000	29690001	QTL	QTL	140	113	113	0	0.807143	129	129	0	0.921429	0.18058	0.137503	0.0612254	0.290479	0.229254	0.000877984	3.05651	2	0
chr03	29660001	29760000	29710001	QTL	QTL	131	105	105	0	0.801527	121	121	0	0.923664	0.180621	0.13752	0.0608912	0.291173	0.230282	0.000838218	3.07664	1	0
chr03	29680001	29780000	29730001	QTL	QTL	126	102	102	0	0.809524	118	118	0	0.936508	0.18103	0.137832	0.0614326	0.295109	0.233676	0.000770277	3.11335	1	0
chr03	29800001	29900000	29850001			438	136	131	5	0.310502	231	219	12	0.527397	0.178934	0.136116	0.0982885	0.206878	0.108589	0.0263632	1.579	28	0
chr03	29820001	29920000	29870001			532	149	142	7	0.280075	254	233	21	0.477444	0.179589	0.136542	0.115145	0.208326	0.0931808	0.0325549	1.48738	30	0
chr03	29840001	29940000	29890001			553	183	173	10	0.330922	272	247	25	0.491863	0.182081	0.138322	0.122185	0.216141	0.093956	0.0266162	1.57485	20	0
chr03	29860001	29960000	29910001			601	196	175	21	0.326123	279	235	44	0.464226	0.186822	0.141854	0.137103	0.21622	0.0791173	0.0281555	1.55044	17	0
chr03	29880001	29980000	29930001			695	214	193	21	0.307914	299	249	50	0.430216	0.187005	0.141872	0.144785	0.211631	0.066846	0.0323506	1.49012	16	1
chr03	29900001	30000000	29950001			684	199	176	23	0.290936	277	222	55	0.404971	0.188116	0.142686	0.156237	0.211899	0.0556611	0.036724	1.43505	10	2
chr03	29920001	30020000	29970001			716	218	191	27	0.304469	292	234	58	0.407821	0.18963	0.143893	0.155076	0.209032	0.053956	0.0353572	1.45152	10	2
chr03	29940001	30040000	29990001			724	214	186	28	0.29558	299	232	67	0.412983	0.187198	0.142114	0.15796	0.204396	0.0464356	0.0357873	1.44627	10	2
chr03	29960001	30060000	30010001			695	194	173	21	0.279137	268	215	53	0.385612	0.184841	0.140453	0.162616	0.204022	0.0414057	0.0415436	1.3815	10	2
chr03	29980001	30080000	30030001			631	195	174	21	0.309033	278	230	48	0.440571	0.184166	0.139954	0.151391	0.208009	0.0566187	0.032648	1.48614	18	1
chr03	30000001	30100000	30050001			663	213	193	20	0.321267	315	268	47	0.475113	0.184497	0.140093	0.137466	0.20674	0.0692737	0.0299743	1.52325	30	0
chr03	30020001	30120000	30070001			668	227	212	15	0.33982	352	311	41	0.526946	0.184311	0.139885	0.124556	0.213137	0.0885805	0.0245159	1.61055	43	0
chr03	30040001	30140000	30090001			611	194	184	10	0.317512	307	280	27	0.502455	0.186553	0.141608	0.123035	0.216933	0.093898	0.0289041	1.53904	47	0
chr03	30060001	30160000	30110001			544	180	173	7	0.330882	293	270	23	0.538603	0.187976	0.142632	0.113415	0.222161	0.108746	0.0245976	1.60911	51	0
chr03	30080001	30180000	30130001			528	162	154	8	0.306818	269	244	25	0.50947	0.188894	0.143491	0.1196	0.222692	0.103091	0.0278769	1.55476	48	0
chr03	30100001	30200000	30150001			516	146	138	8	0.282946	247	225	22	0.478682	0.187633	0.142537	0.12109	0.22197	0.10088	0.0318391	1.49704	45	0
chr03	30120001	30220000	30170001			441	126	119	7	0.285714	204	187	17	0.462585	0.186218	0.141493	0.11653	0.220516	0.103986	0.0289706	1.53804	34	0
chr03	30140001	30240000	30190001			468	150	141	9	0.320513	238	220	18	0.508547	0.1851	0.140594	0.104287	0.217345	0.113058	0.0235632	1.62777	34	0
chr03	30160001	30260000	30210001			572	193	183	10	0.337413	320	299	21	0.559441	0.184851	0.140479	0.0896106	0.215702	0.126092	0.0188375	1.72498	42	0
chr03	30180001	30280000	30230001			612	231	223	8	0.377451	368	347	21	0.601307	0.184579	0.140219	0.082808	0.220214	0.137406	0.0148219	1.8291	49	0
chr03	30200001	30300000	30250001			633	252	242	10	0.398104	395	370	25	0.624013	0.184412	0.14022	0.0809131	0.219799	0.138886	0.0130358	1.88486	48	0
chr03	30220001	30320000	30270001			637	270	257	13	0.423862	409	378	31	0.642072	0.183575	0.139619	0.0851902	0.220137	0.134947	0.0121017	1.91715	45	0
chr03	30240001	30340000	30290001			590	240	229	11	0.40678	371	338	33	0.628814	0.182053	0.138522	0.0907877	0.219508	0.12872	0.0131059	1.88253	44	0
chr03	30260001	30360000	30310001			449	180	171	9	0.400891	266	235	31	0.592428	0.18086	0.137541	0.104272	0.216849	0.112577	0.0163085	1.78759	31	0
chr03	30280001	30380000	30330001			335	124	116	8	0.370149	187	159	28	0.558209	0.179402	0.136457	0.120581	0.210582	0.090001	0.021354	1.67052	15	0
chr03	35800001	35900000	35850001			606	158	133	25	0.260726	260	186	74	0.429043	0.175858	0.133537	0.124083	0.152636	0.0285533	0.0371733	1.42977	20	4
chr03	35820001	35920000	35870001			717	215	192	23	0.299861	337	266	71	0.470014	0.17824	0.135289	0.111565	0.167764	0.0561989	0.0278008	1.55594	32	4
chr03	35840001	35940000	35890001			639	190	172	18	0.29734	301	242	59	0.471049	0.179112	0.135939	0.108543	0.168994	0.0604507	0.0275948	1.55917	35	4
chr03	35860001	35960000	35910001			539	164	153	11	0.304267	256	215	41	0.474954	0.180364	0.136986	0.100374	0.174098	0.0737234	0.0276509	1.55829	36	4
chr03	35880001	35980000	35930001			520	182	180	2	0.35	269	254	15	0.517308	0.182796	0.138846	0.0781355	0.192931	0.114795	0.0209426	1.67897	36	3
chr03	35900001	36000000	35950001		QTL	401	154	154	0	0.38404	226	226	0	0.563591	0.182729	0.138831	0.0595204	0.20717	0.14765	0.0163667	1.78604	36	0
chr03	35920001	36020000	35970001		QTL	445	190	190	0	0.426966	278	278	0	0.624719	0.181866	0.138198	0.0565656	0.214439	0.157873	0.0115287	1.93822	35	0
chr03	35940001	36040000	35990001		QTL	583	239	239	0	0.409949	366	366	0	0.627787	0.18313	0.139043	0.0540201	0.213592	0.159572	0.0122741	1.91101	47	0
chr03	35960001	36060000	36010001		QTL	687	291	291	0	0.423581	446	446	0	0.649199	0.183305	0.139075	0.0510641	0.216874	0.165809	0.010818	1.96585	56	0
chr03	35980001	36080000	36030001		QTL	591	270	270	0	0.456853	410	410	0	0.693739	0.183558	0.139229	0.0444001	0.220239	0.175839	0.00835212	2.0782	58	0
chr03	36000001	36100000	36050001		QTL	522	251	251	0	0.480843	376	376	0	0.720307	0.183793	0.139337	0.0422578	0.224361	0.182103	0.00713359	2.14669	53	0
chr03	36020001	36120000	36070001		QTL	369	165	165	0	0.447154	254	254	0	0.688347	0.18299	0.138704	0.0397865	0.215688	0.175901	0.00891617	2.04982	45	0
chr03	36040001	36140000	36090001	QTL	QTL	247	129	129	0	0.522267	182	182	0	0.736842	0.180044	0.136521	0.0389122	0.224301	0.185389	0.00563519	2.24909	28	0
chr03	42540001	42640000	42590001	QTL	QTL	143	114	114	0	0.797203	131	131	0	0.916084	0.178321	0.135583	0.00620245	0.247442	0.24124	0.000526258	3.2788	110	0
chr03	42560001	42660000	42610001	QTL	QTL	152	121	120	1	0.796053	139	135	4	0.914474	0.177003	0.134523	0.0129893	0.23827	0.22528	0.000548186	3.26107	119	0
chr03	42580001	42680000	42630001	QTL	QTL	194	139	137	2	0.716495	161	152	9	0.829897	0.181058	0.137435	0.0258474	0.231095	0.205247	0.000893819	3.04875	156	1
chr03	42600001	42700000	42650001		QTL	197	131	128	3	0.664975	156	140	16	0.791878	0.181086	0.137514	0.040683	0.21427	0.173587	0.00123668	2.90774	142	2
chr03	43940001	44040000	43990001	QTL	QTL	104	104	103	1	1	104	103	1	1	0.17258	0.131623	0.00359814	0.312437	0.308839	4.00005e-05	4.39793	97	1
chr03	43960001	44060000	44010001	QTL	QTL	135	135	134	1	1	135	134	1	1	0.172998	0.131862	0.00290186	0.31316	0.310258	4.16576e-05	4.38031	127	1
chr03	43980001	44080000	44030001	QTL	QTL	176	175	174	1	0.994318	176	175	1	1	0.172803	0.131774	0.0022927	0.314688	0.312395	4.0088e-05	4.39699	167	1
chr03	44000001	44100000	44050001	QTL	QTL	173	171	171	0	0.988439	172	172	0	0.99422	0.17345	0.132298	0.00112161	0.318411	0.317289	4.31259e-05	4.36526	164	0
chr03	44020001	44120000	44070001	QTL	QTL	162	159	159	0	0.981481	161	161	0	0.993827	0.174503	0.132891	0.00124247	0.319379	0.318136	4.51643e-05	4.3452	153	0
chr03	44040001	44140000	44090001	QTL	QTL	137	134	134	0	0.978102	136	136	0	0.992701	0.174867	0.133166	0.00121432	0.316769	0.315554	4.83361e-05	4.31573	130	0
chr03	44060001	44160000	44110001	QTL	QTL	116	113	113	0	0.974138	115	115	0	0.991379	0.175104	0.13329	0.001725	0.320222	0.318497	4.58458e-05	4.3387	109	0
chr03	44100001	44200000	44150001	QTL	QTL	107	106	106	0	0.990654	107	107	0	1	0.175537	0.133335	0.00161745	0.334974	0.333357	4.09324e-05	4.38793	98	0
chr03	44120001	44220000	44170001	QTL	QTL	131	129	129	0	0.984733	129	129	0	0.984733	0.174948	0.133267	0.00274208	0.326304	0.323562	4.55525e-05	4.34149	121	0
chr03	44140001	44240000	44190001	QTL	QTL	156	152	152	0	0.974359	152	152	0	0.974359	0.173616	0.132013	0.00319604	0.313802	0.310606	5.38791e-05	4.26858	143	0
chr03	44160001	44260000	44210001	QTL	QTL	191	168	168	0	0.879581	169	168	1	0.884817	0.172431	0.130992	0.0131641	0.286523	0.273359	0.000131147	3.88224	158	0
chr03	44180001	44280000	44230001	QTL	QTL	198	175	175	0	0.883838	176	175	1	0.888889	0.172472	0.131063	0.0127282	0.285913	0.273184	0.000122532	3.91175	164	0
chr03	44200001	44300000	44250001	QTL	QTL	207	184	184	0	0.888889	185	184	1	0.89372	0.171626	0.130456	0.0119729	0.279681	0.267708	0.000127178	3.89559	176	0
chr03	44220001	44320000	44270001	QTL	QTL	160	139	139	0	0.86875	140	139	1	0.875	0.170684	0.129448	0.014155	0.272796	0.258641	0.000161221	3.79258	132	0
chr03	44240001	44340000	44290001	QTL	QTL	147	119	119	0	0.809524	120	119	1	0.816327	0.171113	0.130235	0.0233837	0.263406	0.240022	0.000252777	3.59726	114	0
chr03	44260001	44360000	44310001	QTL	QTL	146	123	119	4	0.842466	126	120	6	0.863014	0.171862	0.131106	0.0237389	0.26171	0.237971	0.000174574	3.75802	116	3
chr03	44280001	44380000	44330001	QTL	QTL	165	109	103	6	0.660606	124	113	11	0.751515	0.17446	0.133067	0.0349562	0.211839	0.176883	0.00093665	3.02842	113	6
chr03	45460001	45560000	45510001		QTL	141	107	100	7	0.758865	125	110	15	0.886525	0.174172	0.132332	0.0327357	0.205294	0.172559	0.000795972	3.0991	112	0
chr03	45600001	45700000	45650001			218	115	103	12	0.527523	126	106	20	0.577982	0.175775	0.133355	0.0783038	0.185588	0.107284	0.00385583	2.41388	102	3
chr03	47080001	47180000	47130001			421	124	100	24	0.294537	152	101	51	0.361045	0.175358	0.133154	0.117057	0.138972	0.0219145	0.0222867	1.65195	92	4
chr03	47100001	47200000	47150001			422	131	108	23	0.310427	162	109	53	0.383886	0.176043	0.133598	0.117197	0.148306	0.0311086	0.0187627	1.7267	102	4
chr03	47120001	47220000	47170001			501	160	131	29	0.319361	202	132	70	0.403194	0.175219	0.132972	0.116536	0.146732	0.0301969	0.0192391	1.71581	122	5
chr03	47140001	47240000	47190001			551	183	154	29	0.332123	228	154	74	0.413793	0.174365	0.13233	0.109129	0.148513	0.0393835	0.0176677	1.75282	147	5
chr03	47160001	47260000	47210001			580	193	157	36	0.332759	236	157	79	0.406897	0.172493	0.130972	0.108883	0.147066	0.0381826	0.0205217	1.68779	147	3
chr03	47180001	47280000	47230001			483	152	121	31	0.3147	189	121	68	0.391304	0.172378	0.130876	0.113131	0.146681	0.0335505	0.0256327	1.59121	114	1
chr03	47200001	47300000	47250001			462	150	123	27	0.324675	176	123	53	0.380952	0.172175	0.130787	0.100553	0.144307	0.0437541	0.0250549	1.60111	116	1
chr03	47220001	47320000	47270001			392	127	109	18	0.32398	141	109	32	0.359694	0.172189	0.130851	0.0904853	0.149812	0.0593269	0.0242939	1.6145	104	0
chr03	47860001	47960000	47910001			259	110	101	9	0.42471	121	101	20	0.467181	0.175249	0.133083	0.124	0.227919	0.103918	0.00668139	2.17513	92	1
chr03	47880001	47980000	47930001		QTL	294	154	146	8	0.52381	164	146	18	0.557823	0.175194	0.132988	0.100786	0.248601	0.147814	0.00277668	2.55647	132	0
chr03	47900001	48000000	47950001	QTL	QTL	244	173	172	1	0.709016	178	172	6	0.729508	0.176489	0.134131	0.0599898	0.295175	0.235185	0.000448542	3.3482	154	0
chr03	47920001	48020000	47970001	QTL	QTL	203	201	201	0	0.990148	201	201	0	0.990148	0.176005	0.133794	0.00235293	0.345205	0.342853	3.47639e-05	4.45887	183	0
chr03	47940001	48040000	47990001	QTL	QTL	158	154	154	0	0.974684	154	154	0	0.974684	0.175266	0.133171	0.00510893	0.328669	0.32356	4.41117e-05	4.35545	142	0
chr03	47960001	48060000	48010001	QTL	QTL	147	143	143	0	0.972789	143	143	0	0.972789	0.175692	0.133668	0.00542465	0.333717	0.328293	4.60748e-05	4.33654	132	0
chr03	48160001	48260000	48210001	QTL	QTL	117	114	114	0	0.974359	114	114	0	0.974359	0.177248	0.134587	0.00492536	0.346267	0.341342	4.4151e-05	4.35506	105	0
chr03	48180001	48280000	48230001	QTL	QTL	116	113	113	0	0.974138	113	113	0	0.974138	0.179483	0.13647	0.00465341	0.366413	0.36176	3.70387e-05	4.43134	107	0
chr03	48200001	48300000	48250001	QTL	QTL	108	105	105	0	0.972222	105	105	0	0.972222	0.180564	0.137488	0.00478839	0.375632	0.370844	3.04992e-05	4.51571	100	0
chr03	48220001	48320000	48270001	QTL	QTL	149	145	145	0	0.973154	146	146	0	0.979866	0.179026	0.136136	0.00444962	0.367733	0.363284	3.32068e-05	4.47877	134	0
chr03	48240001	48340000	48290001	QTL	QTL	158	155	155	0	0.981013	156	156	0	0.987342	0.179536	0.136443	0.00399837	0.374444	0.370446	3.06723e-05	4.51325	144	0
chr03	48260001	48360000	48310001	QTL	QTL	120	119	119	0	0.991667	120	120	0	1	0.178426	0.135384	0.00151689	0.374354	0.372837	2.83674e-05	4.54718	111	0
chr03	48560001	48660000	48610001	QTL	QTL	102	102	102	0	1	102	102	0	1	0.175368	0.133432	0.000782608	0.309599	0.308816	5.28698e-05	4.27679	99	0
chr03	49240001	49340000	49290001	QTL	QTL	117	117	117	0	1	117	117	0	1	0.171078	0.130176	0.00071941	0.316479	0.315759	3.66221e-05	4.43626	113	0
chr03	49260001	49360000	49310001	QTL	QTL	128	128	128	0	1	128	128	0	1	0.171338	0.130373	0.000657586	0.314872	0.314215	3.87988e-05	4.41118	124	0
chr03	49280001	49380000	49330001	QTL	QTL	127	127	127	0	1	127	127	0	1	0.170471	0.129569	0.00085024	0.305049	0.304199	4.14828e-05	4.38213	122	0
chr03	49300001	49400000	49350001	QTL	QTL	110	110	110	0	1	110	110	0	1	0.171467	0.130501	0.000981641	0.305941	0.30496	4.27248e-05	4.36932	105	0
chr03	49520001	49620000	49570001	QTL	QTL	125	123	123	0	0.984	125	124	1	1	0.170881	0.129892	0.00304498	0.287043	0.283998	6.62484e-05	4.17882	115	0
chr03	49540001	49640000	49590001	QTL	QTL	125	121	121	0	0.968	123	122	1	0.984	0.171825	0.130736	0.00433003	0.284385	0.280055	8.61252e-05	4.06487	114	0
chr03	49560001	49660000	49610001	QTL	QTL	139	135	135	0	0.971223	137	136	1	0.985612	0.173037	0.13147	0.00409564	0.29098	0.286885	8.42591e-05	4.07438	127	0
chr03	49580001	49680000	49630001	QTL	QTL	138	134	134	0	0.971014	136	135	1	0.985507	0.172653	0.131253	0.00427353	0.288637	0.284364	0.000101667	3.99282	125	0
chr03	49680001	49780000	49730001	QTL	QTL	131	130	130	0	0.992366	131	131	0	1	0.174927	0.132864	0.000771534	0.313832	0.313061	3.89931e-05	4.40901	125	0
chr03	49700001	49800000	49750001	QTL	QTL	155	153	153	0	0.987097	154	154	0	0.993548	0.174519	0.132534	0.00194446	0.3121	0.310156	4.00375e-05	4.39753	146	0
chr03	49720001	49820000	49770001	QTL	QTL	142	126	126	0	0.887324	128	128	0	0.901408	0.172189	0.130784	0.0132697	0.282493	0.269223	0.000108494	3.96459	121	0
chr03	49740001	49840000	49790001	QTL	QTL	227	148	147	1	0.651982	154	148	6	0.678414	0.170919	0.129898	0.044435	0.225777	0.181342	0.000973123	3.01183	140	0
chr03	49760001	49860000	49810001		QTL	226	140	139	1	0.619469	147	140	7	0.650442	0.171173	0.130119	0.0481171	0.218644	0.170527	0.00130478	2.88446	133	0
chr03	49860001	49960000	49910001		QTL	226	126	126	0	0.557522	128	127	1	0.566372	0.172174	0.131054	0.0454755	0.209288	0.163812	0.00229196	2.63979	115	1
chr03	49880001	49980000	49930001		QTL	286	147	146	1	0.513986	151	147	4	0.527972	0.172142	0.131011	0.0532244	0.19834	0.145115	0.00354115	2.45086	116	1
chr03	49900001	50000000	49950001		QTL	314	170	169	1	0.541401	175	171	4	0.557325	0.172398	0.131306	0.0531703	0.206227	0.153057	0.00288839	2.53934	107	1
chr03	49920001	50020000	49970001		QTL	323	188	186	2	0.582043	192	188	4	0.594427	0.172386	0.131229	0.050095	0.211656	0.161561	0.00237448	2.62443	103	0
chr03	49940001	50040000	49990001		QTL	287	176	173	3	0.61324	181	175	6	0.630662	0.172662	0.131485	0.0506594	0.217789	0.16713	0.0019617	2.70737	76	0
chr03	49960001	50060000	50010001		QTL	250	142	139	3	0.568	146	140	6	0.584	0.174104	0.132602	0.0584849	0.211708	0.153223	0.00304632	2.51622	44	0
chr03	49980001	50080000	50030001	QTL	QTL	189	121	119	2	0.640212	123	120	3	0.650794	0.174806	0.133208	0.0506429	0.229498	0.178855	0.00167055	2.77714	43	0
TY-derived duplex
No candidates
BM-derived simplex
No candidates
BM-derived duplex
No candidates
