# Supplementary material for: Polyploid QTL-seq identified QTLs controlling potato flesh color and tuber starch phosphorus content in a plexity-dependent manner
Source: Breed Sci. 2024 Nov 23;74(5):403–14. doi: 10.1270/jsbbs.24028 (PMC11780331; doi:10.1270/jsbbs.24028)
Supplement: Supplementary file 7 — Supplemental Table 6 [file 74_403_s7.xlsx]

## Sheet: Table S6
Supplemental Table 6. The location of the candidate regions for starch phosphorus content QTLs.
Chr	Start	End	Center	P99	P95	Variant Count	P99 QTL Variant Count	P99 +Delta SNP-index QTL Variant Count	P99 -Delta SNP-index QTL Variant Count	P99 QTL Variant Rate	P95 QTL Variant Count	P95 +Delta SNP-index QTL Variant Count	P95 -Delta SNP-index QTL Variant Count	P95 QTL Variant Rate	Mean P99 Threshold	Mean P95 Threshold	Mean Low Bulk SNP-index	Mean High Bulk SNP-index	Mean Delta SNP-index	Mean P-Value	Mean -log10(P)	Low Bulk SNP-index=0 Variant Count	High Bulk SNP-index=0 Variant Count
TY-derived simplex
No candidates
TY-derived duplex
No candidates
BM-derived simplex
chr02	43400001	43500000	43450001	QTL	QTL	171	106	106	0	0.619883	145	145	0	0.847953	0.177392	0.134706	0.0515881	0.257996	0.206408	0.00236856	2.62551	6	0
BM-derived duplex
chr02	39680001	39780000	39730001	QTL	QTL	136	100	0	100	0.735294	124	0	124	0.911765	0.218776	0.167319	0.426496	0.168554	-0.257942	0.0018221	2.73943	0	0
chr02	40720001	40820000	40770001	QTL	QTL	129	104	0	104	0.806202	120	0	120	0.930233	0.223089	0.170214	0.437995	0.152933	-0.285062	0.000796154	3.099	0	0
chr02	40740001	40840000	40790001	QTL	QTL	159	133	0	133	0.836478	150	0	150	0.943396	0.223378	0.170407	0.443191	0.153925	-0.289266	0.000662177	3.17903	0	0
chr02	40760001	40860000	40810001	QTL	QTL	171	143	0	143	0.836257	162	0	162	0.947368	0.221818	0.169403	0.44287	0.152157	-0.290713	0.000551299	3.25861	0	0
chr02	40780001	40880000	40830001	QTL	QTL	180	149	0	149	0.827778	169	0	169	0.938889	0.223536	0.170702	0.447577	0.15681	-0.290767	0.000624316	3.2046	0	0
chr02	40800001	40900000	40850001	QTL	QTL	203	160	0	160	0.788177	187	0	187	0.921182	0.221695	0.169414	0.427559	0.146538	-0.281021	0.000817962	3.08727	0	1
chr02	40820001	40920000	40870001	QTL	QTL	204	154	0	154	0.754902	184	0	184	0.901961	0.219544	0.167989	0.412615	0.142421	-0.270194	0.00114989	2.93935	0	1
chr02	40840001	40940000	40890001	QTL	QTL	212	144	0	144	0.679245	188	0	188	0.886792	0.219592	0.168067	0.406114	0.14559	-0.260524	0.00168679	2.77294	0	1
chr02	40860001	40960000	40910001	QTL	QTL	220	136	0	136	0.618182	190	0	190	0.863636	0.221172	0.169095	0.405002	0.154546	-0.250456	0.00254336	2.59459	0	1
chr02	40880001	40980000	40930001	QTL	QTL	231	138	0	138	0.597403	198	0	198	0.857143	0.219302	0.167656	0.394102	0.151015	-0.243087	0.00298845	2.52455	0	1
chr02	40900001	41000000	40950001	QTL	QTL	230	131	0	131	0.569565	192	0	192	0.834783	0.219857	0.168104	0.398599	0.157849	-0.24075	0.00332143	2.47868	0	0
chr02	40920001	41020000	40970001	QTL	QTL	258	139	0	139	0.53876	208	0	208	0.806202	0.221452	0.169207	0.397305	0.163542	-0.233764	0.00434805	2.36171	0	0
chr02	40940001	41040000	40990001	QTL	QTL	280	150	0	150	0.535714	222	0	222	0.792857	0.22106	0.168795	0.400659	0.169665	-0.230994	0.00478323	2.32028	0	0
chr02	40960001	41060000	41010001	QTL	QTL	280	151	0	151	0.539286	223	0	223	0.796429	0.220659	0.16854	0.403284	0.171091	-0.232193	0.00468185	2.32958	0	0
chr02	40980001	41080000	41030001	QTL	QTL	267	143	0	143	0.535581	213	0	213	0.797753	0.220962	0.168746	0.405829	0.174968	-0.230861	0.00465255	2.33231	0	0
chr02	41000001	41100000	41050001	QTL	QTL	295	158	0	158	0.535593	236	0	236	0.8	0.22137	0.169051	0.40046	0.171034	-0.229426	0.00492287	2.30778	0	0
chr02	41020001	41120000	41070001	QTL	QTL	257	142	0	142	0.552529	212	0	212	0.824903	0.219733	0.167826	0.400892	0.169347	-0.231545	0.00433559	2.36295	0	0
chr02	41040001	41140000	41090001	QTL	QTL	224	128	0	128	0.571429	188	0	188	0.839286	0.21928	0.167634	0.390526	0.156289	-0.234237	0.00371789	2.4297	0	0
chr02	41060001	41160000	41110001	QTL	QTL	216	126	0	126	0.583333	180	0	180	0.833333	0.218254	0.166746	0.376771	0.145162	-0.231608	0.00383415	2.41633	0	0
chr02	41080001	41180000	41130001	QTL	QTL	207	115	0	115	0.555556	169	0	169	0.816425	0.21906	0.167256	0.369664	0.139716	-0.229948	0.00463058	2.33436	0	0
chr02	41200001	41300000	41250001	QTL	QTL	189	109	0	109	0.57672	159	0	159	0.84127	0.218651	0.167286	0.352378	0.121581	-0.230797	0.00511296	2.29133	0	0
chr02	41240001	41340000	41290001	QTL	QTL	177	120	0	120	0.677966	156	0	156	0.881356	0.221325	0.169555	0.397562	0.134726	-0.262836	0.00186886	2.72842	0	1
chr02	41260001	41360000	41310001	QTL	QTL	168	111	0	111	0.660714	148	0	148	0.880952	0.222978	0.171134	0.40985	0.140986	-0.268865	0.00157295	2.80329	0	1
chr02	41280001	41380000	41330001	QTL	QTL	181	130	0	130	0.718232	162	0	162	0.895028	0.222579	0.170898	0.42693	0.147971	-0.278959	0.00104363	2.98145	0	1
chr02	41300001	41400000	41350001	QTL	QTL	164	130	0	130	0.792683	154	0	154	0.939024	0.223507	0.171516	0.457117	0.163632	-0.293485	0.000630286	3.20046	0	1
chr02	41320001	41420000	41370001	QTL	QTL	170	136	0	136	0.8	160	0	160	0.941176	0.221685	0.169899	0.458558	0.167329	-0.291229	0.000645136	3.19035	0	0
chr02	41340001	41440000	41390001	QTL	QTL	189	145	0	145	0.767196	170	0	170	0.899471	0.22135	0.16939	0.439259	0.165668	-0.273591	0.00115314	2.93812	0	0
chr02	41360001	41460000	41410001	QTL	QTL	178	137	0	137	0.769663	158	0	158	0.88764	0.221058	0.168965	0.434518	0.162631	-0.271887	0.00118809	2.92515	0	0
chr02	41380001	41480000	41430001	QTL	QTL	185	126	0	126	0.681081	162	0	162	0.875676	0.221093	0.168793	0.414883	0.156695	-0.258189	0.0021021	2.67735	0	0
chr02	41400001	41500000	41450001	QTL	QTL	167	106	1	105	0.634731	147	1	146	0.88024	0.220586	0.168189	0.40553	0.157327	-0.248202	0.00270452	2.56791	0	0
chr02	41420001	41520000	41470001	QTL	QTL	197	128	1	127	0.649746	175	1	174	0.888325	0.222418	0.169659	0.407324	0.153174	-0.25415	0.00235341	2.6283	0	0
chr02	41440001	41540000	41490001	QTL	QTL	172	110	1	109	0.639535	158	1	157	0.918605	0.223193	0.17024	0.401078	0.149956	-0.251121	0.00251874	2.59882	0	0
chr02	41460001	41560000	41510001	QTL	QTL	219	117	1	116	0.534247	189	1	188	0.863014	0.220162	0.167966	0.36804	0.137093	-0.230947	0.00463551	2.3339	0	0
chr02	41480001	41580000	41530001	QTL	QTL	219	116	1	115	0.52968	179	1	178	0.817352	0.21942	0.167524	0.352806	0.129315	-0.223491	0.00552762	2.25746	0	0
chr02	41500001	41600000	41550001		QTL	258	132	0	132	0.511628	202	0	202	0.782946	0.219081	0.16732	0.341404	0.122494	-0.218911	0.00671199	2.17315	0	0
chr02	41620001	41720000	41670001		QTL	281	148	0	148	0.52669	213	0	213	0.758007	0.217502	0.166048	0.329538	0.113499	-0.216039	0.00728234	2.13773	1	2
chr02	41640001	41740000	41690001		QTL	280	151	0	151	0.539286	216	0	216	0.771429	0.217717	0.166201	0.330498	0.112786	-0.217712	0.00693756	2.15879	1	2
chr02	41660001	41760000	41710001		QTL	304	160	0	160	0.526316	233	0	233	0.766447	0.216879	0.165542	0.328197	0.111919	-0.216278	0.00714798	2.14582	1	2
chr02	41680001	41780000	41730001		QTL	306	154	0	154	0.503268	222	0	222	0.72549	0.215112	0.164255	0.322742	0.11188	-0.210862	0.00777147	2.1095	1	2
chr02	41700001	41800000	41750001	QTL	QTL	290	151	0	151	0.52069	214	0	214	0.737931	0.214412	0.16352	0.327909	0.11324	-0.214668	0.00669724	2.1741	0	0
chr02	41720001	41820000	41770001		QTL	218	100	0	100	0.458716	153	0	153	0.701835	0.213198	0.162565	0.316482	0.110473	-0.206009	0.00815146	2.08876	0	0
chr02	41760001	41860000	41810001		QTL	220	102	0	102	0.463636	151	0	151	0.686364	0.215393	0.164386	0.316544	0.109272	-0.207272	0.00846833	2.0722	0	0
chr02	41780001	41880000	41830001		QTL	225	117	0	117	0.52	167	0	167	0.742222	0.216463	0.165089	0.328009	0.112177	-0.215832	0.00712525	2.1472	0	0
chr02	41960001	42060000	42010001	QTL	QTL	159	104	0	104	0.654088	128	0	128	0.805031	0.222103	0.169703	0.392484	0.1488	-0.243684	0.00317756	2.49791	0	0
chr02	41980001	42080000	42030001	QTL	QTL	231	153	0	153	0.662338	184	0	184	0.796537	0.219957	0.167979	0.392129	0.148048	-0.244081	0.00282928	2.54832	0	0
chr02	42000001	42100000	42050001	QTL	QTL	235	168	0	168	0.714894	202	0	202	0.859574	0.218862	0.167115	0.40771	0.151644	-0.256066	0.00186775	2.72868	0	0
chr02	42020001	42120000	42070001	QTL	QTL	267	188	0	188	0.70412	233	0	233	0.872659	0.217422	0.16615	0.406249	0.151067	-0.255182	0.00184837	2.73321	0	0
chr02	42040001	42140000	42090001	QTL	QTL	307	198	0	198	0.644951	261	0	261	0.850163	0.217158	0.166077	0.395137	0.149486	-0.245651	0.00258705	2.5872	0	0
chr02	42060001	42160000	42110001	QTL	QTL	283	176	0	176	0.621908	236	0	236	0.833922	0.21635	0.165464	0.385091	0.144541	-0.24055	0.00302955	2.51862	0	0
chr02	42080001	42180000	42130001	QTL	QTL	219	129	0	129	0.589041	185	0	185	0.844749	0.215865	0.165043	0.379931	0.143058	-0.236872	0.00352612	2.4527	0	0
chr02	42100001	42200000	42150001	QTL	QTL	229	135	0	135	0.58952	189	0	189	0.825328	0.215663	0.164976	0.376005	0.141088	-0.234917	0.00374123	2.42699	0	0
chr02	42120001	42220000	42170001	QTL	QTL	190	100	0	100	0.526316	152	0	152	0.8	0.215631	0.164979	0.36348	0.138855	-0.224626	0.00537339	2.26975	0	0
chr02	42260001	42360000	42310001	QTL	QTL	134	102	0	102	0.761194	118	0	118	0.880597	0.216847	0.165448	0.370146	0.119759	-0.250387	0.00210818	2.67609	0	0
chr02	42280001	42380000	42330001	QTL	QTL	200	150	0	150	0.75	176	0	176	0.88	0.218297	0.166437	0.375952	0.122921	-0.253031	0.00217476	2.66259	0	0
chr02	42300001	42400000	42350001	QTL	QTL	236	170	0	170	0.720339	205	0	205	0.868644	0.220091	0.167814	0.379506	0.126571	-0.252935	0.00227887	2.64228	0	0
chr02	42320001	42420000	42370001	QTL	QTL	312	233	0	233	0.746795	278	0	278	0.891026	0.220132	0.167977	0.386966	0.128894	-0.258071	0.00193419	2.7135	0	0
chr02	42340001	42440000	42390001	QTL	QTL	267	192	0	192	0.719101	234	0	234	0.876404	0.224021	0.170916	0.392761	0.130042	-0.262719	0.00192713	2.71509	0	0
chr02	42360001	42460000	42410001	QTL	QTL	265	192	0	192	0.724528	235	0	235	0.886792	0.223874	0.170763	0.395044	0.130176	-0.264868	0.00181489	2.74115	0	0
chr02	42380001	42480000	42430001	QTL	QTL	238	167	0	167	0.701681	211	0	211	0.886555	0.222542	0.169791	0.390755	0.129593	-0.261163	0.00191605	2.71759	0	0
chr02	42400001	42500000	42450001	QTL	QTL	228	164	0	164	0.719298	206	0	206	0.903509	0.221581	0.169189	0.39071	0.128028	-0.262681	0.00176133	2.75416	0	0
chr02	42420001	42520000	42470001	QTL	QTL	160	108	0	108	0.675	139	0	139	0.86875	0.222258	0.169821	0.378257	0.122363	-0.255894	0.00234506	2.62985	0	0
chr02	42440001	42540000	42490001	QTL	QTL	164	111	0	111	0.676829	147	0	147	0.896341	0.217185	0.165903	0.369965	0.122024	-0.247942	0.00245975	2.60911	0	0
chr02	42460001	42560000	42510001	QTL	QTL	161	107	0	107	0.664596	147	0	147	0.913043	0.217675	0.166169	0.36621	0.119188	-0.247022	0.00249524	2.60289	0	0
chr02	42480001	42580000	42530001	QTL	QTL	152	109	0	109	0.717105	140	0	140	0.921053	0.219371	0.167545	0.372747	0.120445	-0.252302	0.00214516	2.66854	0	0
chr02	42500001	42600000	42550001	QTL	QTL	159	117	0	117	0.735849	146	0	146	0.918239	0.21779	0.166041	0.365398	0.114391	-0.251007	0.00215177	2.6672	0	0
chr02	42520001	42620000	42570001	QTL	QTL	182	134	0	134	0.736264	167	0	167	0.917582	0.216398	0.164857	0.374047	0.122101	-0.251946	0.00202887	2.69275	0	0
chr02	42540001	42640000	42590001	QTL	QTL	143	105	0	105	0.734266	130	0	130	0.909091	0.216565	0.165043	0.372678	0.123747	-0.248931	0.00234245	2.63033	0	0
chr02	43200001	43300000	43250001	QTL	QTL	140	105	0	105	0.75	126	0	126	0.9	0.227824	0.174095	0.4108	0.13571	-0.27509	0.00131489	2.88111	0	1
chr02	43220001	43320000	43270001	QTL	QTL	178	129	0	129	0.724719	159	0	159	0.893258	0.229903	0.175741	0.405157	0.128529	-0.276628	0.00139222	2.85629	0	1
chr02	43240001	43340000	43290001	QTL	QTL	210	150	0	150	0.714286	186	0	186	0.885714	0.225631	0.172464	0.38125	0.114049	-0.267201	0.00157022	2.80404	0	1
chr02	43260001	43360000	43310001	QTL	QTL	235	167	0	167	0.710638	209	0	209	0.889362	0.227043	0.173667	0.385128	0.11354	-0.271588	0.00142316	2.84675	0	1
chr02	43280001	43380000	43330001	QTL	QTL	238	168	0	168	0.705882	214	0	214	0.89916	0.229787	0.17573	0.386951	0.108066	-0.278885	0.00120792	2.91796	0	1
chr02	43300001	43400000	43350001	QTL	QTL	224	159	2	157	0.709821	200	2	198	0.892857	0.229671	0.175643	0.38178	0.112587	-0.269193	0.00132515	2.87774	0	0
chr02	43320001	43420000	43370001	QTL	QTL	191	138	6	132	0.722513	171	7	164	0.895288	0.228519	0.174734	0.371117	0.121674	-0.249444	0.00124508	2.9048	0	0
chr02	45280001	45380000	45330001	QTL	QTL	179	103	102	1	0.575419	140	139	1	0.782123	0.222038	0.169634	0.155171	0.380035	0.224864	0.00532339	2.27381	0	0
