# Supplementary material for: Polyploid QTL-seq identified QTLs controlling potato flesh color and tuber starch phosphorus content in a plexity-dependent manner
Source: Breed Sci. 2024 Nov 23;74(5):403–14. doi: 10.1270/jsbbs.24028 (PMC11780331; doi:10.1270/jsbbs.24028)
Supplement: Supplementary file 8 — Supplemental Table 7 [file 74_403_s8.xlsx]

## Sheet: Sheet1
Chr	Position	Ref Allele	BM Allele	Low Bulk Allele	High Bulk Allele	Window P99	Window P95	P99	P95	Low Bulk Depth	High Bulk Depth	P99 Threshold	P95 Threshold	Low Bulk SNP-index	High Bulk SNP-index	Delta SNP-index	P-Value	-log10(P)	Window P-Value	Window -log10(P)	Impact	Annotation	HGVS.c	HGVS.p
chr01	429223	T	T	T/A	T/A					64	53	0.24263	0.183373	0.109375	0.113208	0.00383255	0.973405	0.0117063	0.381056	0.419011
chr01	430457	T	C	T/C	T/C					51	47	0.261994	0.201502	0.176471	0.276596	0.100125	0.332334	0.478426	0.381056	0.419011
chr01	430743	C	T	C/T	C/T					61	50	0.242623	0.185902	0.147541	0.22	0.072459	0.464307	0.333195	0.381056	0.419011
chr01	432649	G	G	G/T	G/T					44	57	0.25638	0.194976	0.159091	0.140351	-0.01874	0.85243	0.0693415	0.381056	0.419011
chr01	433597	A	T	A/T	A/T					57	70	0.242105	0.179449	0.22807	0.1	-0.12807	0.159368	0.797599	0.381056	0.419011
chr01	441280	A	A	A/G	A/G					70	72	0.218651	0.174206	0.185714	0.263889	0.0781746	0.366727	0.435658	0.381056	0.419011
chr01	443436	A	A	A/C	A/C					50	48	0.255833	0.195	0.32	0.291667	-0.0283333	0.828834	0.0815323	0.381056	0.419011
chr01	444955	AC	AC	AC/A	AC/A					42	58	0.260263	0.199507	0.238095	0.189655	-0.0484401	0.638072	0.19513	0.381056	0.419011
chr01	445772	G	G	G/A	G/A					54	53	0.248428	0.191824	0.148148	0.226415	0.0782669	0.435913	0.3606	0.381056	0.419011
chr01	453669	C	C	C/T	C/T					52	52	0.25	0.192308	0.211538	0.25	0.0384615	0.720256	0.142513	0.381056	0.419011
chr01	459192	C	C	C/A	C				QTL	53	56	0.245957	0.188342	0.301887	0.0714286	-0.230458	0.019796	1.70342	0.381056	0.419011
chr01	489954	C	C	C/T	C/T					62	54	0.238949	0.179211	0.16129	0.185185	0.0238949	0.787043	0.104002	0.380538	0.419602
chr01	491690	G	C	G/C	G/C					61	68	0.229749	0.175988	0.163934	0.147059	-0.0168756	0.860228	0.0653864	0.380538	0.419602
chr01	492210	A	G	A/G	A/G					53	62	0.240414	0.187766	0.150943	0.145161	-0.00578211	0.961208	0.0171827	0.380538	0.419602
chr01	498698	C	C	C/T	C/T					41	58	0.261564	0.200589	0.268293	0.258621	-0.00967199	0.931214	0.0309506	0.380538	0.419602
chr01	500753	T	T	T/C	T/C					50	55	0.254545	0.196364	0.2	0.2	0	1	0	0.308645	0.51054
chr01	504015	A	A	A	A					62	60	0.237097	0.187097	0.112903	0.183333	0.0704301	0.484903	0.314345	0.308645	0.51054
chr01	506728	C	T	C/T	C/T					47	47	0.255319	0.212766	0.12766	0.170213	0.0425532	0.727654	0.138075	0.308645	0.51054
chr01	507760	A	A	A/G	A/G					68	51	0.235294	0.186275	0.147059	0.215686	0.0686275	0.479704	0.319027	0.308645	0.51054
chr01	515105	G	G	G/T	G/T					48	40	0.266667	0.208333	0.229167	0.15	-0.0791667	0.459108	0.338085	0.308645	0.51054	Soltu.DM.01G000050=MODERATE	Soltu.DM.01G000050=missense_variant	Soltu.DM.01G000050=c.1034C>A	Soltu.DM.01G000050=p.Ala345Glu
chr01	521868	T	T	T/C	T/C					57	48	0.252193	0.196272	0.333333	0.25	-0.0833333	0.404119	0.393491	0.308645	0.51054
chr01	524291	C	C	C/T	C/T					72	51	0.239379	0.187908	0.125	0.215686	0.0906863	0.333133	0.477382	0.308645	0.51054
chr01	525290	C	C	C/T	C/T					65	49	0.24427	0.190895	0.2	0.204082	0.00408163	0.965807	0.0151097	0.308645	0.51054
chr01	533932	T	T	T/G	T/G					54	55	0.244108	0.188215	0.148148	0.2	0.0518519	0.566887	0.246504	0.308645	0.51054
chr01	536578	A	A	A/T	A/T					50	49	0.257143	0.195918	0.22	0.265306	0.0453061	0.672066	0.172588	0.308645	0.51054
chr01	536872	G	G	G/A	G/A					54	55	0.244444	0.188215	0.203704	0.290909	0.0872054	0.35133	0.454285	0.308645	0.51054
chr01	537328	C	C	C/T	C/T					62	55	0.240762	0.182111	0.193548	0.127273	-0.0662757	0.472106	0.325961	0.308645	0.51054
chr01	546800	G	G	G/A	G/A					50	54	0.251852	0.191852	0.24	0.277778	0.0377778	0.726055	0.139031	0.308645	0.51054
chr01	551474	T	T	T/C	T/C					68	61	0.233365	0.175988	0.25	0.163934	-0.0860656	0.346131	0.46076	0.308645	0.51054
chr01	551500	G	G	G/C	G/C					65	58	0.238992	0.181167	0.261538	0.206897	-0.0546419	0.553489	0.256891	0.308645	0.51054
chr01	551718	T	T	T/A	T/A					55	54	0.250842	0.188552	0.218182	0.277778	0.059596	0.546291	0.262576	0.308645	0.51054
chr01	575014	A	A	A/T	A/T					61	48	0.241462	0.185109	0.229508	0.354167	0.124658	0.187163	0.727781	0.298075	0.525674
chr01	575497	TTA	T	T	TTA/T				QTL	41	67	0.251911	0.192938	0.121951	0.343284	0.221332	0.025195	1.59869	0.298075	0.525674
chr01	575570	T	T	T	T/A					63	63	0.238095	0.174603	0.0793651	0.238095	0.15873	0.0961808	1.01691	0.298075	0.525674
chr01	575594	CA	CA	CA	CA/C				QTL	56	52	0.258242	0.196429	0.125	0.326923	0.201923	0.0463907	1.33357	0.298075	0.525674
chr01	575636	G	T	G/T	G/T					59	43	0.260938	0.193142	0.169492	0.348837	0.179346	0.0737852	1.13203	0.298075	0.525674
chr01	576856	T	T	T/C	T/C					49	54	0.251701	0.192366	0.22449	0.333333	0.108844	0.269746	0.569045	0.298075	0.525674
chr01	595962	T	C	T/C	T/C					48	67	0.240672	0.188433	0.208333	0.179104	-0.0292289	0.765847	0.115858	0.298075	0.525674
chr01	595986	A	C	A/C	A/C					49	60	0.242177	0.186735	0.306122	0.183333	-0.122789	0.20176	0.695166	0.298075	0.525674
chr01	596038	G	A	G/A	G/A					56	59	0.246065	0.186743	0.321429	0.20339	-0.118039	0.208758	0.680356	0.298075	0.525674
chr01	599026	G	G	G/A	G/A					54	43	0.261413	0.198536	0.388889	0.209302	-0.179587	0.0811838	1.09053	0.298075	0.525674
chr01	603163	G	G	G/C	G/C					43	44	0.269027	0.211945	0.27907	0.318182	0.0391121	0.732054	0.135457	0.298075	0.525674	Soltu.DM.01G000160=MODERATE	Soltu.DM.01G000160=missense_variant	Soltu.DM.01G000160=c.739C>G	Soltu.DM.01G000160=p.Pro247Ala
chr01	603779	C	T	C/T	C/T					53	50	0.25283	0.195094	0.226415	0.26	0.0335849	0.743251	0.128864	0.298075	0.525674
chr01	614677	C	C	C/T	C/T					46	56	0.252329	0.190994	0.217391	0.303571	0.0861801	0.390322	0.408577	0.298075	0.525674
chr01	616188	AT	AT	AT/A	AT/A					62	62	0.241935	0.177419	0.177419	0.16129	-0.016129	0.84823	0.0714862	0.298075	0.525674
chr01	616820	CTGAAT	CTGAAT	CTGAAT/C	CTGAAT/C					52	55	0.256294	0.188462	0.230769	0.290909	0.0601399	0.543091	0.265127	0.298075	0.525674
chr01	620028	A	A	A/T	A/T					55	51	0.249554	0.190018	0.145455	0.117647	-0.0278075	0.777245	0.109442	0.298075	0.525674
chr01	638167	A	A	A/C	A/C					60	52	0.246154	0.191026	0.216667	0.173077	-0.0435897	0.656269	0.182918	0.298075	0.525674	Soltu.DM.01G000210=MODERATE	Soltu.DM.01G000210=missense_variant	Soltu.DM.01G000210=c.103A>C	Soltu.DM.01G000210=p.Lys35Gln
chr01	638307	T	T	T/C	T/C					66	73	0.223744	0.170403	0.212121	0.205479	-0.00664176	0.947411	0.0234618	0.298075	0.525674
chr01	638355	G	G	G/A	G/A					56	62	0.238479	0.18318	0.214286	0.209677	-0.0046083	0.976805	0.0101923	0.298075	0.525674
chr01	639704	G	G	G/A	G/A					68	57	0.230392	0.180599	0.25	0.22807	-0.0219298	0.814637	0.0890358	0.298075	0.525674
chr01	642079	A	A	A	A/AT					62	65	0.231762	0.177916	0.0483871	0.184615	0.136228	0.136373	0.865272	0.298075	0.525674
chr01	642264	C	C	C/T	C/T					59	60	0.239831	0.181073	0.118644	0.183333	0.0646893	0.484103	0.315062	0.298075	0.525674	Soltu.DM.01G000220=MODERATE | Soltu.DM.01G000220=MODERATE | Soltu.DM.01G000220=MODERATE	Soltu.DM.01G000220=missense_variant | Soltu.DM.01G000220=missense_variant | Soltu.DM.01G000220=missense_variant	Soltu.DM.01G000220=c.350G>A | Soltu.DM.01G000220=c.242G>A | Soltu.DM.01G000220=c.350G>A	Soltu.DM.01G000220=p.Gly117Glu | Soltu.DM.01G000220=p.Gly81Glu | Soltu.DM.01G000220=p.Gly117Glu
chr01	661361	C	C	C/T	C/T					45	42	0.271429	0.201587	0.177778	0.166667	-0.0111111	0.911418	0.0402825	0.417083	0.379778
chr01	664745	T	T	T/C	T/C					75	78	0.216923	0.166667	0.133333	0.141026	0.00769231	0.937812	0.027884	0.417083	0.379778
chr01	668514	A	A	A/G	A/G				QTL	54	47	0.256107	0.199764	0.12963	0.340426	0.210796	0.0373925	1.42722	0.417083	0.379778
chr01	671443	T	G	T/G	T/G					43	42	0.275194	0.207087	0.255814	0.261905	0.00609081	0.963007	0.0163704	0.417083	0.379778
chr01	672355	T	A	T/A	T/A				QTL	46	51	0.259591	0.196505	0.173913	0.372549	0.198636	0.0481904	1.31704	0.417083	0.379778
chr01	678653	A	A	A/G	A/G					42	49	0.265306	0.204082	0.166667	0.244898	0.0782313	0.458508	0.338653	0.417083	0.379778
chr01	692036	T	T	T/A	T/A					51	58	0.245098	0.190331	0.196078	0.275862	0.0797836	0.410718	0.386456	0.417083	0.379778
chr01	692297	TC	TC	TC	TC/T					54	61	0.253795	0.188221	0.0740741	0.163934	0.0898604	0.34973	0.456267	0.417083	0.379778
chr01	693168	G	G	G/A	G/A					63	54	0.238095	0.179894	0.174603	0.166667	-0.00793651	0.939812	0.026959	0.417083	0.379778
chr01	702723	G	G	G/A	G/A					53	59	0.24944	0.18804	0.169811	0.220339	0.0505277	0.583683	0.233823	0.417083	0.379778
chr01	702764	T	T	T/C	T/C					51	59	0.255234	0.191093	0.215686	0.271186	0.0555002	0.574885	0.240419	0.417083	0.379778	Soltu.DM.01G000310=MODERATE	Soltu.DM.01G000310=missense_variant	Soltu.DM.01G000310=c.710T>C	Soltu.DM.01G000310=p.Ile237Thr
chr01	706434	T	T	T/A	T/A					60	70	0.233333	0.178571	0.116667	0.185714	0.0690476	0.45071	0.346103	0.417083	0.379778	Soltu.DM.01G000330=MODERATE	Soltu.DM.01G000330=missense_variant	Soltu.DM.01G000330=c.749A>T	Soltu.DM.01G000330=p.Asp250Val
chr01	717557	A	G	A/G	A/G					63	70	0.225397	0.174603	0.190476	0.257143	0.0666667	0.462707	0.334693	0.417083	0.379778	Soltu.DM.01G000350=MODERATE | Soltu.DM.01G000350=MODERATE	Soltu.DM.01G000350=missense_variant | Soltu.DM.01G000350=missense_variant	Soltu.DM.01G000350=c.112A>G | Soltu.DM.01G000350=c.112A>G	Soltu.DM.01G000350=p.Thr38Ala | Soltu.DM.01G000350=p.Thr38Ala
chr01	717709	C	T	C/T	C/T					59	72	0.230932	0.175377	0.169492	0.166667	-0.00282486	0.975205	0.0109041	0.417083	0.379778
chr01	718043	T	C	T/C	T/C					72	92	0.216787	0.164251	0.138889	0.25	0.111111	0.186963	0.728245	0.417083	0.379778
chr01	718489	C	T	C/T	C/T					40	44	0.272727	0.211364	0.25	0.363636	0.113636	0.312737	0.50482	0.417083	0.379778
chr01	718692	A	G	A/G	A/G					54	40	0.269444	0.201852	0.111111	0.1	-0.0111111	0.90202	0.044784	0.417083	0.379778
chr01	722009	C	C	C/T	C/T					42	45	0.27619	0.206349	0.238095	0.177778	-0.0603175	0.568286	0.245433	0.372633	0.428719
chr01	722010	T	T	T/A	T/A					44	46	0.275692	0.193676	0.227273	0.152174	-0.0750988	0.510698	0.291836	0.372633	0.428719
chr01	722012	C	T	C/T	C/T					43	47	0.26571	0.20188	0.232558	0.170213	-0.0623454	0.576485	0.239212	0.372633	0.428719
chr01	723710	T	T	T/A	T/A					56	51	0.247549	0.190476	0.232143	0.196078	-0.0360644	0.721856	0.14155	0.372633	0.428719
chr01	727181	C	C	C/A	C/A					43	48	0.267926	0.203004	0.116279	0.104167	-0.0121124	0.912018	0.0399968	0.372633	0.428719
chr01	733776	T	C	T/C	T/C					61	67	0.234646	0.181551	0.180328	0.283582	0.103254	0.258348	0.587794	0.372633	0.428719
chr01	736896	G	T	G/T	G/T					50	55	0.252727	0.189091	0.24	0.272727	0.0327273	0.759448	0.119502	0.372633	0.428719
chr01	741407	G	A	G/A	G/A					48	54	0.256944	0.196759	0.208333	0.277778	0.0694444	0.488902	0.310778	0.36919	0.43275
chr01	743094	A	G	A/G	A/G					41	42	0.272358	0.210221	0.365854	0.214286	-0.151568	0.14797	0.829825	0.36919	0.43275
chr01	744145	G	A	G/A	G/A					52	49	0.257457	0.195447	0.173077	0.285714	0.112637	0.260948	0.583446	0.36919	0.43275	Soltu.DM.01G000390=MODERATE	Soltu.DM.01G000390=missense_variant	Soltu.DM.01G000390=c.56C>T	Soltu.DM.01G000390=p.Pro19Leu
chr01	748151	A	G	A/G	A/G					56	56	0.25	0.196429	0.196429	0.25	0.0535714	0.584683	0.233079	0.36919	0.43275
chr01	750943	A	T	A/T	A/T					64	55	0.24375	0.189205	0.109375	0.254545	0.14517	0.122975	0.910182	0.36919	0.43275
chr01	791632	T	TAA	T/TAA	T/TAA					48	55	0.251515	0.194318	0.208333	0.181818	-0.0265152	0.80204	0.0958042	0.36919	0.43275
chr01	810287	T	G	T/G	T/G					58	72	0.229885	0.174808	0.327586	0.236111	-0.0914751	0.315537	0.50095	0.36919	0.43275
chr01	814058	T	A	T/A	T/A					43	48	0.265988	0.203004	0.139535	0.291667	0.152132	0.147171	0.832179	0.36919	0.43275
chr01	817365	A	C	A/C	A/C					49	67	0.250685	0.189461	0.285714	0.19403	-0.0916844	0.341532	0.466569	0.36919	0.43275	Soltu.DM.01G000500=MODERATE	Soltu.DM.01G000500=missense_variant	Soltu.DM.01G000500=c.349T>G	Soltu.DM.01G000500=p.Ser117Ala
chr01	817366	A	G	A/G	A/G					46	65	0.256856	0.188629	0.304348	0.2	-0.104348	0.278344	0.555418	0.36919	0.43275
chr01	817374	T	C	T/C	T/C					46	63	0.250173	0.189441	0.304348	0.174603	-0.129745	0.184763	0.733385	0.36919	0.43275	Soltu.DM.01G000500=MODERATE	Soltu.DM.01G000500=missense_variant	Soltu.DM.01G000500=c.340A>G	Soltu.DM.01G000500=p.Ile114Val
chr01	826518	T	TTAC	T/TTAC	T/TTAC					48	55	0.256818	0.194318	0.1875	0.290909	0.103409	0.30094	0.52152	0.36919	0.43275
chr01	828215	T	G	T/G	T/G					44	61	0.245156	0.193368	0.318182	0.180328	-0.137854	0.164167	0.784714	0.36919	0.43275
chr01	830089	AT	A	AT/A	A					44	48	0.261364	0.206439	0.227273	0.125	-0.102273	0.340732	0.467587	0.36919	0.43275
chr01	833248	A	C	A/C	A/C					76	58	0.23049	0.173775	0.184211	0.189655	0.00544465	0.940412	0.0266819	0.36919	0.43275
chr01	833339	T	C	T/C	T/C					76	67	0.228397	0.171838	0.210526	0.223881	0.0133543	0.885823	0.0526531	0.36919	0.43275
chr01	835105	A	C	A/C	A/C					48	44	0.265152	0.198864	0.354167	0.318182	-0.0359848	0.737053	0.132502	0.36919	0.43275
chr01	835111	A	T	A/T	A/T					48	42	0.270833	0.205357	0.354167	0.333333	-0.0208333	0.832234	0.0797548	0.36919	0.43275
chr01	837000	T	A	T/A	T/A					63	59	0.234867	0.181867	0.174603	0.20339	0.0287867	0.784843	0.105217	0.36919	0.43275	Soltu.DM.01G000520=MODERATE | Soltu.DM.01G000520=MODERATE | Soltu.DM.01G000520=MODERATE | Soltu.DM.01G000520=MODERATE | Soltu.DM.01G000520=MODERATE	Soltu.DM.01G000520=missense_variant | Soltu.DM.01G000520=missense_variant | Soltu.DM.01G000520=missense_variant | Soltu.DM.01G000520=missense_variant | Soltu.DM.01G000520=missense_variant	Soltu.DM.01G000520=c.535A>T | Soltu.DM.01G000520=c.535A>T | Soltu.DM.01G000520=c.535A>T | Soltu.DM.01G000520=c.535A>T | Soltu.DM.01G000520=c.535A>T	Soltu.DM.01G000520=p.Thr179Ser | Soltu.DM.01G000520=p.Thr179Ser | Soltu.DM.01G000520=p.Thr179Ser | Soltu.DM.01G000520=p.Thr179Ser | Soltu.DM.01G000520=p.Thr179Ser
chr01	881988	A	G	A/G	A/G					52	42	0.264652	0.203297	0.288462	0.357143	0.0686813	0.516897	0.286596	0.460745	0.336539
chr01	882205	G	C	G/C	G/C					91	82	0.215626	0.159475	0.120879	0.109756	-0.011123	0.894021	0.0486522	0.460745	0.336539
chr01	892440	A	A	A/C	A/C					61	42	0.258782	0.199063	0.377049	0.357143	-0.0199063	0.843831	0.0737444	0.460745	0.336539
chr01	898369	A	T	A/T	A/T					58	63	0.236453	0.180898	0.189655	0.174603	-0.015052	0.885023	0.0530454	0.460745	0.336539
chr01	903630	C	T	C/T	C/T					53	66	0.235563	0.178959	0.169811	0.287879	0.118067	0.194961	0.710052	0.359953	0.443755	Soltu.DM.01G000580=MODERATE	Soltu.DM.01G000580=missense_variant	Soltu.DM.01G000580=c.1165G>A	Soltu.DM.01G000580=p.Val389Ile
chr01	903910	T	C	T/C	T/C					46	71	0.248622	0.185854	0.195652	0.309859	0.114207	0.233953	0.630871	0.359953	0.443755
chr01	909177	G	A	G/A	G/A					48	75	0.234167	0.18	0.1875	0.213333	0.0258333	0.790042	0.10235	0.359953	0.443755
chr01	911774	A	T	A/T	A/T					58	60	0.246552	0.179885	0.362069	0.283333	-0.0787356	0.386123	0.413275	0.359953	0.443755
chr01	911775	A	G	A/G	A/G					56	58	0.237069	0.183498	0.392857	0.258621	-0.134236	0.139172	0.856448	0.359953	0.443755
chr01	912260	C	T	C/T	C/T					42	53	0.263702	0.201258	0.238095	0.301887	0.0637916	0.534093	0.272383	0.359953	0.443755
chr01	926078	T	G	T/G	T/G					57	65	0.237787	0.182726	0.263158	0.215385	-0.0477733	0.616877	0.209802	0.359953	0.443755	Soltu.DM.01G000590=MODERATE	Soltu.DM.01G000590=missense_variant	Soltu.DM.01G000590=c.940T>G	Soltu.DM.01G000590=p.Ser314Ala
chr01	950785	A	T	A/T	A/T					40	48	0.270833	0.208333	0.2	0.125	-0.075	0.476705	0.321751	0.359953	0.443755
chr01	979572	A	A	A/T	A/T					52	42	0.265568	0.203297	0.25	0.214286	-0.0357143	0.724655	0.139869	0.359953	0.443755
chr01	988590	C	C	C/T	C/T					53	40	0.261792	0.202358	0.132075	0.25	0.117925	0.24915	0.603539	0.359953	0.443755
chr01	989509	T	T	T/A	T/A					52	52	0.25	0.192308	0.230769	0.115385	-0.115385	0.239352	0.620963	0.359953	0.443755
chr01	1003782	T	T	T/A	T/A					53	74	0.245028	0.18154	0.188679	0.108108	-0.0805711	0.389122	0.409914	0.408146	0.389184
chr01	1018129	T	C	T/C	T/C					47	46	0.265957	0.201665	0.319149	0.26087	-0.0582794	0.59988	0.221936	0.408146	0.389184
chr01	1018557	A	G	A/G	A/G					59	72	0.233992	0.177024	0.271186	0.25	-0.0211864	0.813637	0.0895692	0.408146	0.389184
chr01	1096982	G	G	G/A	G/A					47	50	0.264255	0.197872	0.234043	0.3	0.0659574	0.513297	0.289631	0.52785	0.27749
chr01	1114120	AAC	A	AAC/A	AAC/A					48	46	0.262681	0.200181	0.291667	0.26087	-0.0307971	0.776645	0.109778	0.52785	0.27749
chr01	1143677	A	A	A/C	A/C					52	56	0.241758	0.186813	0.269231	0.178571	-0.0906593	0.368926	0.43306	0.52785	0.27749
chr01	1201765	T	T	T/C	T/C					60	59	0.24661	0.181921	0.15	0.169492	0.0194915	0.85163	0.0697492	0.550336	0.259372
chr01	1247155	G	G	G	G/A					83	65	0.214643	0.170158	0.0963855	0.169231	0.0728452	0.408718	0.388576	0.476331	0.322091
chr01	1256300	TTTAAG	TTTAAG	TTTAAG/T	TTTAAG/T					52	45	0.260256	0.201709	0.192308	0.155556	-0.0367521	0.712058	0.147485	0.476331	0.322091
chr01	1258807	TATAAA	TATAAA	TATAAA/T	TATAAA/T					53	45	0.255765	0.196226	0.0943396	0.155556	0.0612159	0.54849	0.260831	0.476331	0.322091
chr01	1263163	T	C	T/C	T/C					40	41	0.279268	0.213415	0.2	0.219512	0.0195122	0.846031	0.0726138	0.395788	0.402537
chr01	1266674	ACTT	ACTT	ACTT/A	ACTT/A					43	44	0.269027	0.202431	0.116279	0.204545	0.0882664	0.387922	0.411255	0.395788	0.402537
chr01	1266726	C	C	C/T	C/T					48	48	0.25	0.1875	0.229167	0.270833	0.0416667	0.761848	0.118132	0.395788	0.402537
chr01	1266964	C	C	C/T	C/T					45	45	0.266667	0.2	0.155556	0.266667	0.111111	0.317337	0.49848	0.395788	0.402537
chr01	1266990	G	A	G/A	G/A					40	45	0.272222	0.208333	0.225	0.311111	0.0861111	0.429314	0.367225	0.395788	0.402537
chr01	1339984	T	T	T/TA	T/TA					102	74	0.205617	0.158983	0.22549	0.324324	0.0988341	0.232154	0.634225	0.337744	0.471412
chr01	1340154	C	C	C/CAAAAAAATATTATGA	C/CAAAAAAATATTATGA					75	72	0.23	0.175556	0.12	0.263889	0.143889	0.108578	0.964257	0.337744	0.471412
chr01	1343755	C	C	C/A	C/A					50	68	0.248824	0.188824	0.12	0.235294	0.115294	0.223755	0.650227	0.337744	0.471412
chr01	1345261	T	T	T/C	T/C					45	61	0.252459	0.192714	0.222222	0.0983607	-0.123862	0.208758	0.680356	0.337744	0.471412
chr01	1351916	C	C	C/T	C/T					57	40	0.262281	0.199561	0.315789	0.35	0.0342105	0.741652	0.1298	0.337744	0.471412
chr01	1353825	G	A	G/A	G/A					52	43	0.264758	0.194544	0.403846	0.418605	0.0147585	0.880424	0.0553082	0.337744	0.471412
chr01	1354964	G	A	G/A	G/A					53	49	0.25491	0.195995	0.433962	0.408163	-0.025799	0.778444	0.108772	0.337744	0.471412
chr01	1355761	A	A	A	A/G					69	82	0.220926	0.169495	0.0144928	0.121951	0.107458	0.209958	0.677868	0.337744	0.471412
chr01	1355968	C	C	C/T	C/T					67	72	0.226783	0.171227	0.179104	0.166667	-0.0124378	0.891222	0.0500142	0.337744	0.471412
chr01	1356194	A	A	A/G	A/G					55	43	0.260042	0.198309	0.290909	0.116279	-0.17463	0.084783	1.07169	0.337744	0.471412
chr01	1356331	CT	CT	CT	CT					44	54	0.260943	0.19697	0.0681818	0.0925926	0.0244108	0.803839	0.0948308	0.337744	0.471412
chr01	1356692	A	A	A/C	A/C					105	92	0.204244	0.156004	0.171429	0.26087	0.089441	0.266347	0.574553	0.337744	0.471412
chr01	1357555	A	G	A/G	A/G					88	82	0.218958	0.16214	0.25	0.268293	0.0182927	0.820236	0.0860612	0.337744	0.471412
chr01	1362688	G	G	G	G/A					66	71	0.224925	0.174563	0.0606061	0.225352	0.164746	0.0639872	1.19391	0.337744	0.471412
chr01	1363489	T	T	T/A	T					67	51	0.236757	0.187299	0.179104	0.0588235	-0.120281	0.20156	0.695596	0.337744	0.471412
chr01	1363631	C	T	C/T	C/T					47	43	0.269668	0.20287	0.340426	0.325581	-0.0148441	0.90002	0.0457478	0.337744	0.471412
chr01	1365230	A	A	A	A					73	64	0.234161	0.17637	0.0410959	0.078125	0.0370291	0.681064	0.166812	0.337744	0.471412
chr01	1365669	CCTTTATGAATTGCTTG	CCTTTATGAATTGCTTG	CCTTTATGAATTGCTTG	CCTTTATGAATTGCTTG/C					59	75	0.231638	0.174689	0.0508475	0.16	0.109153	0.226755	0.644444	0.337744	0.471412
chr01	1377749	C	C	C	C/CCCTTGACGT					57	58	0.247126	0.186328	0.0526316	0.137931	0.0852995	0.369526	0.432355	0.337744	0.471412
chr01	1384913	G	C	G/C	G/C					40	56	0.260714	0.196429	0.3	0.25	-0.05	0.631674	0.199507	0.409334	0.387922
chr01	1384950	G	A	G/A	G/A					55	74	0.237592	0.174939	0.218182	0.202703	-0.0154791	0.878624	0.0561968	0.409334	0.387922
chr01	1386900	G	T	G/T	G/T					40	44	0.275	0.209091	0.225	0.25	0.025	0.821436	0.0854264	0.409334	0.387922	Soltu.DM.01G001180=MODERATE	Soltu.DM.01G001180=missense_variant	Soltu.DM.01G001180=c.566C>A	Soltu.DM.01G001180=p.Thr189Lys
chr01	1390540	T	T	T	T/G					77	69	0.22172	0.169019	0.0909091	0.101449	0.0105402	0.905219	0.0432464	0.409334	0.387922
chr01	1391097	C	C	C	C					69	83	0.217915	0.168325	0.057971	0.0963855	0.0384145	0.664467	0.177527	0.409334	0.387922
chr01	1391184	T	T	T/C	T/C					58	47	0.249083	0.191856	0.206897	0.12766	-0.079237	0.425715	0.370881	0.409334	0.387922
chr01	1392349	A	A	A/T	A/T					67	73	0.233695	0.17154	0.164179	0.205479	0.0413003	0.636273	0.196357	0.409334	0.387922
chr01	1402362	T	T	T/C	T/C					43	63	0.2488	0.194906	0.209302	0.285714	0.076412	0.433313	0.363198	0.443163	0.353436
chr01	1403696	C	C	C/A	C					81	78	0.216999	0.164292	0.135802	0.0897436	-0.0460589	0.588482	0.230267	0.443163	0.353436
chr01	1407051	C	C	C/T	C/T					65	66	0.23986	0.17972	0.230769	0.227273	-0.0034965	0.975605	0.010726	0.443163	0.353436
chr01	1410345	C	C	C/T	C/T					70	98	0.216327	0.167347	0.214286	0.204082	-0.0102041	0.912817	0.0396161	0.443163	0.353436
chr01	1410469	T	C	T/C	T/C					45	52	0.265385	0.197863	0.311111	0.230769	-0.0803419	0.429114	0.367427	0.443163	0.353436	Soltu.DM.01G001220=MODERATE	Soltu.DM.01G001220=missense_variant	Soltu.DM.01G001220=c.602A>G	Soltu.DM.01G001220=p.His201Arg
chr01	1413228	C	C	C/G	C/G					46	48	0.264493	0.201087	0.282609	0.229167	-0.053442	0.612677	0.212768	0.443163	0.353436
chr01	1474012	A	A	A/G	A/G					91	69	0.217232	0.16802	0.208791	0.217391	0.0086001	0.922815	0.0348851	0.445364	0.351285
chr01	1474066	A	C	A/C	A/C					67	59	0.240577	0.182899	0.238806	0.20339	-0.0354161	0.715857	0.145174	0.445364	0.351285
chr01	1474998	A	A	A/T	A/T					42	40	0.277381	0.207143	0.238095	0.175	-0.0630952	0.539492	0.268015	0.445364	0.351285
chr01	1476457	C	T	C/T	C/T				QTL	104	92	0.202759	0.153846	0.163462	0.326087	0.162625	0.0371926	1.42954	0.445364	0.351285
chr01	1478426	C	T	C/T	C/T					52	51	0.247738	0.190422	0.192308	0.333333	0.141026	0.156369	0.80585	0.445364	0.351285
chr01	1480808	C	T	C/T	C/T					45	45	0.266667	0.2	0.2	0.311111	0.111111	0.316537	0.499576	0.445364	0.351285
chr01	1480829	T	TGATGCAA	T/TGATGCAA	T/TGATGCAA					40	42	0.280952	0.208333	0.225	0.285714	0.0607143	0.593081	0.226886	0.445364	0.351285
chr01	1487217	C	C	C/A	C/A					59	70	0.235835	0.178692	0.20339	0.2	-0.00338983	0.969006	0.0136734	0.445364	0.351285
chr01	1491699	A	A	A/C	A/C					66	49	0.241187	0.190785	0.212121	0.183673	-0.0284477	0.767447	0.114952	0.445364	0.351285
chr01	1494603	C	C	C/A	C/A					71	63	0.230271	0.173932	0.140845	0.190476	0.0496311	0.582284	0.234865	0.445364	0.351285
chr01	1494840	T	T	T/C	T/C					53	53	0.245283	0.188679	0.169811	0.169811	0	1	0	0.445364	0.351285
chr01	1498316	G	G	G	G/A					76	60	0.221053	0.174561	0.0789474	0.183333	0.104386	0.246751	0.607742	0.445364	0.351285	Soltu.DM.01G001340=MODERATE | Soltu.DM.01G001340=MODERATE | Soltu.DM.01G001340=MODERATE	Soltu.DM.01G001340=missense_variant | Soltu.DM.01G001340=missense_variant | Soltu.DM.01G001340=missense_variant	Soltu.DM.01G001340=c.727G>A | Soltu.DM.01G001340=c.727G>A | Soltu.DM.01G001340=c.727G>A	Soltu.DM.01G001340=p.Asp243Asn | Soltu.DM.01G001340=p.Asp243Asn | Soltu.DM.01G001340=p.Asp243Asn
chr01	1500035	T	T	T/C	T/C					44	51	0.258913	0.19697	0.204545	0.137255	-0.0672906	0.4991	0.301812	0.445364	0.351285
chr01	1503155	T	T	T/G	T/G					63	69	0.222222	0.175293	0.190476	0.130435	-0.0600414	0.504299	0.297312	0.445364	0.351285
chr01	1504025	G	G	G/A	G/A					55	67	0.237449	0.179647	0.2	0.253731	0.0537313	0.565487	0.247577	0.445364	0.351285
chr01	1504689	T	T	T/A	T/A					41	44	0.266075	0.207317	0.219512	0.113636	-0.105876	0.316537	0.499576	0.445364	0.351285
chr01	1508047	G	G	G	G/T					95	86	0.208935	0.158017	0.0947368	0.104651	0.00991432	0.904219	0.0437263	0.445364	0.351285
chr01	1509816	T	T	T	T/A					65	75	0.225641	0.167179	0.0923077	0.213333	0.121026	0.170366	0.768617	0.445364	0.351285
chr01	1509864	TG	TG	TG	TG/T					69	87	0.211894	0.163918	0.115942	0.16092	0.0449775	0.59948	0.222225	0.445364	0.351285
chr01	1512136	C	C	C/T	C					74	48	0.239865	0.184685	0.121622	0.0625	-0.0591216	0.544891	0.26369	0.445364	0.351285
chr01	1539447	AT	AT	AT	AT/A					53	49	0.253369	0.195225	0.0754717	0.163265	0.0877936	0.371926	0.429544	0.455335	0.341669
chr01	1539531	AT	AT	AT	AT					51	43	0.264934	0.204286	0.0980392	0.116279	0.0182399	0.868026	0.0614671	0.455335	0.341669
chr01	1540707	C	C	C/T	C/T					54	66	0.240741	0.185185	0.277778	0.287879	0.010101	0.908418	0.0417141	0.453911	0.343029
chr01	1563429	G	G	G/A	G/A					53	53	0.245283	0.188679	0.283019	0.226415	-0.0566038	0.635673	0.196766	0.44943	0.347338
chr01	1563577	C	C	C/T	C/T					62	55	0.234897	0.179179	0.16129	0.181818	0.0205279	0.833633	0.079025	0.44943	0.347338
chr01	1563609	T	T	T/G	T/G					57	48	0.248904	0.190789	0.140351	0.25	0.109649	0.266747	0.573901	0.44943	0.347338
chr01	1567407	A	A	A/G	A/G					84	80	0.214881	0.160119	0.190476	0.1875	-0.00297619	0.95121	0.0217237	0.44943	0.347338
chr01	1571315	T	T	T/A	T/A					40	64	0.2625	0.19375	0.2	0.203125	0.003125	0.984803	0.00665062	0.44943	0.347338
chr01	1574592	TA	TA	TA	TA/T				QTL	48	47	0.265957	0.196365	0.0833333	0.319149	0.235816	0.0235953	1.62717	0.44943	0.347338
chr01	1575316	C	C	C/T	C/T					52	65	0.242308	0.184615	0.326923	0.369231	0.0423077	0.658268	0.181597	0.44943	0.347338
chr01	1575433	C	C	C/T	C/T					57	56	0.242481	0.182018	0.298246	0.375	0.0767544	0.40052	0.397376	0.44943	0.347338
chr01	1575442	G	G	G/A	G/A					56	55	0.23961	0.18539	0.267857	0.345455	0.0775974	0.407319	0.390066	0.44943	0.347338
chr01	1575542	AG	AG	AG/A	AG/A					44	47	0.258704	0.201161	0.159091	0.234043	0.0749516	0.467107	0.330584	0.44943	0.347338
chr01	1575941	T	T	T/C	T/C					51	54	0.247277	0.188453	0.313725	0.425926	0.1122	0.241552	0.61699	0.44943	0.347338
chr01	1576005	G	G	G/A	G/A					44	51	0.258913	0.196524	0.204545	0.27451	0.0699643	0.486503	0.312915	0.44943	0.347338
chr01	1580464	C	C	C/T	C/T					40	54	0.259259	0.201852	0.3	0.185185	-0.114815	0.268946	0.570335	0.435266	0.361245
chr01	1588040	T	T	T/A	T/A					75	78	0.213846	0.168205	0.133333	0.166667	0.0333333	0.706059	0.151159	0.435266	0.361245
chr01	1599888	A	A	A/T	A/T					48	44	0.270833	0.198864	0.25	0.227273	-0.0227273	0.823235	0.084476	0.435266	0.361245
chr01	1614826	G	G	G/T	G					74	72	0.226727	0.170796	0.121622	0.0833333	-0.0382883	0.627275	0.202542	0.435266	0.361245
chr01	1616779	A	A	A/G	A/G					40	51	0.268137	0.203922	0.3	0.333333	0.0333333	0.753049	0.123177	0.435266	0.361245
chr01	1616828	TCACAC	TCACAC	TCACAC/T	TCACAC/T					42	50	0.260952	0.200952	0.333333	0.28	-0.0533333	0.622276	0.206017	0.435266	0.361245
chr01	1616890	T	T	T/C	T/C					45	52	0.254274	0.198718	0.377778	0.230769	-0.147009	0.144971	0.838719	0.435266	0.361245
chr01	1621167	C	C	C/T	C/T					75	76	0.221579	0.168772	0.146667	0.210526	0.0638596	0.459708	0.337518	0.404801	0.392759
chr01	1621207	C	C	C/G	C/G					70	74	0.225097	0.167181	0.114286	0.202703	0.088417	0.29954	0.523545	0.404801	0.392759
chr01	1624481	G	G	G/A	G/A					41	41	0.292683	0.219512	0.121951	0.146341	0.0243902	0.876025	0.0574836	0.404801	0.392759
chr01	1630464	C	C	C/A	C					52	63	0.246032	0.188645	0.134615	0.0952381	-0.0393773	0.682064	0.166175	0.404801	0.392759
chr01	1630846	T	T	T/A	T/A					41	41	0.268293	0.219512	0.268293	0.121951	-0.146341	0.179364	0.746264	0.404801	0.392759
chr01	1634763	A	A	A/AAAC	A/AAAC					51	67	0.24144	0.186421	0.176471	0.208955	0.0324846	0.733053	0.134864	0.404801	0.392759
chr01	1641074	G	G	G/A	G/A					62	67	0.233028	0.179586	0.177419	0.134328	-0.043091	0.637872	0.195266	0.372409	0.42898
chr01	1641180	G	G	G	G/C					72	71	0.220266	0.171948	0.0972222	0.15493	0.0577074	0.526895	0.278276	0.372409	0.42898
chr01	1641979	C	C	C/G	C/G					98	74	0.218423	0.163817	0.163265	0.27027	0.107005	0.195961	0.707831	0.372409	0.42898	Soltu.DM.01G001590=MODERATE	Soltu.DM.01G001590=missense_variant	Soltu.DM.01G001590=c.2209G>C	Soltu.DM.01G001590=p.Ala737Pro
chr01	1646322	T	T	T/C	T/C					91	83	0.214882	0.162055	0.307692	0.337349	0.0296571	0.719656	0.142875	0.372409	0.42898	Soltu.DM.01G001590=MODERATE	Soltu.DM.01G001590=missense_variant	Soltu.DM.01G001590=c.865A>G	Soltu.DM.01G001590=p.Ile289Val
chr01	1648102	A	A	A/G	A/G					97	104	0.202815	0.153747	0.226804	0.163462	-0.0633426	0.414517	0.382458	0.372409	0.42898
chr01	1650523	T	T	T/C	T/C					77	79	0.223738	0.161434	0.155844	0.189873	0.0340293	0.655069	0.183713	0.372409	0.42898
chr01	1664640	G	G	G/T	G/T					81	73	0.223068	0.166751	0.185185	0.164384	-0.0208016	0.821436	0.0854264	0.329623	0.481983
chr01	1668420	A	A	A/T	A/T					43	41	0.273965	0.204197	0.209302	0.170732	-0.0385706	0.684663	0.164523	0.329623	0.481983
chr01	1670454	TA	TA	TA/T	TA/T					63	61	0.235233	0.184751	0.285714	0.229508	-0.0562061	0.555089	0.255637	0.329623	0.481983
chr01	1671423	G	G	G/A	G/A					61	56	0.247658	0.185012	0.163934	0.285714	0.12178	0.195961	0.707831	0.329623	0.481983
chr01	1671678	A	A	A/T	A/T					64	61	0.23873	0.179816	0.171875	0.344262	0.172387	0.0623875	1.2049	0.329623	0.481983
chr01	1673577	A	A	A/T	A/T					57	60	0.241228	0.185088	0.192982	0.116667	-0.0763158	0.423315	0.373336	0.329623	0.481983
chr01	1675214	A	A	A/G	A/G					44	52	0.255245	0.202797	0.227273	0.365385	0.138112	0.190162	0.720876	0.329623	0.481983
chr01	1675231	A	A	A/T	A/T					43	55	0.258351	0.197886	0.0930233	0.145455	0.0524313	0.618876	0.208396	0.329623	0.481983
chr01	1680424	CAA	CAA	CAA/C	CAA/C					48	43	0.261143	0.203004	0.229167	0.186047	-0.0431202	0.670066	0.173882	0.329623	0.481983
chr01	1685380	G	G	G/A	G/A					55	54	0.250505	0.188215	0.218182	0.222222	0.0040404	0.983403	0.00726833	0.329623	0.481983
chr01	1694717	G	G	G/A	G/A					50	47	0.262979	0.201702	0.18	0.234043	0.0540426	0.60088	0.221212	0.329623	0.481983
chr01	1695799	G	G	G/A	G/A					79	66	0.219217	0.169927	0.151899	0.242424	0.0905255	0.290942	0.536194	0.329623	0.481983
chr01	1695859	AG	AG	AG/A	AG/A					59	43	0.256602	0.194324	0.169492	0.232558	0.0630666	0.535493	0.271246	0.329623	0.481983
chr01	1701950	T	T	T/A	T					60	57	0.238596	0.184211	0.15	0.105263	-0.0447368	0.634273	0.197724	0.329623	0.481983
chr01	1701955	A	A	A/T	A/T					61	56	0.246194	0.185012	0.409836	0.267857	-0.141979	0.137373	0.8621	0.329623	0.481983
chr01	1705947	C	C	C/A	C/A					76	72	0.217105	0.164474	0.184211	0.305556	0.121345	0.160368	0.794882	0.329623	0.481983
chr01	1705994	G	G	G/A	G/A				QTL	69	72	0.22343	0.172101	0.115942	0.319444	0.203502	0.0219956	1.65766	0.329623	0.481983
chr01	1706108	A	A	A	A					57	59	0.236991	0.18198	0.0877193	0.135593	0.0478739	0.595681	0.224986	0.329623	0.481983
chr01	1710541	A	A	A/C	A/C					59	73	0.231716	0.174599	0.152542	0.0958904	-0.056652	0.540292	0.267372	0.329623	0.481983
chr01	1713610	A	A	A/T	A/T					58	50	0.253793	0.190345	0.172414	0.28	0.107586	0.268546	0.570981	0.329623	0.481983
chr01	1714304	A	A	A/G	A/G					56	56	0.232143	0.178571	0.178571	0.196429	0.0178571	0.932014	0.0305778	0.329623	0.481983	Soltu.DM.01G001660=MODERATE | Soltu.DM.01G001660=MODERATE	Soltu.DM.01G001660=missense_variant | Soltu.DM.01G001660=missense_variant	Soltu.DM.01G001660=c.116A>G | Soltu.DM.01G001660=c.116A>G	Soltu.DM.01G001660=p.Asn39Ser | Soltu.DM.01G001660=p.Asn39Ser
chr01	1718138	A	A	A/G	A/G					50	45	0.264444	0.2	0.18	0.133333	-0.0466667	0.645271	0.190258	0.329623	0.481983
chr01	1718834	A	A	A/C	A/C					73	73	0.219178	0.164384	0.123288	0.164384	0.0410959	0.687063	0.163004	0.329623	0.481983	Soltu.DM.01G001670=MODERATE	Soltu.DM.01G001670=missense_variant	Soltu.DM.01G001670=c.1540T>G	Soltu.DM.01G001670=p.Leu514Val
chr01	1720605	C	C	C/T	C/T					62	67	0.237843	0.172123	0.177419	0.179104	0.00168512	0.987403	0.00550577	0.329623	0.481983
chr01	1721058	C	C	C	C/T					48	75	0.241667	0.183333	0.0416667	0.16	0.118333	0.208958	0.679941	0.329623	0.481983
chr01	1721105	G	G	G/A	G/A					73	76	0.219358	0.169791	0.191781	0.328947	0.137167	0.115777	0.936378	0.329623	0.481983
chr01	1721666	T	T	T/C	T/C					71	59	0.23514	0.175698	0.140845	0.101695	-0.0391502	0.669866	0.174012	0.329623	0.481983
chr01	1721875	T	T	T/C	T/C					40	48	0.270833	0.204167	0.15	0.270833	0.120833	0.259748	0.585448	0.329623	0.481983
chr01	1733811	T	T	T	T/A					52	68	0.238688	0.184389	0.0576923	0.176471	0.118778	0.206959	0.684117	0.329623	0.481983
chr01	1737101	ACTG	ACTG	ACTG/A	ACTG/A					86	91	0.216969	0.158191	0.104651	0.21978	0.115129	0.158168	0.80088	0.329623	0.481983
chr01	1738106	A	A	A/G	A/G					57	62	0.237974	0.182513	0.22807	0.177419	-0.0506508	0.595281	0.225278	0.329623	0.481983
chr01	1752843	C	C	C/T	C/T					45	47	0.271395	0.206619	0.177778	0.340426	0.162648	0.123175	0.909476	0.329623	0.481983
chr01	1756505	T	T	T/A	T/A					73	79	0.218484	0.165251	0.150685	0.21519	0.0645049	0.458108	0.339032	0.329623	0.481983
chr01	1756612	A	A	A	A/G					49	62	0.249506	0.188282	0.0612245	0.209677	0.148453	0.129174	0.888824	0.329623	0.481983
chr01	1757983	C	C	C/T	C/T					82	83	0.215545	0.165883	0.268293	0.313253	0.0449603	0.610878	0.214046	0.329623	0.481983
chr01	1758454	A	A	A/T	A/T					84	90	0.214286	0.163492	0.166667	0.211111	0.0444444	0.591682	0.227912	0.329623	0.481983
chr01	1759299	G	G	G	G/A					82	78	0.213258	0.165103	0.0731707	0.205128	0.131957	0.119176	0.923811	0.329623	0.481983
chr01	1759425	T	T	T/TTATTA	T/TTATTA					59	55	0.246225	0.19168	0.322034	0.181818	-0.140216	0.14777	0.830412	0.329623	0.481983
chr01	1761590	T	T	T/G	T/G					51	53	0.258602	0.18609	0.215686	0.0943396	-0.121347	0.243751	0.613053	0.378135	0.422354
chr01	1761633	TAAAATGTACC	TAAAATGTACC	TAAAATGTACC/T	TAAAATGTACC/T					57	64	0.246436	0.187774	0.175439	0.15625	-0.0191886	0.836833	0.0773614	0.378135	0.422354
chr01	1762289	T	T	T/TCC	T/TCC					50	50	0.26	0.2	0.1	0.14	0.04	0.69786	0.156231	0.378135	0.422354
chr01	1763580	G	G	G/A	G/A					62	90	0.216487	0.167025	0.16129	0.2	0.0387097	0.659468	0.180806	0.378135	0.422354
chr01	1765056	T	T	T/A	T/A					49	53	0.25568	0.195995	0.183673	0.188679	0.00500578	0.939012	0.0273288	0.378135	0.422354
chr01	1765095	G	G	G/A	G/A					60	64	0.242708	0.18125	0.183333	0.15625	-0.0270833	0.793041	0.100704	0.378135	0.422354
chr01	1768004	T	T	T/A	T/A					76	68	0.22291	0.169505	0.289474	0.426471	0.136997	0.117377	0.930419	0.378135	0.422354
chr01	1768053	AG	AG	AG/A	AG/A					69	64	0.225543	0.174366	0.202899	0.234375	0.0314764	0.729054	0.13724	0.378135	0.422354
chr01	1768305	A	A	A/G	A/G					44	66	0.25	0.189394	0.136364	0.106061	-0.030303	0.770646	0.113145	0.378135	0.422354
chr01	1768531	G	G	G/C	G/C					82	79	0.214418	0.165174	0.353659	0.329114	-0.0245446	0.767646	0.114839	0.378135	0.422354
chr01	1770787	ATT	ATT	ATT/A	ATT/A					51	58	0.249155	0.187965	0.215686	0.224138	0.00845166	0.941612	0.0261282	0.378135	0.422354
chr01	1771010	G	G	G/T	G/T					84	102	0.218487	0.158964	0.130952	0.127451	-0.0035014	0.961008	0.0172731	0.378135	0.422354
chr01	1775252	A	A	A/T	A/T					46	59	0.253132	0.191599	0.152174	0.152542	0.00036846	1	0	0.378135	0.422354
chr01	1778461	C	C	C/T	C/T					50	78	0.234872	0.180513	0.16	0.128205	-0.0317949	0.733053	0.134864	0.378135	0.422354
chr01	1778777	T	T	T/A	T/A					103	97	0.202482	0.154539	0.271845	0.14433	-0.127515	0.103779	0.983889	0.378135	0.422354
chr01	1781291	C	C	C/T	C					76	69	0.239321	0.170862	0.131579	0.0869565	-0.0446224	0.611078	0.213904	0.378135	0.422354
chr01	1781368	T	T	T/TA	T/TA					71	73	0.217635	0.172487	0.140845	0.164384	0.0235385	0.75225	0.123638	0.378135	0.422354
chr01	1782509	G	G	G/T	G/T					43	41	0.274532	0.204765	0.302326	0.292683	-0.00964265	0.969006	0.0136734	0.378135	0.422354
chr01	1782685	T	T	T/A	T/A					53	51	0.257862	0.18535	0.301887	0.392157	0.0902701	0.325935	0.486869	0.378135	0.422354
chr01	1782732	C	C	C/G	C/G					48	48	0.270833	0.208333	0.291667	0.416667	0.125	0.228754	0.640631	0.378135	0.422354
chr01	1783087	T	T	T/C	T/C					47	44	0.26499	0.204062	0.382979	0.227273	-0.155706	0.134773	0.870397	0.378135	0.422354
chr01	1783123	A	A	A/AT	A/AT					47	44	0.264507	0.201161	0.212766	0.227273	0.0145068	0.892621	0.0493327	0.378135	0.422354
chr01	1783155	G	G	G/A	G/A					45	46	0.269565	0.203382	0.222222	0.282609	0.0603865	0.565487	0.247577	0.378135	0.422354
chr01	1785633	C	C	C/T	C/T					48	72	0.243056	0.1875	0.208333	0.166667	-0.0416667	0.643271	0.191606	0.378135	0.422354
chr01	1797561	T	T	T/A	T/A					41	53	0.266912	0.201565	0.219512	0.226415	0.0069029	0.945611	0.0242875	0.378135	0.422354
chr01	1797720	C	C	C/T	C/T					46	46	0.26087	0.195652	0.130435	0.23913	0.108696	0.288342	0.540092	0.378135	0.422354
chr01	1797873	A	A	A/T	A/T					45	62	0.250896	0.192473	0.133333	0.209677	0.0763441	0.435313	0.361198	0.378135	0.422354
chr01	1798756	AT	AT	AT/A	AT				QTL	45	44	0.274747	0.208586	0.355556	0.0909091	-0.264646	0.0123975	1.90667	0.378135	0.422354
chr01	1799042	C	C	C/T	C/T					40	53	0.252358	0.199057	0.35	0.339623	-0.0103774	0.928414	0.0322582	0.378135	0.422354
chr01	1799123	G	G	G/A	G/A					48	51	0.246324	0.191176	0.25	0.294118	0.0441176	0.667467	0.175571	0.378135	0.422354
chr01	1799490	G	G	G/A	G/A					45	44	0.264646	0.19798	0.311111	0.25	-0.0611111	0.571486	0.242995	0.378135	0.422354
chr01	1799595	T	T	T/TAA	T/TAA					41	45	0.260163	0.207046	0.219512	0.288889	0.0693767	0.521096	0.283082	0.378135	0.422354
chr01	1799649	G	G	G/A	G/A					40	43	0.272093	0.212209	0.25	0.44186	0.19186	0.0803839	1.09483	0.378135	0.422354
chr01	1801098	C	C	C/T	C/T					59	90	0.220527	0.16968	0.271186	0.266667	-0.00451977	0.957808	0.0187213	0.401765	0.396028
chr01	1803990	A	A	A	A/G					87	80	0.214799	0.160057	0.091954	0.1625	0.070546	0.390122	0.4088	0.401765	0.396028
chr01	1804958	C	C	C/A	C/A					55	69	0.240316	0.180501	0.2	0.318841	0.118841	0.203159	0.692163	0.401765	0.396028
chr01	1807133	G	G	G/A	G/A					66	66	0.227273	0.181818	0.181818	0.166667	-0.0151515	0.853429	0.0688324	0.401765	0.396028
chr01	1808924	C	C	C/T	C					43	40	0.285465	0.212209	0.139535	0.075	-0.0645349	0.544491	0.264009	0.401765	0.396028
chr01	1823733	T	T	T/C	T/C					57	55	0.245933	0.188198	0.175439	0.163636	-0.0118022	0.864427	0.0632716	0.431903	0.364614
chr01	1825832	C	C	C/T	C/T					47	48	0.258865	0.195922	0.297872	0.375	0.0771277	0.465707	0.331887	0.431903	0.364614
chr01	1830389	A	G	A/G	A/G					49	45	0.260771	0.206349	0.204082	0.155556	-0.0485261	0.618876	0.208396	0.431903	0.364614
chr01	1843666	G	G	G/C	G/C					48	47	0.258422	0.195035	0.333333	0.297872	-0.035461	0.74905	0.125489	0.500091	0.300951
chr01	1844645	C	C	C/A	C/A					70	85	0.216807	0.168067	0.128571	0.129412	0.000840336	0.989802	0.00445166	0.500091	0.300951
chr01	1855401	C	C	C/T	C/T					56	74	0.235521	0.177124	0.178571	0.148649	-0.0299228	0.732254	0.135339	0.500091	0.300951
chr01	1855413	A	A	A/AT	A/AT					56	70	0.232143	0.182143	0.214286	0.185714	-0.0285714	0.777045	0.109554	0.500091	0.300951
chr01	1864528	A	A	A/G	A/G					40	57	0.268421	0.20307	0.175	0.157895	-0.0171053	0.870626	0.0601684	0.510509	0.291997
chr01	1864531	C	C	C/A	C/A					45	61	0.260109	0.191621	0.333333	0.295082	-0.0382514	0.707459	0.150299	0.510509	0.291997
chr01	1864554	G	G	G/A	G/A					45	55	0.248485	0.193939	0.177778	0.2	0.0222222	0.826435	0.0827914	0.510509	0.291997
chr01	1866135	CA	CA	CA/C	CA/C					67	59	0.237541	0.182646	0.208955	0.152542	-0.0564129	0.536693	0.270274	0.510509	0.291997	Soltu.DM.01G001880=HIGH	Soltu.DM.01G001880=frameshift_variant	Soltu.DM.01G001880=c.197delA	Soltu.DM.01G001880=p.Asn66fs
chr01	1875446	T	C	T/C	T/C					50	60	0.243333	0.19	0.26	0.233333	-0.0266667	0.791842	0.101362	0.510509	0.291997
chr01	1875953	C	C	C/T	C/T					43	45	0.263049	0.197416	0.348837	0.288889	-0.0599483	0.528294	0.277124	0.510509	0.291997
chr01	1876373	G	G	G/A	G/A					47	54	0.247833	0.192277	0.255319	0.277778	0.0224586	0.825035	0.0835276	0.510509	0.291997
chr01	1878637	T	C	T/C	T/C					54	51	0.250545	0.190632	0.240741	0.137255	-0.103486	0.291142	0.535895	0.510509	0.291997
chr01	1879254	C	C	C/A	C/A					49	59	0.250432	0.189208	0.22449	0.20339	-0.0211	0.833233	0.0792334	0.510509	0.291997
chr01	1879316	T	C	T/C	T/C					52	51	0.248115	0.189291	0.288462	0.313725	0.025264	0.776845	0.109666	0.510509	0.291997
chr01	1899285	T	T	T/A	T/A					45	46	0.269565	0.202899	0.2	0.23913	0.0391304	0.708458	0.149686	0.427101	0.36947
chr01	1905229	A	A	A/T	A/T					68	64	0.238971	0.178309	0.161765	0.171875	0.0101103	0.931414	0.0308574	0.346451	0.460359
chr01	1915023	C	C	C/T	C/T					43	48	0.265504	0.207364	0.162791	0.270833	0.108043	0.29934	0.523835	0.346451	0.460359
chr01	1915028	C	C	C/G	C/G					42	50	0.257143	0.200952	0.142857	0.26	0.117143	0.263347	0.579471	0.346451	0.460359
chr01	1915763	G	G	G/A	G/A					44	56	0.262987	0.193182	0.0909091	0.232143	0.141234	0.164767	0.78313	0.346451	0.460359
chr01	1917504	TGTCATA	TGTCATA	TGTCATA/T	TGTCATA/T					41	57	0.260591	0.197261	0.268293	0.140351	-0.127942	0.196361	0.706945	0.346451	0.460359
chr01	1940331	G	A	G/A	G/A					60	51	0.24902	0.190196	0.2	0.215686	0.0156863	0.869826	0.0605676	0.346451	0.460359
chr01	1952325	GA	GA	GA/G	GA					86	82	0.215258	0.163642	0.116279	0.109756	-0.00652297	0.945211	0.0244713	0.346451	0.460359
chr01	1954317	T	T	T/A	T/A					57	51	0.24355	0.188854	0.192982	0.27451	0.0815273	0.40132	0.396509	0.346451	0.460359
chr01	1955598	GC	GC	GC	GC					54	49	0.260015	0.196145	0.0740741	0.163265	0.0891912	0.363727	0.439224	0.346451	0.460359
chr01	1997284	T	T	T/A	T/A					46	47	0.264107	0.199352	0.326087	0.148936	-0.177151	0.0873825	1.05858	0.22642	0.645086
chr01	2051561	G	G	G/C	G/C					49	45	0.259864	0.195918	0.183673	0.244444	0.060771	0.586683	0.231597	0.22642	0.645086
chr01	2082849	C	C	C/T	C/T					54	64	0.233796	0.185764	0.333333	0.28125	-0.0520833	0.584683	0.233079	0.577538	0.238419
chr01	2085732	G	G	G/A	G/A					68	82	0.226327	0.174677	0.176471	0.219512	0.0430416	0.628274	0.201851	0.577538	0.238419
chr01	2101716	A	A	A/T	A/T					61	63	0.234192	0.18345	0.229508	0.238095	0.00858704	0.924215	0.0342269	0.577538	0.238419
chr01	2101966	A	A	A/G	A/G					64	74	0.226351	0.175253	0.25	0.202703	-0.0472973	0.59968	0.22208	0.577538	0.238419
chr01	2102138	G	G	G/A	G/A					75	68	0.224902	0.171569	0.2	0.161765	-0.0382353	0.660868	0.179885	0.577538	0.238419
chr01	2102812	T	T	T/C	T/C					67	58	0.237005	0.179619	0.19403	0.275862	0.0818322	0.379924	0.420303	0.577538	0.238419
chr01	2102878	T	T	T/A	T/A					60	72	0.225	0.175	0.166667	0.263889	0.0972222	0.282743	0.548607	0.577538	0.238419
chr01	2103194	T	T	T/A	T/A					59	67	0.233494	0.173792	0.220339	0.223881	0.00354161	0.968806	0.0137631	0.577538	0.238419
chr01	2103201	A	A	A/T	A/T					57	64	0.250274	0.189693	0.22807	0.21875	-0.00932017	0.926015	0.0333821	0.577538	0.238419
chr01	2103716	C	C	C/T	C/T					61	68	0.233365	0.175988	0.147541	0.220588	0.0730473	0.429714	0.36682	0.577538	0.238419
chr01	2103814	C	C	C/T	C/T					53	64	0.243219	0.186321	0.207547	0.28125	0.0737028	0.437712	0.358811	0.577538	0.238419
chr01	2104126	A	A	A/G	A/G					64	77	0.226867	0.172078	0.203125	0.220779	0.0176542	0.844031	0.0736415	0.577538	0.238419
chr01	2104977	C	C	C/T	C/T					54	76	0.236355	0.177875	0.259259	0.25	-0.00925926	0.929414	0.0317907	0.577538	0.238419
chr01	2127115	T	G	T/G	T/G					73	53	0.242957	0.182993	0.191781	0.150943	-0.0408374	0.664867	0.177265	0.558286	0.253143
chr01	2127138	C	T	C/T	C/T					54	42	0.253968	0.198413	0.222222	0.238095	0.015873	0.893021	0.0491381	0.558286	0.253143
chr01	2127246	T	C	T/C	T/C					63	56	0.238095	0.178571	0.222222	0.196429	-0.0257937	0.796841	0.0986285	0.558286	0.253143	Soltu.DM.01G002020=MODERATE	Soltu.DM.01G002020=missense_variant	Soltu.DM.01G002020=c.317A>G	Soltu.DM.01G002020=p.Gln106Arg
chr01	2131405	T	A	A	T/A					71	69	0.232905	0.176975	0.0985915	0.231884	0.133293	0.14857	0.828068	0.558286	0.253143
chr01	2156002	G	G	G/C	G/C					50	47	0.25234	0.193617	0.18	0.170213	-0.00978723	0.925215	0.0337574	0.492326	0.307747
chr01	2165118	G	G	G/A	G/A					87	96	0.213721	0.163434	0.241379	0.145833	-0.095546	0.24935	0.60319	0.217513	0.662516
chr01	2165293	G	G	G/A	G/A					109	102	0.194909	0.151106	0.293578	0.264706	-0.0288721	0.723255	0.140708	0.217513	0.662516
chr01	2165615	T	T	T/G	T/G					118	125	0.194712	0.147661	0.254237	0.328	0.0737627	0.327934	0.484213	0.217513	0.662516
chr01	2165823	G	A	G/A	G/A					94	105	0.191692	0.147112	0.244681	0.390476	0.145795	0.0523895	1.28076	0.217513	0.662516
chr01	2166086	G	G	G	G					77	65	0.223976	0.170829	0.142857	0.123077	-0.0197802	0.827035	0.0824763	0.217513	0.662516
chr01	2166088	C	C	C/A	C/A					73	61	0.231754	0.172019	0.136986	0.131148	-0.00583876	0.95141	0.0216324	0.217513	0.662516
chr01	2166104	A	A	A/G	A/G					65	58	0.233156	0.179576	0.123077	0.12069	-0.00238727	0.983003	0.00744498	0.217513	0.662516
chr01	2166116	C	T	C/T	C/T					60	58	0.243678	0.17931	0.166667	0.137931	-0.0287356	0.732454	0.13522	0.217513	0.662516
chr01	2167137	T	T	T/C	T/C					93	99	0.201369	0.152493	0.236559	0.232323	-0.00423591	0.967007	0.0145706	0.217513	0.662516
chr01	2167203	T	T	T/C	T/C					80	81	0.214352	0.164815	0.175	0.17284	-0.00216049	0.999	0.000434425	0.217513	0.662516
chr01	2180234	G	A	G/A	G/A					104	102	0.199284	0.151584	0.192308	0.176471	-0.0158371	0.807638	0.092783	0.149811	0.824457
chr01	2227500	C	C	C/CAAT	C/CAAT					67	83	0.221363	0.17317	0.104478	0.204819	0.100342	0.25155	0.599376	0.148775	0.827471
chr01	2233423	A	A	A/T	A/T					46	43	0.263397	0.206775	0.23913	0.372093	0.132963	0.203359	0.691736	0.148775	0.827471
chr01	2233793	T	T	T/A	T/A					60	45	0.261111	0.194444	0.133333	0.222222	0.0888889	0.373325	0.427913	0.148775	0.827471
chr01	2242718	CACGTCGG	CACGTCGG	CACGTCGG/C	CACGTCGG/C				QTL	69	104	0.220318	0.163043	0.144928	0.326923	0.181996	0.0303939	1.51721	0.133296	0.875183
chr01	2245628	AT	AT	AT	AT/A			QTL	QTL	58	46	0.257121	0.188156	0.0862069	0.5	0.413793	2e-05	4.69906	0.133296	0.875183
chr01	2246282	T	T	T/C	T/C					87	103	0.203549	0.154112	0.172414	0.252427	0.0800134	0.319936	0.494937	0.133296	0.875183
chr01	2246517	T	T	T/C	T/C					73	89	0.217639	0.163922	0.219178	0.314607	0.0954287	0.255949	0.591847	0.133296	0.875183
chr01	2248037	G	G	G/A	G/A					43	65	0.252594	0.194991	0.186047	0.184615	-0.00143113	0.9992	0.000347505	0.133296	0.875183
chr01	2253709	T	T	T/C	T/C					96	108	0.203704	0.155093	0.15625	0.231481	0.0752315	0.34753	0.459007	0.133296	0.875183
chr01	2253829	C	C	C/G	C/G					75	84	0.215714	0.169524	0.146667	0.25	0.103333	0.229754	0.638737	0.133296	0.875183
chr01	2253845	G	G	G/A	G/A					71	86	0.212578	0.163937	0.183099	0.27907	0.0959712	0.265547	0.575859	0.133296	0.875183
chr01	2254383	G	G	G/C	G/C					87	98	0.204551	0.15353	0.252874	0.255102	0.00222848	0.981604	0.00806382	0.133296	0.875183
chr01	2255674	A	A	A/C	A/C			QTL	QTL	51	77	0.239114	0.177744	0.0980392	0.363636	0.265597	0.00439912	2.35663	0.133296	0.875183
chr01	2256419	G	G	G/A	G/A					68	86	0.212722	0.166895	0.176471	0.27907	0.102599	0.229754	0.638737	0.133296	0.875183
chr01	2275039	A	A	A/C	A/C					56	57	0.25188	0.189536	0.178571	0.105263	-0.0733083	0.458908	0.338274	0.133296	0.875183
chr01	2278888	C	C	C/T	C/T					66	72	0.223485	0.171717	0.181818	0.277778	0.0959596	0.282144	0.54953	0.133296	0.875183
chr01	2278951	G	G	G/A	G/A					63	82	0.222416	0.173635	0.142857	0.243902	0.101045	0.25115	0.600067	0.133296	0.875183
chr01	2279125	A	A	A/G	A					49	48	0.255102	0.19983	0.163265	0.0833333	-0.079932	0.412517	0.384558	0.133296	0.875183
chr01	2291956	T	T	T/A	T/A					51	52	0.248492	0.190045	0.156863	0.192308	0.0354449	0.707858	0.150054	0.133296	0.875183
chr01	2461513	A	A	A/C	A/C					91	96	0.207532	0.154304	0.197802	0.260417	0.0626145	0.432713	0.3638	0.304209	0.516827
chr01	2461540	C	C	C/T	C/T					101	100	0.196238	0.151584	0.19802	0.28	0.0819802	0.29754	0.526454	0.304209	0.516827
chr01	2465530	A	A	A/T	A/T					78	90	0.216239	0.164957	0.217949	0.244444	0.0264957	0.756649	0.121106	0.304209	0.516827
chr01	2465740	T	T	T/C	T/C					53	51	0.256012	0.18535	0.207547	0.333333	0.125786	0.190562	0.719964	0.304209	0.516827
chr01	2465747	C	C	C/A	C/A					51	48	0.247549	0.189951	0.215686	0.333333	0.117647	0.238752	0.622053	0.304209	0.516827
chr01	2467168	CCTTTA	CCTTTA	CCTTTA/C	CCTTTA/C					58	53	0.241054	0.186077	0.137931	0.301887	0.163956	0.0921816	1.03536	0.304209	0.516827
chr01	2479091	G	G	G/A	G/A					62	75	0.228172	0.174839	0.129032	0.146667	0.0176344	0.845031	0.0731274	0.304209	0.516827
chr01	2486024	G	G	G/A	G/A					89	87	0.210513	0.163632	0.11236	0.126437	0.0140772	0.890822	0.0502091	0.304209	0.516827
chr01	2491771	G	G	G/A	G/A					40	63	0.259524	0.198016	0.175	0.253968	0.0789683	0.441312	0.355255	0.304209	0.516827	Soltu.DM.01G002300=MODERATE	Soltu.DM.01G002300=missense_variant	Soltu.DM.01G002300=c.5885G>A	Soltu.DM.01G002300=p.Arg1962His
chr01	2491898	C	T	C/T	C/T					55	68	0.240374	0.177273	0.290909	0.308824	0.0179144	0.84983	0.0706679	0.304209	0.516827
chr01	2493826	G	C	G/C	G/C					50	41	0.259024	0.198049	0.2	0.341463	0.141463	0.170566	0.768108	0.304209	0.516827
chr01	2495412	ATT	ATT	ATT/A	ATT					74	72	0.225225	0.171171	0.0945946	0.0694444	-0.0251501	0.754249	0.122485	0.304209	0.516827
chr01	2495720	A	A	A/T	A/T					79	81	0.218472	0.167682	0.113924	0.111111	-0.00281294	1	0	0.304209	0.516827
chr01	2497566	G	C	G/C	G/C					44	54	0.256734	0.19697	0.181818	0.185185	0.003367	0.981404	0.0081523	0.304209	0.516827
chr01	2500763	T	T	T	T/C					75	81	0.212346	0.165432	0.0666667	0.123457	0.0567901	0.513097	0.2898	0.304209	0.516827	Soltu.DM.01G002320=MODERATE	Soltu.DM.01G002320=missense_variant	Soltu.DM.01G002320=c.2180A>G	Soltu.DM.01G002320=p.Asn727Ser
chr01	2502878	G	G	G	G/T					58	61	0.239966	0.188242	0.0862069	0.196721	0.110514	0.243551	0.61341	0.304209	0.516827	Soltu.DM.01G002320=MODERATE	Soltu.DM.01G002320=missense_variant	Soltu.DM.01G002320=c.791C>A	Soltu.DM.01G002320=p.Ala264Glu
chr01	2504910	T	T	T/C	T/C					61	54	0.237098	0.186096	0.114754	0.277778	0.163024	0.0889822	1.0507	0.304209	0.516827
chr01	2504928	A	A	A/G	A/G					60	48	0.254167	0.195833	0.1	0.270833	0.170833	0.0881824	1.05462	0.304209	0.516827
chr01	2507620	G	A	G/A	G/A					70	78	0.220513	0.17033	0.157143	0.153846	-0.0032967	0.963607	0.0160999	0.304209	0.516827
chr01	2508095	A	A	A/G	A/G					86	108	0.20758	0.156546	0.116279	0.268519	0.152239	0.0541892	1.26609	0.304209	0.516827
chr01	2508131	G	G	G/A	G/A				QTL	78	100	0.206154	0.160513	0.128205	0.32	0.191795	0.0187962	1.72593	0.304209	0.516827
chr01	2521596	A	A	A/G	A/G					56	48	0.25	0.190476	0.196429	0.208333	0.0119048	0.89882	0.0463272	0.342455	0.465397
chr01	2521700	G	G	G/C	G/C					68	49	0.243998	0.183974	0.117647	0.122449	0.00480192	0.960408	0.0175443	0.342455	0.465397
chr01	2532904	T	T	T/C	T/C					64	84	0.220238	0.169643	0.09375	0.142857	0.0491071	0.567886	0.245739	0.342455	0.465397
chr01	2533001	C	G	C/G	C/G					48	54	0.247685	0.189815	0.208333	0.314815	0.106481	0.290542	0.536791	0.342455	0.465397
chr01	2533676	T	T	T/C	T/C					40	49	0.263776	0.202551	0.125	0.22449	0.0994898	0.342132	0.465807	0.342455	0.465397
chr01	2534194	T	T	T/A	T/A					53	71	0.236779	0.184693	0.113208	0.267606	0.154398	0.0959808	1.01782	0.342455	0.465397
chr01	2535834	A	A	A/G	A/G					68	66	0.231729	0.17246	0.117647	0.166667	0.0490196	0.60168	0.220635	0.342455	0.465397
chr01	2535927	T	T	T/G	T/G					48	47	0.258422	0.195479	0.229167	0.212766	-0.0164007	0.872426	0.0592716	0.342455	0.465397
chr01	2548402	A	G	A/G	A/G					71	73	0.216284	0.172873	0.169014	0.205479	0.0364654	0.635273	0.19704	0.342455	0.465397
chr01	2549367	G	A	G/A	G/A					54	55	0.243434	0.180471	0.222222	0.363636	0.141414	0.139772	0.85458	0.342455	0.465397
chr01	2549854	G	G	G/A	G/A					57	61	0.240725	0.174576	0.157895	0.147541	-0.0103538	0.928614	0.0321646	0.342455	0.465397
chr01	2552752	T	C	C	C/G					70	76	0.225564	0.169549	0.957143	0.868421	-0.0887218	0.314937	0.501776	0.342455	0.465397
chr01	2553379	G	G	G/C	G/C					58	91	0.23418	0.17374	0.224138	0.307692	0.0835544	0.355129	0.449614	0.342455	0.465397
chr01	2554106	C	C	C/T	C/T					42	43	0.276301	0.206534	0.238095	0.302326	0.0642303	0.563487	0.249116	0.342455	0.465397
chr01	2554568	T	G	T/G	T/G					87	88	0.208856	0.157393	0.195402	0.227273	0.0318704	0.706059	0.151159	0.342455	0.465397
chr01	2554619	T	T	T/C	T/C					87	88	0.209248	0.157393	0.206897	0.204545	-0.0023511	0.993601	0.00278786	0.342455	0.465397
chr01	2554748	A	A	A/G	A/G					91	79	0.216581	0.160801	0.153846	0.189873	0.0360273	0.656869	0.182521	0.342455	0.465397
chr01	2554782	T	T	T/A	T/A					82	70	0.222997	0.171777	0.195122	0.228571	0.0334495	0.709858	0.148829	0.342455	0.465397
chr01	2555263	C	C	C/G	C/G					55	70	0.236364	0.181818	0.2	0.285714	0.0857143	0.372326	0.429077	0.342455	0.465397
chr01	2556272	A	A	A/G	A/G					58	44	0.254702	0.196708	0.206897	0.181818	-0.0250784	0.817237	0.0876522	0.342455	0.465397
chr01	2557647	T	T	T/G	T/G					47	76	0.25196	0.18505	0.361702	0.328947	-0.0327548	0.724855	0.139749	0.342455	0.465397
chr01	2558324	G	G	G/A	G/A					76	89	0.214962	0.162182	0.223684	0.280899	0.0572147	0.491902	0.308122	0.342455	0.465397
chr01	2558597	A	A	A/G	A/G					97	93	0.20674	0.156967	0.237113	0.247312	0.0101984	0.904619	0.0435343	0.342455	0.465397
chr01	2560098	C	C	C/A	C/A					92	92	0.206522	0.163043	0.184783	0.206522	0.0217391	0.776245	0.110001	0.342455	0.465397
chr01	2560160	TA	TA	TA	TA/T					96	82	0.212907	0.160823	0.197917	0.207317	0.00940041	0.910018	0.04095	0.342455	0.465397
chr01	2560184	T	T	T/A	T/A					96	79	0.214135	0.162447	0.21875	0.278481	0.059731	0.470306	0.32762	0.342455	0.465397
chr01	2560222	C	C	C/T	C/T					91	78	0.205128	0.159341	0.230769	0.333333	0.102564	0.228954	0.640251	0.342455	0.465397
chr01	2560245	A	A	A/G	A/G					95	94	0.198208	0.155767	0.210526	0.265957	0.0554311	0.494501	0.305833	0.342455	0.465397
chr01	2560507	G	G	G/A	G/A					84	77	0.213203	0.166667	0.202381	0.142857	-0.0595238	0.480704	0.318122	0.342455	0.465397
chr01	2560574	A	A	A/C	A/C					100	87	0.202069	0.158851	0.21	0.206897	-0.00310345	0.962008	0.0168215	0.342455	0.465397	Soltu.DM.01G002380=MODERATE	Soltu.DM.01G002380=missense_variant	Soltu.DM.01G002380=c.1278T>G	Soltu.DM.01G002380=p.Ile426Met
chr01	2560995	G	G	G/GA	G/GA					49	50	0.257143	0.196327	0.367347	0.22	-0.147347	0.134973	0.869753	0.342455	0.465397
chr01	2562503	C	C	C/T	C/T					59	59	0.237288	0.186441	0.20339	0.101695	-0.101695	0.29834	0.525288	0.342455	0.465397
chr01	2563357	G	G	G/C	G/C					71	80	0.221655	0.167606	0.211268	0.2875	0.0762324	0.386323	0.41305	0.342455	0.465397
chr01	2563672	C	C	C	C/A					65	81	0.22716	0.17018	0.0923077	0.148148	0.0558405	0.533493	0.272871	0.342455	0.465397
chr01	2563879	AT	AT	AT	AT/A					51	65	0.241026	0.18371	0.117647	0.276923	0.159276	0.0867826	1.06157	0.342455	0.465397
chr01	2564061	T	T	T/C	T/C				QTL	49	46	0.258651	0.203638	0.22449	0.456522	0.232032	0.0237952	1.62351	0.342455	0.465397
chr01	2564180	T	T	T/C	T/C					53	65	0.23193	0.185776	0.0943396	0.215385	0.121045	0.19976	0.699491	0.342455	0.465397
chr01	2564183	T	T	T/C	T/C					54	64	0.242477	0.18287	0.0925926	0.21875	0.126157	0.185563	0.731509	0.342455	0.465397
chr01	2564631	A	A	A/T	A/T					77	54	0.238576	0.176527	0.142857	0.277778	0.134921	0.134173	0.872334	0.342455	0.465397	Soltu.DM.01G002380=MODERATE	Soltu.DM.01G002380=missense_variant	Soltu.DM.01G002380=c.654T>A	Soltu.DM.01G002380=p.Asp218Glu
chr01	2564733	ATTCT	ATTCT	ATTCT/A	ATTCT/A					97	82	0.210712	0.161051	0.195876	0.182927	-0.0129495	0.883223	0.0539295	0.342455	0.465397
chr01	2564772	T	C	T/C	T/C					87	70	0.222167	0.170279	0.229885	0.2	-0.0298851	0.725455	0.13939	0.342455	0.465397
chr01	2564968	C	C	C/T	C/T					101	64	0.215811	0.164759	0.19802	0.140625	-0.0573948	0.512098	0.290647	0.342455	0.465397
chr01	2565061	T	T	T/G	T/G					101	76	0.206618	0.1605	0.227723	0.184211	-0.0435122	0.590282	0.228941	0.342455	0.465397
chr01	2565655	G	G	G/A	G/A					55	55	0.236364	0.181818	0.345455	0.454545	0.109091	0.29954	0.523545	0.342455	0.465397
chr01	2565676	C	T	C/T	C/T					49	49	0.265306	0.204082	0.346939	0.489796	0.142857	0.175165	0.756553	0.342455	0.465397
chr01	2565708	G	G	G/A	G/A					50	46	0.256522	0.204348	0.34	0.434783	0.0947826	0.34753	0.459007	0.342455	0.465397	Soltu.DM.01G002380=MODERATE	Soltu.DM.01G002380=missense_variant	Soltu.DM.01G002380=c.214C>T	Soltu.DM.01G002380=p.Pro72Ser
chr01	2565946	A	A	A/G	A/G					65	65	0.230769	0.169231	0.153846	0.261538	0.107692	0.272346	0.56488	0.342455	0.465397
chr01	2566766	T	T	T/C	T/C					61	77	0.232489	0.174792	0.245902	0.142857	-0.103044	0.257149	0.589816	0.342455	0.465397
chr01	2566820	C	A	C/A	C/A					64	84	0.216518	0.168899	0.265625	0.214286	-0.0513393	0.55169	0.258305	0.342455	0.465397
chr01	2566926	T	T	T/TGG	T/TGG					60	63	0.243651	0.179365	0.2	0.31746	0.11746	0.203559	0.691309	0.342455	0.465397	Soltu.DM.01G002390=HIGH	Soltu.DM.01G002390=frameshift_variant	Soltu.DM.01G002390=c.104_105dupGG	Soltu.DM.01G002390=p.Arg36fs
chr01	2568198	C	C	C/T	C/T					88	89	0.206716	0.155899	0.147727	0.235955	0.0882278	0.279344	0.55386	0.342455	0.465397	Soltu.DM.01G002390=MODERATE	Soltu.DM.01G002390=missense_variant	Soltu.DM.01G002390=c.256C>T	Soltu.DM.01G002390=p.Arg86Trp
chr01	2568317	C	C	C/T	C/T					85	80	0.213971	0.161029	0.105882	0.25	0.144118	0.0813837	1.08946	0.342455	0.465397
chr01	2568509	T	T	T/C	T/C					80	98	0.215051	0.165051	0.2125	0.27551	0.0630102	0.445711	0.350947	0.342455	0.465397
chr01	2568515	G	G	G/A	G/A					80	98	0.201531	0.16199	0.2125	0.285714	0.0732143	0.377125	0.423515	0.342455	0.465397
chr01	2569585	A	A	A/T	A/T				QTL	81	91	0.210419	0.162393	0.185185	0.351648	0.166463	0.0461908	1.33544	0.342455	0.465397
chr01	2570095	G	G	G/A	G/A					83	87	0.212574	0.164382	0.156627	0.264368	0.107741	0.193161	0.71408	0.342455	0.465397
chr01	2570219	C	C	C/T	C/T					77	91	0.210789	0.161838	0.142857	0.252747	0.10989	0.189962	0.721333	0.342455	0.465397
chr01	2570675	T	C	T/C	T/C					97	70	0.210015	0.163623	0.216495	0.214286	-0.00220913	0.981204	0.0082408	0.342455	0.465397
chr01	2570990	T	G	T/G	T/G					75	62	0.224301	0.174194	0.2	0.258065	0.0580645	0.527095	0.278111	0.342455	0.465397
chr01	2571123	T	A	T/A	T/A					67	75	0.223284	0.170746	0.179104	0.306667	0.127562	0.14817	0.829239	0.342455	0.465397
chr01	2571332	A	G	A/G	A/G					89	93	0.207805	0.155249	0.134831	0.268817	0.133986	0.0933813	1.02974	0.342455	0.465397
chr01	2571862	T	C	T/C	T/C					83	73	0.214062	0.166694	0.240964	0.219178	-0.0217858	0.79884	0.0975401	0.342455	0.465397
chr01	2572296	A	A	A/C	A/C					77	80	0.217208	0.166071	0.155844	0.2625	0.106656	0.210358	0.677041	0.342455	0.465397
chr01	2572467	C	C	C/T	C/T					95	90	0.202924	0.161404	0.210526	0.233333	0.022807	0.780844	0.107436	0.342455	0.465397
chr01	2572670	T	A	T/A	T/A					100	104	0.204231	0.156923	0.19	0.288462	0.0984615	0.204559	0.689181	0.342455	0.465397
chr01	2572710	T	T	T/G	T/G					99	107	0.198433	0.154253	0.181818	0.261682	0.0798641	0.314137	0.502881	0.342455	0.465397
chr01	2573346	A	G	A/G	A/G					93	83	0.203783	0.164659	0.225806	0.216867	-0.00893898	0.924615	0.034039	0.342455	0.465397
chr01	2573711	A	G	A/G	A/G					85	76	0.215789	0.162848	0.105882	0.236842	0.13096	0.120176	0.920182	0.342455	0.465397
chr01	2574317	C	T	C/T	C/T					100	78	0.21	0.157436	0.25	0.24359	-0.00641026	0.927814	0.0325389	0.342455	0.465397
chr01	2575041	C	C	C/CT	C/CT					87	82	0.210681	0.161901	0.206897	0.219512	0.0126156	0.873025	0.0589731	0.342455	0.465397
chr01	2575144	G	G	G/T	G/T					110	97	0.202624	0.153515	0.172727	0.247423	0.0746954	0.330134	0.48131	0.342455	0.465397
chr01	2575261	C	T	C/T	C/T					94	98	0.207772	0.156318	0.180851	0.336735	0.155884	0.0519896	1.28408	0.342455	0.465397
chr01	2575380	C	C	C/T	C/T					87	85	0.204462	0.157674	0.114943	0.176471	0.0615281	0.473505	0.324675	0.342455	0.465397
chr01	2576672	T	C	T/C	T/C					91	71	0.212351	0.165454	0.21978	0.239437	0.0196564	0.813437	0.0896759	0.342455	0.465397
chr01	2576702	CT	CT	CT/C	CT/C					92	89	0.208109	0.157914	0.163043	0.247191	0.0841475	0.29834	0.525288	0.342455	0.465397
chr01	2576720	G	T	G/T	G/T					91	91	0.208791	0.153846	0.175824	0.230769	0.0549451	0.527495	0.277782	0.342455	0.465397
chr01	2577427	T	C	T/C	T/C					79	105	0.211573	0.156118	0.253165	0.32381	0.070645	0.374125	0.426983	0.342455	0.465397
chr01	2577842	G	G	G/A	G/A					88	101	0.210509	0.155153	0.181818	0.277228	0.0954095	0.234953	0.629019	0.342455	0.465397
chr01	2577958	C	C	C/T	C/T					96	100	0.195	0.152083	0.15625	0.25	0.09375	0.222555	0.652562	0.342455	0.465397
chr01	2578020	A	A	A/G	A/G				QTL	90	87	0.211111	0.165517	0.144444	0.333333	0.188889	0.0211958	1.67375	0.342455	0.465397
chr01	2578537	T	T	T/C	T/C					65	82	0.222889	0.170919	0.184615	0.207317	0.0227017	0.79784	0.098084	0.342455	0.465397
chr01	2578897	G	G	G/A	G/A					76	96	0.206689	0.157346	0.197368	0.270833	0.0734649	0.365327	0.437318	0.342455	0.465397
chr01	2579165	G	G	G/A	G/A					82	77	0.216503	0.165347	0.256098	0.350649	0.0945518	0.270746	0.567438	0.342455	0.465397
chr01	2579366	C	T	C/T	C/T					97	91	0.200068	0.157471	0.226804	0.307692	0.0808882	0.30014	0.522676	0.342455	0.465397
chr01	2580475	C	C	C/T	C/T					94	103	0.208428	0.153894	0.212766	0.23301	0.0202438	0.793841	0.100266	0.352323	0.453059
chr01	2580727	A	G	A/G	A/G					79	93	0.210834	0.165646	0.164557	0.236559	0.0720022	0.375925	0.424899	0.352323	0.453059
chr01	2581824	ATC	ATC	ATC/A	ATC/A					82	111	0.208745	0.157328	0.146341	0.189189	0.0428477	0.579884	0.236659	0.352323	0.453059
chr01	2581828	G	G	G/A	G/A					82	104	0.204972	0.156895	0.146341	0.192308	0.0459662	0.562687	0.249733	0.352323	0.453059
chr01	2581860	T	C	T/C	T/C					77	102	0.209957	0.161319	0.155844	0.235294	0.07945	0.34993	0.456019	0.352323	0.453059
chr01	2581995	G	G	G/T	G/T					93	99	0.203324	0.154448	0.16129	0.222222	0.0609319	0.442511	0.354075	0.352323	0.453059
chr01	2582326	C	C	C/T	C/T					79	83	0.210767	0.162269	0.139241	0.228916	0.0896752	0.270146	0.568402	0.352323	0.453059
chr01	2583323	A	G	A/G	A/G					53	44	0.259863	0.197684	0.396226	0.409091	0.0128645	0.89802	0.0467138	0.352323	0.453059
chr01	2583365	T	T	T/C	T/C					50	42	0.264762	0.200952	0.38	0.452381	0.072381	0.479104	0.31957	0.352323	0.453059
chr01	2583679	G	G	G/C	G/C					81	64	0.223573	0.167631	0.283951	0.296875	0.0129244	0.885823	0.0526531	0.352323	0.453059
chr01	2583807	C	C	C/G	C/G					98	94	0.199305	0.155449	0.173469	0.180851	0.00738168	0.940612	0.0265895	0.352323	0.453059
chr01	2583851	A	T	A/T	A/T					97	93	0.209844	0.158519	0.154639	0.182796	0.0281565	0.732653	0.135101	0.352323	0.453059
chr01	2584198	C	C	C/T	C/T					108	98	0.201625	0.153439	0.166667	0.22449	0.0578231	0.462907	0.334506	0.352323	0.453059
chr01	2585058	CA	CA	CA/C	CA/C					59	58	0.252192	0.184687	0.186441	0.206897	0.0204559	0.85163	0.0697492	0.352323	0.453059
chr01	2585073	A	A	A/AT	A/AT					52	56	0.243132	0.186813	0.211538	0.232143	0.0206044	0.803839	0.0948308	0.352323	0.453059
chr01	2585299	TC	TC	TC/T	TC/T					64	66	0.225852	0.17661	0.203125	0.227273	0.0241477	0.778244	0.108884	0.352323	0.453059
chr01	2586428	A	T	A/T	A/T					64	51	0.23989	0.185049	0.21875	0.313725	0.0949755	0.326735	0.485805	0.352323	0.453059
chr01	2586434	C	A	C/A	C/A				QTL	58	40	0.260345	0.196552	0.189655	0.4	0.210345	0.0379924	1.4203	0.352323	0.453059
chr01	2587201	T	T	T/C	T/C					67	78	0.222541	0.173364	0.19403	0.269231	0.0752009	0.389322	0.409691	0.352323	0.453059
chr01	2589576	A	T	A/T	A/T					53	59	0.243684	0.18804	0.45283	0.457627	0.00479693	0.968606	0.0138527	0.352323	0.453059
chr01	2590257	T	T	T/A	T/A					64	43	0.258358	0.192224	0.203125	0.325581	0.122456	0.213757	0.670079	0.352323	0.453059	Soltu.DM.01G002400=MODERATE | Soltu.DM.01G002400=MODERATE	Soltu.DM.01G002400=missense_variant | Soltu.DM.01G002400=missense_variant	Soltu.DM.01G002400=c.724A>T | Soltu.DM.01G002400=c.649A>T	Soltu.DM.01G002400=p.Thr242Ser | Soltu.DM.01G002400=p.Thr217Ser
chr01	2590315	A	A	A/C	A/C					75	63	0.226032	0.177143	0.213333	0.269841	0.0565079	0.520896	0.283249	0.352323	0.453059
chr01	2590387	T	T	T/A	T/A					72	59	0.233286	0.177731	0.25	0.220339	-0.029661	0.75045	0.124678	0.352323	0.453059
chr01	2591977	T	T	T/A	T/A					57	49	0.248836	0.191908	0.157895	0.22449	0.0665951	0.492501	0.307592	0.352323	0.453059
chr01	2637646	C	C	C	C/T					49	46	0.25732	0.196096	0.0612245	0.130435	0.0692103	0.489902	0.309891	0.352323	0.453059
chr01	2640651	A	A	A/G	A/G					60	64	0.233333	0.18125	0.15	0.15625	0.00625	0.931814	0.0306709	0.352323	0.453059
chr01	2643943	C	A	C/A	C/A					43	45	0.28062	0.195349	0.186047	0.333333	0.147287	0.15097	0.82111	0.352323	0.453059
chr01	2655042	G	G	G/A	G/A					57	54	0.250487	0.192982	0.140351	0.12963	-0.0107212	0.918416	0.0369604	0.352323	0.453059
chr01	2661789	C	C	C/A	C					48	52	0.246795	0.195513	0.125	0.0769231	-0.0480769	0.618476	0.208677	0.507865	0.294251
chr01	2668241	T	T	T/C	T/C					64	48	0.25	0.192708	0.234375	0.1875	-0.046875	0.643871	0.191201	0.507865	0.294251
chr01	2668544	C	C	C/T	C/T					91	79	0.213242	0.160106	0.208791	0.164557	-0.0442342	0.589682	0.229382	0.507865	0.294251
chr01	2707596	TA	TA	TA/T	TA/T					60	53	0.251258	0.191824	0.266667	0.320755	0.054088	0.589082	0.229824	0.370237	0.43152
chr01	2749491	T	T	T	T					93	108	0.201912	0.155914	0.0645161	0.037037	-0.0274791	0.726055	0.139031	0.367234	0.435057
chr01	2768368	A	A	A	A/G					68	62	0.226755	0.176945	0.0735294	0.16129	0.0877609	0.325135	0.487936	0.367234	0.435057
chr01	2768801	A	A	A/T	A/T					71	61	0.227892	0.171785	0.0985915	0.163934	0.0653429	0.462507	0.334881	0.367234	0.435057
chr01	2772886	A	A	A/G	A/G					54	55	0.244781	0.187542	0.148148	0.236364	0.0882155	0.353529	0.451575	0.367234	0.435057
chr01	2777466	A	A	A/ATCTATAG	A/ATCTATAG					45	54	0.255556	0.192593	0.0888889	0.111111	0.0222222	0.818436	0.0870151	0.367234	0.435057
chr01	2777777	G	T	G/T	G/T					46	65	0.243813	0.192642	0.282609	0.353846	0.0712375	0.466307	0.331328	0.367234	0.435057
chr01	2779043	C	C	C/T	C/T					91	76	0.20908	0.165124	0.175824	0.236842	0.0610179	0.473905	0.324309	0.367234	0.435057	Soltu.DM.01G002600=MODERATE	Soltu.DM.01G002600=missense_variant	Soltu.DM.01G002600=c.671G>A	Soltu.DM.01G002600=p.Gly224Glu
chr01	2780079	T	T	T/C	T/C					42	49	0.261905	0.20068	0.261905	0.285714	0.0238095	0.827834	0.0820565	0.367234	0.435057
chr01	2780140	A	A	A/T	A/T					43	63	0.2488	0.192691	0.139535	0.301587	0.162052	0.10198	0.991487	0.367234	0.435057
chr01	2780448	CTTGAACT	CTTGAACT	CTTGAACT	CTTGAACT/C					67	58	0.234689	0.180134	0.0746269	0.172414	0.0977869	0.291742	0.535002	0.367234	0.435057
chr01	2780707	C	C	C/T	C/T					45	65	0.246154	0.194872	0.155556	0.2	0.0444444	0.654869	0.183846	0.367234	0.435057
chr01	2781099	G	G	G/A	G/A					64	69	0.231658	0.175951	0.125	0.130435	0.00543478	0.95041	0.022089	0.367234	0.435057
chr01	2782112	T	T	T/TC	T/TC					47	62	0.258751	0.189774	0.12766	0.241935	0.114276	0.24755	0.606336	0.367234	0.435057
chr01	2782246	T	T	T/C	T/C					72	68	0.21732	0.172386	0.111111	0.147059	0.0359477	0.690462	0.16086	0.367234	0.435057
chr01	2783428	C	C	C/A	C/A					50	56	0.250714	0.192857	0.14	0.267857	0.127857	0.187363	0.727317	0.367234	0.435057
chr01	2785232	A	T	A/T	A/T					48	49	0.261054	0.200255	0.166667	0.326531	0.159864	0.115377	0.937881	0.367234	0.435057
chr01	2785264	C	C	C/T	C/T					59	55	0.244992	0.188598	0.152542	0.272727	0.120185	0.211758	0.674161	0.367234	0.435057
chr01	2785460	A	A	A/G	A/G					52	60	0.237179	0.187179	0.0961538	0.233333	0.137179	0.152569	0.816532	0.367234	0.435057
chr01	2790864	G	G	G/A	G/A					60	68	0.231373	0.182353	0.2	0.205882	0.00588235	0.958008	0.0186307	0.367234	0.435057
chr01	2794312	T	A	T/A	T/A				QTL	53	54	0.247379	0.191474	0.113208	0.314815	0.201607	0.0359928	1.44378	0.367234	0.435057
chr01	2794888	G	A	G/A	G/A					95	87	0.210405	0.161525	0.105263	0.114943	0.00967937	0.907419	0.0421924	0.367234	0.435057
chr01	2795475	T	C	T/C	T/C					46	72	0.246377	0.185386	0.217391	0.166667	-0.0507246	0.607279	0.216612	0.367234	0.435057
chr01	2798273	G	C	G/C	G/C					50	52	0.248462	0.188462	0.3	0.173077	-0.126923	0.207758	0.682441	0.367234	0.435057
chr01	2798597	T	C	T/C	T/C					58	73	0.238781	0.183751	0.327586	0.315068	-0.0125177	0.887822	0.0516739	0.367234	0.435057
chr01	2799003	A	C	A/C	A/C					79	80	0.222627	0.16693	0.316456	0.25	-0.0664557	0.427315	0.369252	0.367234	0.435057	Soltu.DM.01G002640=MODERATE	Soltu.DM.01G002640=missense_variant	Soltu.DM.01G002640=c.439A>C	Soltu.DM.01G002640=p.Ile147Leu
chr01	2799706	G	C	G/C	G/C					49	60	0.245238	0.191497	0.22449	0.35	0.12551	0.19816	0.702983	0.367234	0.435057	Soltu.DM.01G002640=MODERATE	Soltu.DM.01G002640=missense_variant	Soltu.DM.01G002640=c.1142G>C	Soltu.DM.01G002640=p.Cys381Ser
chr01	2800030	G	A	G/A	G/A					68	72	0.227941	0.172386	0.176471	0.305556	0.129085	0.143371	0.843538	0.367234	0.435057	Soltu.DM.01G002640=MODERATE	Soltu.DM.01G002640=missense_variant	Soltu.DM.01G002640=c.1466G>A	Soltu.DM.01G002640=p.Arg489His
chr01	2800367	C	T	C/T	C/T					72	93	0.21371	0.164427	0.138889	0.236559	0.0976703	0.238752	0.622053	0.367234	0.435057
chr01	2803702	C	A	C/A	C/A					46	52	0.261706	0.196488	0.217391	0.230769	0.0133779	0.890022	0.0505993	0.367234	0.435057
chr01	2804032	C	A	C/A	A					54	50	0.251852	0.194815	0.240741	0.08	-0.160741	0.0979804	1.00886	0.367234	0.435057
chr01	2805040	A	AT	A/AT	AT					64	72	0.229167	0.175347	0.203125	0.152778	-0.0503472	0.578484	0.237708	0.367234	0.435057
chr01	2807010	CA	C	C	CA/C					52	41	0.265947	0.199812	0.134615	0.243902	0.109287	0.289942	0.537689	0.367234	0.435057
chr01	2810300	A	G	A/G	A/G					52	66	0.247086	0.183566	0.211538	0.227273	0.0157343	0.870626	0.0601684	0.367234	0.435057
chr01	2810658	T	C	T/C	T/C					71	56	0.240694	0.181087	0.183099	0.267857	0.0847586	0.360328	0.443302	0.367234	0.435057
chr01	2810871	T	C	T/C	T/C					48	45	0.255556	0.198611	0.208333	0.244444	0.0361111	0.734653	0.133918	0.367234	0.435057
chr01	2810876	A	T	A/T	A/T					43	44	0.260571	0.201374	0.302326	0.25	-0.0523256	0.606079	0.217471	0.367234	0.435057
chr01	2811982	G	A	G/A	G/A					68	58	0.23428	0.180527	0.161765	0.224138	0.0623732	0.5001	0.300943	0.367234	0.435057
chr01	2812977	T	C	T/C	T/C					83	72	0.222557	0.166499	0.216867	0.180556	-0.0363119	0.657668	0.181993	0.367234	0.435057
chr01	2812988	T	C	T/C	T/C					93	71	0.21566	0.166742	0.225806	0.169014	-0.0567924	0.496101	0.30443	0.367234	0.435057
chr01	2815702	A	C	A/C	C				QTL	83	75	0.219277	0.168514	0.216867	0.0133333	-0.203534	0.0187962	1.72593	0.367234	0.435057
chr01	2815770	A	G	A/G	A/G					57	52	0.244265	0.189946	0.350877	0.25	-0.100877	0.303139	0.518358	0.367234	0.435057
chr01	2816244	T	C	T/C	T/C					47	50	0.25234	0.192766	0.255319	0.2	-0.0553191	0.584283	0.233377	0.367234	0.435057
chr01	2817165	T	C	T/C	T/C					60	52	0.246154	0.187179	0.25	0.192308	-0.0576923	0.544291	0.264169	0.367234	0.435057
chr01	2819099	G	T	G/T	G/T					89	107	0.201617	0.154888	0.247191	0.17757	-0.0696209	0.383323	0.416435	0.367234	0.435057
chr01	2819396	C	T	C/T	C/T					62	74	0.233653	0.176548	0.16129	0.148649	-0.0126417	0.880224	0.0554068	0.367234	0.435057
chr01	2820057	T	C	T/C	T/C					52	64	0.246394	0.188702	0.230769	0.203125	-0.0276442	0.771246	0.112807	0.38812	0.411034
chr01	2821479	T	G	T/G	T/G					42	71	0.248156	0.189135	0.285714	0.183099	-0.102616	0.292741	0.533516	0.38812	0.411034	Soltu.DM.01G002650=MODERATE	Soltu.DM.01G002650=missense_variant	Soltu.DM.01G002650=c.297T>G	Soltu.DM.01G002650=p.Asp99Glu
chr01	2821763	G	A	G/A	G/A					92	95	0.200801	0.152059	0.23913	0.221053	-0.0180778	0.817836	0.0873335	0.38812	0.411034
chr01	2822048	A	T	A/T	A/T					89	101	0.205696	0.156858	0.202247	0.277228	0.0749805	0.35213	0.453297	0.38812	0.411034
chr01	2822178	G	A	G/A	G/A					95	86	0.20257	0.158017	0.252632	0.22093	-0.0317013	0.690062	0.161112	0.38812	0.411034
chr01	2822283	A	T	A/T	A/T					83	72	0.220716	0.165161	0.253012	0.263889	0.0108768	0.89782	0.0468105	0.38812	0.411034
chr01	2822414	T	C	T/C	T/C					68	68	0.235294	0.176471	0.191176	0.279412	0.0882353	0.340732	0.467587	0.38812	0.411034
chr01	2830500	TCATGATCGTTCTCTC	TCATGATCGTTCTCTC	TCATGATCGTTCTCTC	TCATGATCGTTCTCTC/T					51	59	0.249917	0.190096	0.0784314	0.152542	0.074111	0.45211	0.344756	0.38812	0.411034	Soltu.DM.01G002670=MODERATE	Soltu.DM.01G002670=disruptive_inframe_deletion	Soltu.DM.01G002670=c.38_52delGAGAGAACGATCATG	Soltu.DM.01G002670=p.Gly13_His17del
chr01	2842964	A	T	A/T	A/T					54	46	0.255233	0.196457	0.222222	0.152174	-0.0700483	0.485303	0.313987	0.38926	0.40976
chr01	2851886	A	G	A/G	A/G					43	53	0.265467	0.204476	0.209302	0.320755	0.111452	0.278344	0.555418	0.38926	0.40976
chr01	2858147	G	A	G/A	G/A					51	57	0.257998	0.189886	0.235294	0.22807	-0.00722394	0.95141	0.0216324	0.38926	0.40976
chr01	2874310	T	A	T/A	T/A					52	52	0.25	0.192308	0.211538	0.192308	-0.0192308	0.922615	0.0349793	0.362491	0.440703
chr01	2878201	T	C	T/C	T/C					50	69	0.24029	0.182319	0.1	0.130435	0.0304348	0.744851	0.127931	0.362491	0.440703
chr01	2878469	T	A	A	A					64	80	0.228125	0.171875	0.078125	0.0875	0.009375	0.930214	0.0314171	0.362491	0.440703	Soltu.DM.01G002720=MODERATE	Soltu.DM.01G002720=missense_variant	Soltu.DM.01G002720=c.788A>T	Soltu.DM.01G002720=p.Tyr263Phe
chr01	2879269	TATGGCA	TATGGCA	TATGGCA	TATGGCA/T					45	66	0.246465	0.191919	0.0222222	0.166667	0.144444	0.143171	0.844144	0.362491	0.440703
chr01	2885510	A	A	A/T	A/T					52	53	0.251089	0.185776	0.288462	0.207547	-0.0809144	0.409118	0.388151	0.362491	0.440703
chr01	2885524	C	C	C/G	C/G					46	59	0.255711	0.191599	0.347826	0.237288	-0.110538	0.265347	0.576186	0.362491	0.440703
chr01	2885925	ACAG	ACAG	ACAG/A	ACAG/A					63	68	0.23366	0.178338	0.190476	0.205882	0.0154062	0.864227	0.0633721	0.362491	0.440703
chr01	2886602	G	C	G/C	G/C					102	89	0.205442	0.156532	0.245098	0.213483	-0.0316149	0.708658	0.149563	0.362491	0.440703	Soltu.DM.01G002740=MODERATE	Soltu.DM.01G002740=missense_variant	Soltu.DM.01G002740=c.653G>C	Soltu.DM.01G002740=p.Gly218Ala
chr01	2887230	C	T	C/T	C/T					97	84	0.205695	0.158444	0.278351	0.238095	-0.0402553	0.625675	0.203651	0.362491	0.440703
chr01	2888517	G	A	G/A	G/A				QTL	40	46	0.272826	0.213043	0.15	0.369565	0.219565	0.0455909	1.34112	0.362491	0.440703
chr01	2888634	G	A	G/A	G/A					69	55	0.234783	0.17892	0.173913	0.2	0.026087	0.786643	0.104222	0.362491	0.440703
chr01	2889835	T	T	T/A	T/A					50	65	0.246154	0.183077	0.28	0.323077	0.0430769	0.663067	0.178442	0.362491	0.440703
chr01	2894311	T	C	C	T/C					62	66	0.229717	0.175953	0.0645161	0.166667	0.102151	0.264947	0.576841	0.362491	0.440703
chr01	2899619	G	T	G/T	G/T					42	40	0.279762	0.208333	0.190476	0.25	0.0595238	0.614877	0.211212	0.362491	0.440703
chr01	2903414	G	A	G/A	G/A					56	77	0.233766	0.178571	0.160714	0.142857	-0.0178571	0.840232	0.0756008	0.362491	0.440703
chr01	2904385	C	C	C/T	C/T				QTL	73	64	0.230308	0.174443	0.520548	0.34375	-0.176798	0.0475905	1.32248	0.362491	0.440703
chr01	2905771	T	T	T/A	T/A					71	90	0.21471	0.163224	0.507042	0.411111	-0.0959311	0.254149	0.594911	0.362491	0.440703
chr01	2911392	C	C	C/T	C/T					125	107	0.197832	0.153794	0.4	0.28972	-0.11028	0.156769	0.804741	0.362491	0.440703
chr01	2916557	T	T	T/A	T/A					44	46	0.274704	0.209486	0.181818	0.26087	0.0790514	0.444911	0.351727	0.362491	0.440703
chr01	2916585	G	G	G/T	G/T					51	49	0.251701	0.204482	0.215686	0.244898	0.0292117	0.79944	0.0972141	0.362491	0.440703
chr01	2918862	A	A	A/G	A/G					58	54	0.248404	0.183269	0.137931	0.185185	0.0472542	0.640872	0.193229	0.362491	0.440703
chr01	2920801	A	A	A/T	A/T					50	58	0.242069	0.190345	0.26	0.172414	-0.0875862	0.381124	0.418934	0.362491	0.440703
chr01	2924381	AT	AT	AT/A	AT					51	55	0.248128	0.192157	0.137255	0.109091	-0.028164	0.771646	0.112582	0.362491	0.440703
chr01	2925182	G	T	G/T	G/T					60	64	0.241667	0.182292	0.166667	0.203125	0.0364583	0.665667	0.176743	0.362491	0.440703
chr01	2925207	T	T	T/A	T/A					65	63	0.227106	0.179976	0.169231	0.206349	0.0371184	0.721256	0.141911	0.362491	0.440703
chr01	2927291	T	T	T/A	T/A					54	61	0.243169	0.187917	0.12963	0.163934	0.0343048	0.716657	0.144689	0.362491	0.440703
chr01	2929314	C	C	C	C					63	68	0.235061	0.177171	0.0634921	0.0588235	-0.00466853	0.958008	0.0186307	0.362491	0.440703
chr01	2929341	G	A	G/A	G/A					73	92	0.220071	0.16617	0.109589	0.108696	-0.000893389	0.992601	0.00322508	0.362491	0.440703
chr01	2931198	G	G	G/A	G/A					65	62	0.231762	0.17866	0.215385	0.16129	-0.0540943	0.553289	0.257048	0.362491	0.440703
chr01	2931667	A	A	A/T	A/T				QTL	84	78	0.217033	0.164835	0.190476	0.371795	0.181319	0.0289942	1.53769	0.362491	0.440703
chr01	2932853	G	G	G/A	G/A					81	86	0.210881	0.161499	0.209877	0.313953	0.104077	0.204159	0.690031	0.362491	0.440703
chr01	2935715	C	C	C/T	C/T					79	95	0.213458	0.159627	0.341772	0.189474	-0.152298	0.0633873	1.198	0.362491	0.440703
chr01	2941429	TC	TC	TC/T	TC					80	104	0.211538	0.160577	0.225	0.0961538	-0.128846	0.113177	0.94624	0.362491	0.440703
chr01	2941437	A	A	A/T	A					78	101	0.205509	0.158035	0.217949	0.0990099	-0.118939	0.136773	0.864001	0.362491	0.440703
chr01	2943378	T	A	T/A	T/A					47	51	0.267835	0.19733	0.212766	0.137255	-0.0755111	0.479704	0.319027	0.362491	0.440703
chr01	2944380	T	T	T/C	T/C					66	63	0.237374	0.183983	0.136364	0.174603	0.0382395	0.673465	0.171685	0.362491	0.440703
chr01	2944634	A	A	A/G	A/G				QTL	56	51	0.265406	0.193978	0.107143	0.333333	0.22619	0.0225955	1.64598	0.362491	0.440703
chr01	2945035	C	C	C	C/G					71	62	0.234212	0.179918	0.084507	0.112903	0.0283962	0.760648	0.118816	0.362491	0.440703
chr01	2945137	C	C	C/T	C/T					83	56	0.230422	0.17599	0.180723	0.214286	0.0335628	0.692062	0.159855	0.362491	0.440703
chr01	2945180	A	A	A/T	A/T					74	53	0.236869	0.178735	0.135135	0.226415	0.09128	0.318336	0.497114	0.362491	0.440703
chr01	2945788	C	A	C/A	C/A					48	56	0.244048	0.190476	0.1875	0.339286	0.151786	0.118576	0.926002	0.362491	0.440703
chr01	2945963	T	T	T/C	T/C					64	58	0.240302	0.183728	0.203125	0.275862	0.0727371	0.45231	0.344564	0.362491	0.440703
chr01	2946869	A	A	A/C	A/C					79	79	0.227848	0.164557	0.278481	0.253165	-0.0253165	0.815237	0.0887161	0.362491	0.440703
chr01	2947055	G	G	G/A	G/A					64	81	0.227238	0.17091	0.21875	0.246914	0.0281636	0.757848	0.120418	0.362491	0.440703
chr01	2957926	G	G	G/A	G/A					52	79	0.232473	0.175998	0.134615	0.189873	0.055258	0.544291	0.264169	0.362491	0.440703
chr01	2959752	G	A	G/A	G/A					86	99	0.207893	0.161029	0.162791	0.282828	0.120038	0.146171	0.835139	0.362491	0.440703
chr01	2962969	AC	AC	AC/A	AC/A					58	76	0.23049	0.173775	0.12069	0.144737	0.0240472	0.783843	0.105771	0.368926	0.433061
chr01	2963047	A	C	A/C	A/C					67	76	0.220542	0.168696	0.149254	0.236842	0.0875884	0.323535	0.490078	0.368926	0.433061
chr01	2963987	T	T	T/C	T/C					72	69	0.228261	0.172705	0.319444	0.15942	-0.160024	0.0667866	1.17531	0.368926	0.433061
chr01	2964952	T	T	T/G	T/G					54	55	0.243771	0.188552	0.12963	0.218182	0.0885522	0.344131	0.463276	0.368926	0.433061
chr01	2964958	A	A	A/G	A/G					51	52	0.257164	0.198718	0.137255	0.230769	0.0935143	0.333133	0.477382	0.368926	0.433061
chr01	2966102	C	C	C/T	C/T					59	43	0.266062	0.196295	0.135593	0.232558	0.0969649	0.331134	0.479997	0.368926	0.433061
chr01	2970357	C	C	C/T	C/T					58	66	0.234587	0.180251	0.137931	0.166667	0.0287356	0.768846	0.114161	0.368926	0.433061
chr01	2973821	A	A	A/ATGTAAAC	A/ATGTAAAC					57	54	0.240741	0.18616	0.175439	0.111111	-0.0643275	0.513897	0.289124	0.368926	0.433061
chr01	2976245	A	A	A/T	A/T					71	97	0.210542	0.165384	0.183099	0.164948	-0.0181501	0.827035	0.0824763	0.368926	0.433061
chr01	2976248	T	T	T/C	T/C					72	99	0.213384	0.161616	0.208333	0.171717	-0.0366162	0.661068	0.179754	0.368926	0.433061
chr01	2976442	A	A	A/G	A/G					76	70	0.224436	0.171805	0.263158	0.242857	-0.0203008	0.821236	0.0855322	0.368926	0.433061
chr01	2977032	G	G	G/GTAC	G/GTAC					69	55	0.236891	0.182609	0.115942	0.163636	0.0476943	0.618676	0.208537	0.368926	0.433061
chr01	2985364	T	T	T	T/G					46	52	0.254181	0.19398	0.0869565	0.0961538	0.00919732	0.928814	0.0320711	0.37715	0.423486
chr01	2986800	A	A	A/G	A/G					51	61	0.251045	0.1874	0.156863	0.229508	0.0726455	0.458308	0.338842	0.37715	0.423486
chr01	2986891	C	C	C/CT	C/CT					54	56	0.24537	0.190476	0.222222	0.196429	-0.0257937	0.824435	0.0838435	0.37715	0.423486
chr01	2987002	C	C	C/T	C/T					65	53	0.24238	0.184325	0.153846	0.188679	0.0348331	0.726055	0.139031	0.37715	0.423486
chr01	2987800	A	A	A	A/C					59	65	0.236767	0.176793	0.0677966	0.107692	0.0398957	0.659468	0.180806	0.37715	0.423486
chr01	2988882	G	G	G/A	G/A					80	83	0.221235	0.167018	0.3125	0.325301	0.0128012	0.877025	0.0569882	0.37715	0.423486
chr01	2989063	T	T	T/A	T/A					61	93	0.223691	0.172219	0.229508	0.16129	-0.0682179	0.435713	0.3608	0.37715	0.423486
chr01	2989065	C	C	C/T	C/T					62	93	0.215054	0.166667	0.209677	0.150538	-0.0591398	0.487902	0.311667	0.37715	0.423486
chr01	2989084	GT	GT	GT/G	GT					67	86	0.222839	0.168691	0.19403	0.139535	-0.054495	0.530094	0.275647	0.37715	0.423486
chr01	2989137	A	A	A	A					62	81	0.227997	0.175826	0.0483871	0.0617284	0.0133413	0.879424	0.0558016	0.37715	0.423486
chr01	2990348	T	T	T	T					91	82	0.213214	0.161485	0.0659341	0.0609756	-0.00495846	0.947411	0.0234618	0.37715	0.423486
chr01	2990842	A	A	A	A/T					80	93	0.215726	0.165188	0.0875	0.172043	0.084543	0.308938	0.510128	0.37715	0.423486
chr01	2991148	T	T	T/A	T					68	89	0.221084	0.169696	0.161765	0.101124	-0.0606411	0.482503	0.3165	0.37715	0.423486
chr01	2992483	C	C	C	C/T					76	72	0.219298	0.167398	0.0921053	0.125	0.0328947	0.690662	0.160735	0.37715	0.423486
chr01	2992869	A	A	A	A/G					63	57	0.242272	0.181287	0.0952381	0.175439	0.0802005	0.375125	0.425824	0.37715	0.423486
chr01	2992873	A	A	A	A/T					63	56	0.240079	0.18254	0.0952381	0.196429	0.10119	0.284943	0.545242	0.37715	0.423486
chr01	2993881	G	G	G/A	G/A					91	90	0.207204	0.157875	0.21978	0.155556	-0.0642247	0.416917	0.379951	0.37715	0.423486
chr01	2994068	TAG	TAG	TAG	TAG/T					88	72	0.215909	0.162879	0.0568182	0.125	0.0681818	0.423915	0.372721	0.37715	0.423486
chr01	2995480	T	T	T	T/C					63	82	0.226094	0.173635	0.0793651	0.170732	0.0913666	0.292342	0.534109	0.37715	0.423486
chr01	2995497	T	T	T	T/C					52	80	0.240385	0.182692	0.0769231	0.1875	0.110577	0.236353	0.626439	0.37715	0.423486
chr01	2997792	GTGATCAAC	GTGATCAAC	GTGATCAAC/G	GTGATCAAC/G					85	89	0.206609	0.160608	0.152941	0.191011	0.0380701	0.624075	0.204763	0.37715	0.423486
chr01	2997800	C	C	C/G	C/G					67	71	0.229346	0.172167	0.179104	0.211268	0.0321631	0.69946	0.155237	0.37715	0.423486
chr01	3000137	A	A	A/T	A/T					102	92	0.206309	0.154092	0.117647	0.141304	0.0236573	0.770046	0.113483	0.34687	0.459834
chr01	3000212	G	G	G/A	G/A					101	104	0.199733	0.152228	0.29703	0.259615	-0.0374143	0.630074	0.200608	0.34687	0.459834
chr01	3000404	C	C	C/T	C/T					86	76	0.212668	0.164627	0.244186	0.289474	0.0452876	0.597481	0.223676	0.34687	0.459834
chr01	3001600	G	G	G/A	G/A					76	71	0.226649	0.169755	0.302632	0.225352	-0.0772795	0.386723	0.4126	0.34687	0.459834
chr01	3001790	C	C	C/T	C/T					54	56	0.246693	0.190476	0.333333	0.214286	-0.119048	0.207159	0.683697	0.34687	0.459834
chr01	3002483	T	T	T/C	T/C					70	80	0.225	0.173214	0.157143	0.2375	0.0803571	0.359928	0.443784	0.34687	0.459834
chr01	3002765	C	C	C/T	C/T					42	52	0.260073	0.198718	0.142857	0.211538	0.0686813	0.520096	0.283917	0.34687	0.459834
chr01	3004017	AT	AT	AT	AT/A					48	51	0.261029	0.197304	0.125	0.196078	0.0710784	0.474905	0.323393	0.34687	0.459834
chr01	3004221	T	T	T/TA	T/TA			QTL	QTL	50	45	0.26	0.197778	0.52	0.244444	-0.275556	0.0069986	2.15499	0.34687	0.459834
chr01	3004453	C	C	C/T	C/T					59	55	0.247458	0.191063	0.20339	0.181818	-0.0215716	0.802639	0.0954795	0.34687	0.459834
chr01	3004488	G	G	G/A	G/A					57	52	0.246289	0.186572	0.175439	0.115385	-0.060054	0.515897	0.287437	0.34687	0.459834
chr01	3004687	T	T	T/A	T/A					65	79	0.220058	0.167673	0.215385	0.253165	0.0377799	0.672665	0.172201	0.34687	0.459834
chr01	3005243	C	C	C	C					79	80	0.217247	0.166456	0.0506329	0.075	0.0243671	0.767846	0.114726	0.34687	0.459834
chr01	3005520	G	G	G/C	G					74	89	0.218797	0.164895	0.121622	0.101124	-0.020498	0.813037	0.0898895	0.34687	0.459834
chr01	3005656	T	T	T/TATA	T/TATA				QTL	64	59	0.232256	0.178231	0.515625	0.322034	-0.193591	0.0341932	1.46606	0.34687	0.459834
chr01	3005762	T	T	T/A	T/A					76	103	0.215253	0.164538	0.368421	0.252427	-0.115994	0.160768	0.793801	0.34687	0.459834
chr01	3005904	A	A	A/T	A/T					53	51	0.241953	0.18609	0.358491	0.294118	-0.0643729	0.554689	0.25595	0.34687	0.459834
chr01	3007065	T	T	T/A	T/A					71	72	0.219484	0.170579	0.112676	0.194444	0.0817684	0.344931	0.462268	0.34687	0.459834
chr01	3007385	C	C	C/T	C/T					81	98	0.207357	0.159864	0.222222	0.204082	-0.0181406	0.828034	0.0819516	0.34687	0.459834
chr01	3008251	TCTC	TCTC	TCTC/T	TCTC/T					69	81	0.224906	0.168009	0.188406	0.123457	-0.064949	0.454309	0.342649	0.34687	0.459834
chr01	3008283	T	T	T/C	T					75	84	0.21381	0.16381	0.16	0.0952381	-0.0647619	0.434713	0.361797	0.34687	0.459834
chr01	3008355	C	C	C/T	C					80	81	0.220216	0.16466	0.175	0.0493827	-0.125617	0.141572	0.849024	0.34687	0.459834
chr01	3009084	A	A	A/G	A/G					90	100	0.203333	0.152222	0.322222	0.33	0.00777778	0.925615	0.0335697	0.34687	0.459834
chr01	3009217	C	C	C/T	C/T					47	44	0.266441	0.204062	0.191489	0.25	0.0585106	0.566287	0.246964	0.34687	0.459834
chr01	3012032	CAT	CAT	CAT/C	CAT/C					57	68	0.232972	0.180599	0.333333	0.397059	0.0637255	0.475505	0.322845	0.34687	0.459834
chr01	3012044	T	T	T/TA	T/TA					40	45	0.272222	0.205556	0.2	0.266667	0.0666667	0.526095	0.278936	0.34687	0.459834
chr01	3013138	G	G	G/T	G/T					58	60	0.244828	0.192529	0.172414	0.2	0.0275862	0.731454	0.135813	0.34687	0.459834
chr01	3013788	T	T	T/G	T/G					80	82	0.204878	0.156402	0.275	0.231707	-0.0432927	0.59988	0.221936	0.34687	0.459834
chr01	3018708	A	A	A	A/T					109	106	0.188506	0.148001	0.0825688	0.141509	0.0589406	0.443911	0.352704	0.34687	0.459834
chr01	3029539	C	T	C/T	C/T				QTL	65	65	0.230769	0.184615	0.138462	0.353846	0.215385	0.0209958	1.67787	0.325808	0.487038
chr01	3029794	A	G	A/G	A/G					87	95	0.216092	0.161525	0.149425	0.263158	0.113733	0.170766	0.767599	0.325808	0.487038
chr01	3029795	C	T	C/T	C/T					83	94	0.216739	0.163291	0.144578	0.255319	0.110741	0.182963	0.737636	0.325808	0.487038
chr01	3032997	G	A	G/A	G/A					106	114	0.189838	0.149288	0.169811	0.114035	-0.0557762	0.44851	0.348228	0.325808	0.487038
chr01	3034201	T	C	T/C	T/C					134	151	0.181872	0.140407	0.268657	0.357616	0.0889592	0.216357	0.66483	0.325808	0.487038
chr01	3037664	T	C	C	T/C					71	74	0.223449	0.169395	0.084507	0.121622	0.0371146	0.663667	0.17805	0.325808	0.487038
chr01	3038851	G	G	G	G/A					85	71	0.219221	0.169677	0.0823529	0.112676	0.0303231	0.716457	0.14481	0.325808	0.487038
chr01	3039898	T	A	T/A	T/A				QTL	56	70	0.232143	0.178571	0.107143	0.3	0.192857	0.0373925	1.42722	0.325808	0.487038
chr01	3040940	A	T	A/T	A/T					42	61	0.258782	0.193989	0.214286	0.245902	0.0316159	0.761248	0.118474	0.325808	0.487038
chr01	3042251	T	T	T/A	T/A					100	117	0.204701	0.151966	0.3	0.17094	-0.12906	0.0945811	1.0242	0.325808	0.487038
chr01	3044139	T	G	T/G	T/G					57	71	0.24166	0.176674	0.105263	0.0985915	-0.00667161	0.934213	0.029554	0.325808	0.487038
chr01	3044496	A	T	A/T	A/T					40	53	0.267925	0.199057	0.175	0.245283	0.070283	0.493101	0.307064	0.325808	0.487038
chr01	3045058	T	C	T/C	T/C					47	57	0.252706	0.194476	0.276596	0.122807	-0.153789	0.121376	0.915868	0.325808	0.487038
chr01	3047475	A	T	A/T	A/T					61	60	0.228142	0.177869	0.311475	0.266667	-0.0448087	0.646071	0.18972	0.325808	0.487038
chr01	3052687	T	T	T/C	T/C					110	84	0.213203	0.159957	0.190909	0.166667	-0.0242424	0.769246	0.113935	0.325808	0.487038
chr01	3052760	G	G	G/A	G/A					115	108	0.195169	0.150161	0.226087	0.240741	0.0146538	0.84903	0.0710769	0.325808	0.487038
chr01	3056082	C	C	C/T	C/T					58	54	0.233716	0.180715	0.362069	0.351852	-0.0102171	0.922615	0.0349793	0.325808	0.487038
chr01	3056091	A	A	A/G	A/G					52	48	0.254808	0.197115	0.365385	0.333333	-0.0320513	0.763447	0.117221	0.325808	0.487038
chr01	3056496	A	A	A/AATAT	A/AATAT					74	79	0.215532	0.166096	0.27027	0.177215	-0.0930551	0.281544	0.550454	0.325808	0.487038
chr01	3058543	A	G	G	A/G					73	100	0.205753	0.158767	0.0958904	0.19	0.0941096	0.244551	0.61163	0.325808	0.487038
chr01	3060912	A	G	A/G	A/G					42	48	0.267857	0.199405	0.190476	0.229167	0.0386905	0.708458	0.149686	0.294886	0.530345
chr01	3060939	A	G	A/G	A/G					46	49	0.270186	0.2063	0.23913	0.204082	-0.0350488	0.738052	0.131913	0.294886	0.530345
chr01	3061973	T	C	T/C	T/C					63	65	0.228083	0.178999	0.190476	0.123077	-0.0673993	0.496701	0.303905	0.294886	0.530345
chr01	3064500	G	G	G/T	G/T					61	65	0.23203	0.175032	0.245902	0.107692	-0.138209	0.132374	0.878199	0.294886	0.530345
chr01	3064929	A	G	G	A/G					41	59	0.252997	0.194295	0.0731707	0.254237	0.181067	0.0717856	1.14396	0.294886	0.530345
chr01	3065711	G	A	G/A	G/A				QTL	65	54	0.241311	0.184046	0.138462	0.351852	0.21339	0.024795	1.60564	0.294886	0.530345
chr01	3065848	G	G	G/C	G/C					67	51	0.245244	0.187884	0.268657	0.117647	-0.15101	0.118376	0.926735	0.294886	0.530345
chr01	3065885	C	C	C/CA	C					66	49	0.245826	0.18522	0.181818	0.0816327	-0.100186	0.283943	0.546769	0.294886	0.530345
chr01	3065951	G	G	G/A	G/A					69	51	0.247229	0.184143	0.202899	0.156863	-0.0460358	0.635073	0.197176	0.294886	0.530345
chr01	3066084	G	G	G/T	G/T					61	59	0.238677	0.178939	0.245902	0.101695	-0.144207	0.121176	0.916584	0.294886	0.530345
chr01	3066146	T	C	T/C	T/C					57	63	0.240602	0.181287	0.122807	0.206349	0.0835422	0.356529	0.447906	0.294886	0.530345
chr01	3066671	T	T	T/G	T/G					50	58	0.256552	0.185517	0.22	0.137931	-0.082069	0.404119	0.393491	0.294886	0.530345
chr01	3074153	C	C	C/T	C/T					60	67	0.232338	0.1801	0.3	0.179104	-0.120896	0.188962	0.723625	0.294886	0.530345
chr01	3075829	T	T	T/C	T/C					46	68	0.244885	0.186701	0.369565	0.308824	-0.0607417	0.546091	0.262735	0.294886	0.530345
chr01	3076506	C	C	C/A	C/A					49	53	0.251829	0.195225	0.122449	0.169811	0.0473623	0.635473	0.196903	0.294886	0.530345
chr01	3078106	T	A	T/A	T/A					79	75	0.210802	0.158819	0.177215	0.2	0.0227848	0.811238	0.0908518	0.294886	0.530345
chr01	3080165	A	T	T	A/T					75	84	0.218571	0.169048	0.0933333	0.142857	0.0495238	0.560488	0.251434	0.294886	0.530345
chr01	3082505	G	A	G/A	G/A					64	78	0.229567	0.171474	0.359375	0.346154	-0.0132212	0.880224	0.0554068	0.294886	0.530345
chr01	3085773	T	C	T/C	T/C					80	93	0.208468	0.158602	0.15	0.290323	0.140323	0.0853829	1.06863	0.294886	0.530345
chr01	3086105	C	T	C/T	C/T					44	77	0.243506	0.178571	0.340909	0.337662	-0.00324675	0.987403	0.00550577	0.294886	0.530345
chr01	3088918	G	G	G/T	G/T					87	98	0.20068	0.156697	0.356322	0.265306	-0.0910157	0.258148	0.588131	0.294886	0.530345
chr01	3089104	T	T	T/C	T/C					67	79	0.216701	0.168524	0.268657	0.202532	-0.0661251	0.454709	0.342266	0.294886	0.530345
chr01	3089585	T	T	T/C	T/C					69	88	0.218709	0.166996	0.26087	0.25	-0.0108696	0.903619	0.0440145	0.294886	0.530345
chr01	3106409	C	C	C/T	C/T					50	58	0.248276	0.187586	0.26	0.293103	0.0331034	0.745051	0.127814	0.294886	0.530345
chr01	3132039	C	T	C/T	C/T					48	55	0.255682	0.191667	0.333333	0.4	0.0666667	0.5013	0.299903	0.294886	0.530345
chr01	3134111	A	G	G	A/G					51	59	0.248588	0.189764	0.0784314	0.186441	0.108009	0.268146	0.571628	0.294886	0.530345
chr01	3134631	C	A	C/A	C/A					55	56	0.247403	0.185714	0.363636	0.303571	-0.0600649	0.512697	0.290139	0.294886	0.530345
chr01	3136377	TAG	TAG	TAG/T	TAG/T					57	61	0.238999	0.183492	0.157895	0.114754	-0.0431406	0.640672	0.193364	0.294886	0.530345
chr01	3136443	C	T	C/T	C/T					57	56	0.244048	0.189536	0.210526	0.303571	0.0930451	0.329334	0.482363	0.294886	0.530345
chr01	3136469	A	A	A/G	A					50	59	0.241356	0.187458	0.16	0.0508475	-0.109153	0.262148	0.581454	0.294886	0.530345
chr01	3136806	C	C	C/T	C/T					55	67	0.230936	0.181275	0.127273	0.149254	0.021981	0.813237	0.0897827	0.294886	0.530345
chr01	3137924	T	A	T/A	T/A					45	51	0.245752	0.197386	0.2	0.294118	0.0941176	0.367526	0.434711	0.294886	0.530345
chr01	3139497	C	A	A	C/A					47	77	0.244819	0.184581	0.0851064	0.181818	0.0967118	0.310138	0.508445	0.294886	0.530345
chr01	3139561	T	C	T/C	T/C					45	52	0.26453	0.196581	0.111111	0.269231	0.15812	0.121176	0.916584	0.294886	0.530345
chr01	3139562	C	T	C/T	C/T					45	54	0.262963	0.196296	0.111111	0.277778	0.166667	0.0905819	1.04296	0.294886	0.530345
chr01	3146058	G	G	G/A	G					72	73	0.230594	0.170472	0.138889	0.0821918	-0.0566971	0.534693	0.271895	0.294886	0.530345
chr01	3146745	G	A	G/A	G/A					67	76	0.230558	0.172231	0.253731	0.368421	0.11469	0.186763	0.72871	0.294886	0.530345	Soltu.DM.01G002960=MODERATE	Soltu.DM.01G002960=missense_variant	Soltu.DM.01G002960=c.419C>T	Soltu.DM.01G002960=p.Thr140Ile
chr01	3150164	G	A	G/A	G/A					72	74	0.225225	0.170796	0.0833333	0.202703	0.119369	0.156769	0.804741	0.294886	0.530345
chr01	3151735	G	A	A	G/A				QTL	54	61	0.245598	0.184274	0.0555556	0.245902	0.190346	0.0425915	1.37068	0.294886	0.530345	Soltu.DM.01G002970=MODERATE	Soltu.DM.01G002970=missense_variant	Soltu.DM.01G002970=c.29G>A	Soltu.DM.01G002970=p.Arg10Lys
chr01	3151821	A	G	A/G	A/G				QTL	77	70	0.223377	0.17013	0.103896	0.285714	0.181818	0.0353929	1.45108	0.294886	0.530345	Soltu.DM.01G002970=MODERATE	Soltu.DM.01G002970=missense_variant	Soltu.DM.01G002970=c.115A>G	Soltu.DM.01G002970=p.Ile39Val
chr01	3151904	A	C	A/C	A/C					64	73	0.227312	0.1753	0.15625	0.232877	0.0766267	0.39912	0.398896	0.294886	0.530345
chr01	3151905	T	A	T/A	T/A					63	72	0.234127	0.176587	0.174603	0.236111	0.0615079	0.487103	0.31238	0.294886	0.530345
chr01	3152685	T	C	C	T/C					57	61	0.239574	0.186943	0.0350877	0.180328	0.14524	0.127574	0.894236	0.294886	0.530345
chr01	3154037	GAA	G	G	GAA/G					70	77	0.222078	0.171429	0.128571	0.155844	0.0272727	0.765847	0.115858	0.294886	0.530345
chr01	3154061	T	C	T/C	T/C					64	71	0.231074	0.173195	0.140625	0.197183	0.0565581	0.527495	0.277782	0.294886	0.530345
chr01	3154095	G	A	G/A	G/A					58	63	0.233716	0.184729	0.12069	0.222222	0.101533	0.278144	0.55573	0.294886	0.530345
chr01	3154149	A	G	A/G	A/G					60	79	0.231435	0.175105	0.166667	0.265823	0.0991561	0.264547	0.577497	0.294886	0.530345	Soltu.DM.01G002970=MODERATE	Soltu.DM.01G002970=missense_variant	Soltu.DM.01G002970=c.616A>G	Soltu.DM.01G002970=p.Ile206Val
chr01	3156454	T	C	T/C	T/C					65	69	0.224303	0.16767	0.169231	0.333333	0.164103	0.0589882	1.22923	0.294886	0.530345
chr01	3158304	T	C	T/C	T/C					62	68	0.226755	0.179791	0.419355	0.323529	-0.0958254	0.30014	0.522676	0.294886	0.530345
chr01	3159333	G	A	G/A	G/A					41	49	0.266302	0.20657	0.195122	0.244898	0.049776	0.637872	0.195266	0.294886	0.530345
chr01	3162017	CAA	CAA	CAA/C	CAA/C					81	109	0.200476	0.15653	0.222222	0.12844	-0.0937819	0.244751	0.611275	0.306475	0.513605
chr01	3162028	GAA	GAA	GAA/G	GAA/G					82	81	0.217555	0.162903	0.195122	0.135802	-0.0593195	0.457508	0.339601	0.306475	0.513605
chr01	3166519	A	T	A/T	A/T					54	57	0.251462	0.191033	0.185185	0.210526	0.0253411	0.796641	0.0987375	0.306475	0.513605
chr01	3166619	G	G	G	G/A					61	60	0.236612	0.184699	0.0819672	0.15	0.0680328	0.472905	0.325226	0.306475	0.513605
chr01	3167216	T	T	T/C	T/C					41	45	0.271545	0.209214	0.341463	0.155556	-0.185908	0.0863827	1.06357	0.306475	0.513605
chr01	3167353	C	C	C/T	C/T					50	65	0.243077	0.189231	0.32	0.138462	-0.181538	0.0639872	1.19391	0.306475	0.513605
chr01	3167807	G	C	G/C	G/C					58	63	0.245758	0.186097	0.448276	0.333333	-0.114943	0.214757	0.668053	0.306475	0.513605
chr01	3168056	GTA	GTA	GTA/G	GTA/G					54	67	0.243228	0.184356	0.277778	0.119403	-0.158375	0.095181	1.02145	0.306475	0.513605
chr01	3171222	A	G	A/G	A/G					56	58	0.237685	0.184113	0.232143	0.293103	0.0609606	0.535493	0.271246	0.306475	0.513605
chr01	3171400	A	A	A/G	A/G					64	63	0.240327	0.183532	0.15625	0.111111	-0.0451389	0.612677	0.212768	0.306475	0.513605
chr01	3171536	G	A	G/A	G/A					50	63	0.245079	0.188571	0.18	0.190476	0.0104762	0.909618	0.0411409	0.306475	0.513605
chr01	3172267	T	A	T/A	T/A					75	58	0.238161	0.177011	0.16	0.206897	0.0468966	0.613077	0.212485	0.306475	0.513605
chr01	3172511	G	C	G/C	G/C					51	44	0.255793	0.19697	0.137255	0.181818	0.0445633	0.656869	0.182521	0.306475	0.513605
chr01	3172626	A	A	A/AT	A/AT					82	78	0.210757	0.163227	0.158537	0.153846	-0.00469043	0.936813	0.0283473	0.306475	0.513605
chr01	3181142	T	C	T/C	T/C				QTL	56	62	0.24424	0.18894	0.321429	0.532258	0.210829	0.0255949	1.59185	0.306475	0.513605
chr01	3191278	T	A	T/A	T/A					54	41	0.266486	0.199187	0.12963	0.195122	0.0654923	0.524495	0.280259	0.306475	0.513605
chr01	3191425	A	A	A/T	A/T					95	78	0.217139	0.163293	0.115789	0.166667	0.0508772	0.534693	0.271895	0.306475	0.513605
chr01	3194220	C	T	C/T	C/T					54	56	0.246032	0.190476	0.166667	0.303571	0.136905	0.153969	0.812566	0.306475	0.513605
chr01	3194619	A	G	A/G	A/G					54	50	0.247407	0.191852	0.259259	0.26	0.000740741	0.987403	0.00550577	0.306475	0.513605
chr01	3195211	C	C	C/T	C					75	97	0.219656	0.163849	0.106667	0.0206186	-0.0860481	0.302739	0.518931	0.306475	0.513605
chr01	3196553	A	G	A/G	A/G					43	72	0.24677	0.187016	0.139535	0.166667	0.0271318	0.773445	0.11157	0.306475	0.513605
chr01	3196629	T	A	T/A	T/A					45	63	0.253968	0.190476	0.222222	0.206349	-0.015873	0.884423	0.0533399	0.306475	0.513605
chr01	3199096	A	T	A/T	A/T					51	60	0.243137	0.186275	0.0980392	0.1	0.00196078	0.979404	0.00903807	0.306475	0.513605
chr01	3199490	C	T	C/T	C/T					56	60	0.239286	0.186905	0.142857	0.233333	0.0904762	0.326335	0.486337	0.306475	0.513605
chr01	3204233	A	G	A/G	A/G					53	53	0.245283	0.188679	0.0943396	0.245283	0.150943	0.133173	0.875583	0.306475	0.513605
chr01	3209411	G	G	G/A	G				QTL	66	67	0.229534	0.175938	0.272727	0.0895522	-0.183175	0.040192	1.39586	0.306475	0.513605
chr01	3213634	A	G	A/G	A/G					43	66	0.251938	0.192741	0.232558	0.151515	-0.081043	0.409118	0.388151	0.306475	0.513605
chr01	3216107	A	G	A/G	A/G					55	70	0.238961	0.180519	0.290909	0.2	-0.0909091	0.326935	0.485539	0.306475	0.513605
chr01	3216361	A	T	A/T	A/T					51	65	0.249472	0.187934	0.0980392	0.169231	0.0711916	0.446711	0.349974	0.306475	0.513605
chr01	3217590	A	A	A/G	A/G					72	66	0.227273	0.170455	0.166667	0.106061	-0.0606061	0.511898	0.290817	0.306475	0.513605
chr01	3217647	TTG	TTG	TTG	TTG					65	72	0.226068	0.174786	0.0307692	0.0416667	0.0108974	0.906619	0.0425753	0.306475	0.513605
chr01	3217672	A	A	A/G	A					80	78	0.220513	0.169872	0.15	0.0769231	-0.0730769	0.370726	0.430947	0.306475	0.513605
chr01	3220596	G	G	G/A	G/A					60	57	0.239474	0.185088	0.116667	0.298246	0.181579	0.0553889	1.25658	0.325939	0.486864
chr01	3222206	CT	CT	CT	CT					45	52	0.261111	0.201709	0.0666667	0.0961538	0.0294872	0.766047	0.115745	0.325939	0.486864
chr01	3222269	A	A	A/T	A/T					75	78	0.231282	0.172308	0.12	0.25641	0.13641	0.118576	0.926002	0.325939	0.486864
chr01	3222661	G	G	G/A	G/A					70	70	0.228571	0.171429	0.271429	0.242857	-0.0285714	0.810438	0.0912803	0.325939	0.486864	Soltu.DM.01G003030=HIGH	Soltu.DM.01G003030=start_lost	Soltu.DM.01G003030=c.3G>A	Soltu.DM.01G003030=p.Met1?
chr01	3223006	G	G	G/A	G/A					50	43	0.258605	0.200465	0.16	0.186047	0.0260465	0.811838	0.0905308	0.325939	0.486864
chr01	3224247	A	A	A/AT	A					74	97	0.212873	0.159376	0.189189	0.113402	-0.0757871	0.345331	0.461765	0.325939	0.486864
chr01	3226202	C	C	C/A	C/A					79	71	0.224817	0.172758	0.303797	0.197183	-0.106614	0.223755	0.650227	0.325939	0.486864
chr01	3226823	C	C	C/T	C					70	77	0.225974	0.166234	0.157143	0.0649351	-0.0922078	0.283743	0.547074	0.325939	0.486864
chr01	3227707	T	T	T/G	T/G					69	79	0.220327	0.167125	0.144928	0.113924	-0.0310035	0.731454	0.135813	0.325939	0.486864
chr01	3229858	C	C	C	C					60	75	0.233333	0.176667	0.116667	0.106667	-0.01	0.911818	0.040092	0.325939	0.486864
chr01	3229888	G	G	G/A	G/A					59	78	0.226858	0.172316	0.271186	0.205128	-0.0660582	0.468306	0.32947	0.325939	0.486864
chr01	3229909	T	T	T/C	T/C					75	77	0.217662	0.165022	0.293333	0.207792	-0.0855411	0.321336	0.493041	0.325939	0.486864
chr01	3230145	T	T	T/TAATATCTTTTA	T/TAATATCTTTTA					78	59	0.222947	0.176228	0.192308	0.169492	-0.0228162	0.815237	0.0887161	0.325939	0.486864
chr01	3230434	C	C	C/T	C/T					71	50	0.244789	0.188732	0.112676	0.18	0.0673239	0.473905	0.324309	0.325939	0.486864
chr01	3230492	G	G	G	G/T				QTL	65	67	0.235362	0.175201	0.0923077	0.298507	0.2062	0.0223955	1.64984	0.325939	0.486864
chr01	3231513	C	C	C/T	C/T					90	75	0.213333	0.164444	0.222222	0.16	-0.0622222	0.470906	0.327066	0.325939	0.486864
chr01	3231583	G	G	G/A	G/A					60	61	0.235246	0.185246	0.116667	0.131148	0.0144809	0.860428	0.0652855	0.325939	0.486864	Soltu.DM.01G003040=MODERATE	Soltu.DM.01G003040=missense_variant	Soltu.DM.01G003040=c.466G>A	Soltu.DM.01G003040=p.Asp156Asn
chr01	3231871	TA	TA	TA/T	TA					65	40	0.251923	0.196154	0.2	0.075	-0.125	0.217357	0.662827	0.325939	0.486864
chr01	3231882	A	A	A/T	A/T					92	76	0.213959	0.165904	0.358696	0.263158	-0.0955378	0.261948	0.581786	0.325939	0.486864
chr01	3233712	A	A	A/AAAATCAG	A/AAAATCAG					83	81	0.214041	0.164064	0.26506	0.271605	0.0065447	0.930814	0.0311372	0.325939	0.486864
chr01	3234069	T	T	T	T/A					63	54	0.240741	0.187831	0.0634921	0.148148	0.0846561	0.365527	0.437081	0.325939	0.486864
chr01	3235295	G	G	G/A	G					55	71	0.234827	0.18233	0.109091	0.0985915	-0.0104994	0.918816	0.0367713	0.325939	0.486864
chr01	3236609	A	A	A	A					113	104	0.198775	0.14857	0.079646	0.0673077	-0.0123383	0.873425	0.0587742	0.325939	0.486864
chr01	3237795	T	T	T/A	T					70	68	0.22479	0.168067	0.214286	0.0735294	-0.140756	0.0987802	1.00533	0.325939	0.486864
chr01	3239370	A	A	A/G	A/G					57	70	0.243108	0.181704	0.105263	0.114286	0.00902256	0.924415	0.034133	0.325939	0.486864
chr01	3239490	T	T	T/A	T/A					78	86	0.215862	0.164878	0.435897	0.313953	-0.121944	0.142172	0.847187	0.325939	0.486864
chr01	3239581	A	A	A/T	A/T					70	75	0.219048	0.172381	0.2	0.133333	-0.0666667	0.440512	0.356042	0.325939	0.486864
chr01	3239599	CA	CA	CA	CA					60	58	0.245402	0.178736	0.15	0.0344828	-0.115517	0.211558	0.674571	0.325939	0.486864
chr01	3239608	C	C	C/T	C/T					78	75	0.221538	0.166154	0.205128	0.146667	-0.0584615	0.494901	0.305482	0.325939	0.486864
chr01	3241391	C	C	C/CTTT	C/CTTT					57	68	0.233488	0.177503	0.140351	0.176471	0.0361197	0.697061	0.156729	0.386004	0.413408
chr01	3241456	C	C	C/T	C/T					73	82	0.211995	0.16572	0.123288	0.182927	0.0596392	0.497301	0.303381	0.386004	0.413408
chr01	3242688	G	G	G/A	G/A					71	104	0.210455	0.16617	0.169014	0.221154	0.0521398	0.534693	0.271895	0.386004	0.413408
chr01	3243407	A	A	A	A/C					48	58	0.250718	0.195402	0.0833333	0.172414	0.0890805	0.370126	0.43165	0.386004	0.413408
chr01	3244310	T	T	T	T					44	62	0.247801	0.195748	0.0681818	0.0967742	0.0285924	0.772046	0.112357	0.386004	0.413408
chr01	3244311	G	G	G	G					44	60	0.254545	0.19697	0.0681818	0.0666667	-0.00151515	0.986203	0.00603379	0.386004	0.413408
chr01	3244406	G	G	G	G/A					64	58	0.233836	0.179418	0.09375	0.155172	0.0614224	0.513097	0.2898	0.386004	0.413408
chr01	3245731	T	T	T/A	T/A					51	50	0.262745	0.192549	0.117647	0.16	0.0423529	0.684863	0.164396	0.386004	0.413408
chr01	3245855	A	A	A/G	A/G					54	61	0.24742	0.187917	0.111111	0.147541	0.0364299	0.695861	0.157478	0.386004	0.413408
chr01	3246362	T	T	T	T/TTA					63	46	0.256384	0.192892	0.047619	0.0869565	0.0393375	0.686663	0.163257	0.386004	0.413408
chr01	3260860	C	C	C	C/T					72	62	0.232079	0.176523	0.0555556	0.193548	0.137993	0.120376	0.91946	0.423184	0.373471
chr01	3260937	AGGCGAGTGGCGAGAAG	AGGCGAGTGGCGAGAAG	AGGCGAGTGGCGAGAAG	AGGCGAGTGGCGAGAAG/A					54	47	0.258471	0.192277	0.0925926	0.191489	0.0988968	0.324135	0.489274	0.423184	0.373471
chr01	3261029	C	C	C	C/T					61	70	0.232319	0.180796	0.0819672	0.171429	0.0894614	0.329334	0.482363	0.423184	0.373471
chr01	3262734	A	A	A	A/AC					73	75	0.222648	0.169863	0.0684932	0.146667	0.0781735	0.353529	0.451575	0.423184	0.373471
chr01	3265221	A	A	A/G	A/G					85	90	0.213072	0.158824	0.129412	0.122222	-0.00718954	0.935013	0.0291824	0.423184	0.373471
chr01	3265436	C	C	C/T	C/T					87	75	0.21977	0.165977	0.310345	0.32	0.00965517	0.912418	0.0398064	0.423184	0.373471
chr01	3265540	A	A	A/T	A/T					56	68	0.236345	0.177521	0.196429	0.264706	0.0682773	0.467506	0.330212	0.423184	0.373471
chr01	3266898	A	A	A/T	A/T					73	104	0.213514	0.161091	0.328767	0.221154	-0.107613	0.20036	0.698189	0.423184	0.373471	Soltu.DM.01G003090=MODERATE	Soltu.DM.01G003090=missense_variant	Soltu.DM.01G003090=c.1840T>A	Soltu.DM.01G003090=p.Tyr614Asn
chr01	3267341	G	G	G/C	G/C					77	87	0.214957	0.166741	0.142857	0.126437	-0.0164204	0.845031	0.0731274	0.423184	0.373471	Soltu.DM.01G003090=MODERATE	Soltu.DM.01G003090=missense_variant	Soltu.DM.01G003090=c.1510C>G	Soltu.DM.01G003090=p.His504Asp
chr01	3267502	C	C	C/T	C/T					79	80	0.217405	0.167247	0.139241	0.1375	-0.00174051	1	0	0.423184	0.373471	Soltu.DM.01G003090=MODERATE	Soltu.DM.01G003090=missense_variant	Soltu.DM.01G003090=c.1349G>A	Soltu.DM.01G003090=p.Ser450Asn
chr01	3267504	CTCATGA	CTCATGA	CTCATGA/C	CTCATGA/C					71	76	0.222387	0.169755	0.0985915	0.0921053	-0.00648629	0.941612	0.0261282	0.423184	0.373471	Soltu.DM.01G003090=MODERATE	Soltu.DM.01G003090=disruptive_inframe_deletion	Soltu.DM.01G003090=c.1341_1346delTCATGA	Soltu.DM.01G003090=p.Asp447_His448del
chr01	3267513	A	A	A	A					76	81	0.219948	0.168941	0.0921053	0.0987654	0.00666017	0.940812	0.0264972	0.423184	0.373471	Soltu.DM.01G003090=MODERATE	Soltu.DM.01G003090=missense_variant	Soltu.DM.01G003090=c.1338T>A	Soltu.DM.01G003090=p.His446Gln
chr01	3267602	A	A	A/T	A/T					74	85	0.22194	0.168362	0.202703	0.2	-0.0027027	0.976405	0.0103701	0.423184	0.373471
chr01	3267613	G	G	G/T	G/T					79	85	0.213701	0.164855	0.21519	0.176471	-0.0387193	0.657469	0.182125	0.423184	0.373471
chr01	3267649	CTAGTTTT	CTAGTTTT	CTAGTTTT/C	CTAGTTTT/C					87	97	0.204053	0.158668	0.218391	0.206186	-0.0122052	0.885423	0.0528492	0.423184	0.373471
chr01	3268686	T	T	T/A	T/A					88	89	0.217058	0.161261	0.159091	0.213483	0.0543922	0.4987	0.30216	0.423184	0.373471	Soltu.DM.01G003090=MODERATE	Soltu.DM.01G003090=missense_variant	Soltu.DM.01G003090=c.1117A>T	Soltu.DM.01G003090=p.Ile373Phe
chr01	3271764	G	G	G/A	G/A					68	77	0.214859	0.171123	0.102941	0.181818	0.078877	0.361528	0.441858	0.423184	0.373471
chr01	3280481	T	C	C	T/C					49	44	0.25603	0.198052	0.0816327	0.204545	0.122913	0.227355	0.643296	0.442565	0.354023
chr01	3281465	T	T	T/A	T/A					64	65	0.229087	0.175481	0.125	0.184615	0.0596154	0.503299	0.298174	0.442565	0.354023
chr01	3287047	T	T	T/TAA	T/TAA					55	54	0.244444	0.187879	0.163636	0.111111	-0.0525253	0.569486	0.244517	0.442565	0.354023
chr01	3287073	A	A	A/C	A/C					45	51	0.265359	0.196078	0.155556	0.235294	0.0797386	0.416117	0.380785	0.442565	0.354023
chr01	3294922	AAT	AAT	AAT/A	AAT/A					73	45	0.252664	0.191172	0.123288	0.177778	0.0544901	0.579084	0.237258	0.442565	0.354023
chr01	3297082	G	A	G/A	G/A					49	56	0.25	0.191327	0.265306	0.25	-0.0153061	0.881424	0.0548153	0.442565	0.354023	Soltu.DM.01G003110=MODERATE	Soltu.DM.01G003110=missense_variant	Soltu.DM.01G003110=c.1198G>A	Soltu.DM.01G003110=p.Gly400Ser
chr01	3297967	T	T	T	T					72	65	0.231838	0.175	0.0972222	0.0923077	-0.00491453	0.960208	0.0176347	0.442565	0.354023
chr01	3298477	G	G	G/C	G/C					60	57	0.248246	0.184211	0.133333	0.175439	0.0421053	0.646071	0.18972	0.442565	0.354023
chr01	3298507	A	A	A/G	A/G					71	69	0.232905	0.177587	0.112676	0.173913	0.061237	0.522496	0.281917	0.442565	0.354023
chr01	3300701	G	G	G	G/C					54	47	0.261623	0.195035	0.0740741	0.148936	0.0748621	0.456509	0.340551	0.467551	0.330171
chr01	3300782	T	C	T/C	T/C					62	64	0.230343	0.180444	0.290323	0.328125	0.0378024	0.716657	0.144689	0.467551	0.330171
chr01	3313479	C	C	C/T	C/T					66	75	0.232121	0.172727	0.136364	0.173333	0.0369697	0.676065	0.170012	0.467551	0.330171	Soltu.DM.01G003140=MODERATE | Soltu.DM.01G003140=MODERATE	Soltu.DM.01G003140=missense_variant | Soltu.DM.01G003140=missense_variant	Soltu.DM.01G003140=c.65C>T | Soltu.DM.01G003140=c.65C>T	Soltu.DM.01G003140=p.Ala22Val | Soltu.DM.01G003140=p.Ala22Val
chr01	3313704	G	G	G/C	G/C					74	72	0.226727	0.171171	0.162162	0.222222	0.0600601	0.519896	0.284084	0.467551	0.330171
chr01	3315439	C	C	C/T	C/T					54	59	0.240113	0.185499	0.185185	0.237288	0.052103	0.580084	0.236509	0.467551	0.330171	Soltu.DM.01G003140=MODERATE | Soltu.DM.01G003140=MODERATE	Soltu.DM.01G003140=missense_variant | Soltu.DM.01G003140=missense_variant	Soltu.DM.01G003140=c.419C>T | Soltu.DM.01G003140=c.407C>T	Soltu.DM.01G003140=p.Pro140Leu | Soltu.DM.01G003140=p.Pro136Leu
chr01	3315887	T	T	T/C	T/C					58	62	0.249166	0.182425	0.103448	0.16129	0.057842	0.529294	0.276303	0.467551	0.330171
chr01	3324882	T	C	T/C	T/C					62	58	0.233037	0.181313	0.16129	0.293103	0.131813	0.169166	0.771686	0.467551	0.330171
chr01	3324912	T	T	T/C	T/C					50	53	0.250189	0.192453	0.2	0.283019	0.0830189	0.403719	0.393921	0.467551	0.330171
chr01	3326986	A	G	A/G	A/G					63	57	0.243943	0.179616	0.126984	0.175439	0.0484545	0.59828	0.223095	0.467551	0.330171	Soltu.DM.01G003160=MODERATE | Soltu.DM.01G003160=MODERATE | Soltu.DM.01G003160=MODERATE | Soltu.DM.01G003160=MODERATE	Soltu.DM.01G003160=missense_variant | Soltu.DM.01G003160=missense_variant | Soltu.DM.01G003160=missense_variant | Soltu.DM.01G003160=missense_variant	Soltu.DM.01G003160=c.506T>C | Soltu.DM.01G003160=c.506T>C | Soltu.DM.01G003160=c.506T>C | Soltu.DM.01G003160=c.506T>C	Soltu.DM.01G003160=p.Leu169Ser | Soltu.DM.01G003160=p.Leu169Ser | Soltu.DM.01G003160=p.Leu169Ser | Soltu.DM.01G003160=p.Leu169Ser
chr01	3329462	G	G	G/A	G/A					70	70	0.228571	0.171429	0.142857	0.157143	0.0142857	0.903619	0.0440145	0.467551	0.330171
chr01	3336442	G	A	G/A	G/A					91	83	0.211836	0.160996	0.164835	0.192771	0.0279359	0.729254	0.137121	0.467551	0.330171
chr01	3336850	G	G	G/A	G/A					71	61	0.231355	0.176403	0.267606	0.114754	-0.152852	0.0921816	1.03536	0.467551	0.330171
chr01	3338637	T	T	T	T/A					57	59	0.236396	0.181683	0.0526316	0.220339	0.167707	0.0655869	1.18318	0.467551	0.330171
chr01	3347367	TTCATG	TTCATG	TTCATG/T	TTCATG/T					70	88	0.217532	0.163961	0.271429	0.181818	-0.0896104	0.307938	0.511536	0.467551	0.330171
chr01	3349225	A	A	A/G	A/G					82	97	0.204174	0.157279	0.268293	0.28866	0.0203671	0.811638	0.0906378	0.467551	0.330171
chr01	3349456	G	G	G/A	G/A					66	64	0.237216	0.177083	0.19697	0.1875	-0.0094697	0.887023	0.0520653	0.467551	0.330171
chr01	3350969	T	T	T/A	T/A					60	78	0.226923	0.170513	0.1	0.115385	0.0153846	0.864827	0.0630707	0.467551	0.330171
chr01	3351468	G	G	G/A	G					57	50	0.249474	0.190877	0.210526	0.1	-0.110526	0.261148	0.583114	0.467551	0.330171
chr01	3351625	C	C	C/T	C/T					56	56	0.25	0.178571	0.214286	0.107143	-0.107143	0.273145	0.563606	0.467551	0.330171
chr01	3351842	T	T	T/C	T					74	61	0.227514	0.175233	0.162162	0.0819672	-0.0801949	0.372725	0.428611	0.467551	0.330171
chr01	3351980	G	G	G/A	G/A					54	65	0.253846	0.184046	0.12963	0.169231	0.0396011	0.672266	0.172459	0.467551	0.330171
chr01	3352657	A	A	A/G	A/G					50	49	0.25102	0.196327	0.14	0.183673	0.0436735	0.682663	0.165793	0.467551	0.330171
chr01	3353823	GGAAGAAACTC	GGAAGAAACTC	GGAAGAAACTC/G	GGAAGAAACTC/G					52	58	0.240716	0.188992	0.192308	0.206897	0.0145889	0.885823	0.0526531	0.467551	0.330171
chr01	3354829	A	A	A/G	A/G					68	47	0.248123	0.187735	0.367647	0.212766	-0.154881	0.111178	0.953982	0.467551	0.330171
chr01	3354834	C	C	C	C/T					72	44	0.252525	0.189394	0.0694444	0.136364	0.0669192	0.484303	0.314883	0.467551	0.330171
chr01	3357028	T	T	T/G	T/G					51	47	0.263663	0.200668	0.176471	0.148936	-0.0275344	0.766847	0.115291	0.467551	0.330171
chr01	3360096	A	A	A/G	A/G					53	56	0.240566	0.188342	0.207547	0.142857	-0.06469	0.502499	0.298864	0.467551	0.330171
chr01	3361251	T	T	T/C	T/C					69	61	0.234022	0.17819	0.202899	0.196721	-0.00617724	0.945811	0.0241957	0.467551	0.330171
chr01	3361286	T	T	T/TA	T/TA					58	53	0.244307	0.187703	0.155172	0.301887	0.146714	0.125175	0.902483	0.467551	0.330171
chr01	3361340	A	A	A/T	A/T					52	47	0.25491	0.199264	0.0961538	0.12766	0.0315057	0.754649	0.122255	0.467551	0.330171
chr01	3365099	AT	AT	AT/A	AT/A					80	103	0.20716	0.160073	0.125	0.145631	0.0206311	0.80044	0.0966713	0.467551	0.330171
chr01	3372246	A	A	A/T	A/T					67	71	0.219466	0.173008	0.179104	0.211268	0.0321631	0.69986	0.154989	0.467551	0.330171
chr01	3372258	G	G	G/A	G/A					66	67	0.229986	0.176617	0.19697	0.283582	0.0866124	0.333533	0.476861	0.467551	0.330171
chr01	3372290	A	G	A/G	A/G					51	56	0.252101	0.186975	0.254902	0.303571	0.0486695	0.639672	0.194043	0.467551	0.330171
chr01	3373471	AC	AC	AC	AC					57	44	0.25638	0.195375	0	0	0	1	0	0.467551	0.330171
chr01	3377265	G	G	G/T	G/T					43	50	0.263721	0.200465	0.186047	0.18	-0.00604651	0.957808	0.0187213	0.467551	0.330171
chr01	3377373	T	T	T/TA	T/TA					46	44	0.257905	0.209486	0.521739	0.340909	-0.18083	0.0929814	1.0316	0.467551	0.330171
chr01	3379217	T	C	T/C	C					62	74	0.22755	0.173496	0.16129	0.0810811	-0.0802092	0.34913	0.457013	0.467551	0.330171
chr01	3379227	C	C	C/T	C					67	83	0.216508	0.168855	0.134328	0.060241	-0.0740874	0.385323	0.414175	0.467551	0.330171	Soltu.DM.01G003200=MODERATE	Soltu.DM.01G003200=missense_variant	Soltu.DM.01G003200=c.848G>A	Soltu.DM.01G003200=p.Ser283Asn
chr01	3381766	A	A	A/T	A/T					81	68	0.22658	0.174473	0.308642	0.235294	-0.0733479	0.404319	0.393276	0.433015	0.363497
chr01	3381908	G	G	G/A	G					58	52	0.237401	0.185013	0.189655	0.0769231	-0.112732	0.229954	0.638359	0.433015	0.363497
chr01	3386237	T	T	T/A	T/A					58	65	0.235544	0.181167	0.172414	0.169231	-0.00318302	0.974205	0.0113496	0.433015	0.363497
chr01	3387847	A	A	A/G	A/G					64	61	0.237961	0.188012	0.171875	0.147541	-0.024334	0.795841	0.0991738	0.433015	0.363497
chr01	3387900	T	T	T/A	T/A					53	55	0.249743	0.193139	0.207547	0.127273	-0.0802744	0.436913	0.359605	0.433015	0.363497
chr01	3391325	C	C	C/T	C					56	65	0.231593	0.182692	0.125	0.0923077	-0.0326923	0.709458	0.149073	0.433015	0.363497
chr01	3392365	T	T	T/TGAA	T/TGAA					58	63	0.23919	0.184729	0.12069	0.142857	0.0221675	0.819836	0.086273	0.433015	0.363497
chr01	3392366	A	A	A/C	A/C					60	63	0.240476	0.18254	0.116667	0.142857	0.0261905	0.779444	0.108215	0.433015	0.363497
chr01	3392610	C	C	C/T	C/T					59	73	0.226143	0.174599	0.186441	0.260274	0.0738333	0.417516	0.379326	0.433015	0.363497
chr01	3393042	AAAC	AAAC	AAAC/A	AAAC/A					68	67	0.225417	0.17252	0.191176	0.149254	-0.0419227	0.617077	0.209661	0.433015	0.363497
chr01	3393059	C	C	C/T	C/T					65	61	0.225221	0.18058	0.169231	0.163934	-0.00529634	0.937612	0.0279766	0.433015	0.363497
chr01	3394104	C	C	C/T	C/T					40	58	0.262069	0.202586	0.25	0.224138	-0.0258621	0.814637	0.0890358	0.433015	0.363497
chr01	3394147	A	A	A/C	A/C					45	57	0.25614	0.194152	0.111111	0.280702	0.169591	0.084783	1.07169	0.433015	0.363497
chr01	3394197	TAAACATA	TAAACATA	TAAACATA/T	TAAACATA/T					51	45	0.262745	0.197386	0.0980392	0.133333	0.0352941	0.715657	0.145295	0.433015	0.363497
chr01	3394483	G	G	G/A	G/A					46	56	0.256211	0.198758	0.173913	0.196429	0.0225155	0.832234	0.0797548	0.433015	0.363497
chr01	3398165	TA	TA	TA/T	TA/T					48	55	0.248864	0.19053	0.291667	0.218182	-0.0734848	0.455709	0.341313	0.433015	0.363497
chr01	3398209	A	G	A/G	A/G					49	52	0.257457	0.19427	0.244898	0.173077	-0.071821	0.476905	0.321568	0.433015	0.363497
chr01	3398646	C	T	C/T	C/T					51	44	0.265597	0.19697	0.117647	0.181818	0.0641711	0.523295	0.281253	0.433015	0.363497
chr01	3399801	G	G	G/C	G/C					62	48	0.257392	0.192876	0.209677	0.291667	0.0819892	0.415117	0.38183	0.433015	0.363497
chr01	3399869	A	G	A/G	A/G					77	66	0.220779	0.17316	0.350649	0.378788	0.0281385	0.763247	0.117335	0.433015	0.363497
chr01	3400598	C	T	T	T					51	60	0.248039	0.187255	0.0784314	0.0833333	0.00490196	0.954009	0.0204474	0.415582	0.381343
chr01	3400918	T	TCTCTGTA	T/TCTCTGTA	T/TCTCTGTA					63	52	0.233822	0.184982	0.238095	0.153846	-0.0842491	0.379324	0.42099	0.415582	0.381343
chr01	3401278	G	A	G/A	G/A					51	54	0.253813	0.187364	0.137255	0.0925926	-0.0446623	0.630874	0.200057	0.415582	0.381343
chr01	3401325	A	G	A/G	A/G					62	53	0.249544	0.189288	0.0967742	0.113208	0.0164334	0.858028	0.0664983	0.415582	0.381343
chr01	3401445	T	A	T/A	T/A					89	63	0.220974	0.17175	0.337079	0.31746	-0.0196183	0.823235	0.084476	0.415582	0.381343
chr01	3401927	C	C	C/G	C					73	68	0.231668	0.173852	0.123288	0.0882353	-0.0350524	0.686463	0.163383	0.415582	0.381343
chr01	3402703	C	T	C/T	C/T					43	40	0.273837	0.208721	0.186047	0.2	0.0139535	0.905419	0.0431504	0.415582	0.381343
chr01	3403409	A	G	A/G	A/G					87	78	0.212644	0.16313	0.344828	0.282051	-0.0627763	0.460108	0.33714	0.415582	0.381343
chr01	3403677	C	C	C/T	C/T				QTL	61	63	0.234452	0.18345	0.295082	0.111111	-0.183971	0.0489902	1.30989	0.415582	0.381343
chr01	3404364	A	A	A/T	A/T					81	94	0.218019	0.161413	0.123457	0.117021	-0.00643551	0.936413	0.0285327	0.415582	0.381343
chr01	3405894	C	T	C/T	T					80	93	0.215457	0.158333	0.15	0.0752688	-0.0747312	0.359928	0.443784	0.415582	0.381343
chr01	3406150	G	A	G/A	G/A					63	56	0.242063	0.184524	0.238095	0.125	-0.113095	0.232154	0.634225	0.415582	0.381343
chr01	3406279	C	A	C/A	C/A					65	43	0.245796	0.191413	0.138462	0.139535	0.00107335	1	0	0.415582	0.381343
chr01	3406340	A	T	A/T	A/T					68	49	0.243097	0.188475	0.102941	0.204082	0.10114	0.288742	0.53949	0.415582	0.381343
chr01	3410593	A	G	A/G	G					59	62	0.235375	0.184527	0.186441	0.0806452	-0.105796	0.24755	0.606336	0.415582	0.381343
chr01	3411863	C	C	C/A	C/A					73	75	0.2221	0.169315	0.246575	0.226667	-0.0199087	0.831634	0.0800679	0.415582	0.381343
chr01	3412995	C	C	C/T	C/T					44	46	0.275692	0.209486	0.295455	0.173913	-0.121542	0.244551	0.61163	0.415582	0.381343
chr01	3413403	A	A	A/T	A/T					68	58	0.239351	0.175456	0.132353	0.224138	0.091785	0.308138	0.511254	0.415582	0.381343
chr01	3413430	T	T	T/C	T					64	56	0.236607	0.183036	0.125	0.0892857	-0.0357143	0.704459	0.152144	0.415582	0.381343
chr01	3413529	A	A	A/G	A					53	60	0.246226	0.186792	0.207547	0.0833333	-0.124214	0.192362	0.715882	0.415582	0.381343
chr01	3416040	T	T	T/G	T/G					48	49	0.253827	0.200255	0.333333	0.367347	0.0340136	0.755449	0.121795	0.415582	0.381343
chr01	3419112	G	G	G/A	G/A					40	52	0.267308	0.198077	0.35	0.288462	-0.0615385	0.558288	0.253141	0.415582	0.381343
chr01	3419593	C	C	C/T	C/T					46	42	0.270186	0.204969	0.23913	0.261905	0.0227743	0.844431	0.0734358	0.415582	0.381343
chr01	3420874	A	A	A/G	A/G					56	47	0.254179	0.197188	0.285714	0.234043	-0.0516717	0.603079	0.219626	0.413035	0.384013
chr01	3423176	AAAC	AAAC	AAAC/A	AAAC/A					53	59	0.240806	0.18804	0.188679	0.20339	0.0147106	0.864427	0.0632716	0.413035	0.384013
chr01	3425874	T	T	T/C	T/C					69	48	0.244565	0.185688	0.130435	0.145833	0.0153986	0.877025	0.0569882	0.413035	0.384013
chr01	3426600	A	A	A/G	A/G					47	51	0.263663	0.201502	0.234043	0.215686	-0.0183563	0.877425	0.0567902	0.413035	0.384013
chr01	3428225	A	T	A/T	A/T					65	83	0.220575	0.173123	0.338462	0.337349	-0.00111214	0.993201	0.00296269	0.413035	0.384013
chr01	3430214	G	G	G/A	G/A					75	70	0.22381	0.172381	0.226667	0.1	-0.126667	0.143171	0.844144	0.413035	0.384013
chr01	3433966	A	A	A/G	A/G					41	49	0.255351	0.198606	0.243902	0.122449	-0.121453	0.241352	0.61735	0.413035	0.384013
chr01	3434154	A	A	A/G	A/G					45	44	0.262626	0.206566	0.177778	0.204545	0.0267677	0.827035	0.0824763	0.413035	0.384013
chr01	3436871	CTT	CTT	CTT/C	CTT/C					76	69	0.223494	0.168764	0.184211	0.0869565	-0.097254	0.259548	0.585782	0.413035	0.384013
chr01	3437174	G	G	G/A	G/A					76	85	0.218266	0.168731	0.105263	0.141176	0.0359133	0.672266	0.172459	0.413035	0.384013
chr01	3437808	G	G	G/A	G/A					59	89	0.221291	0.170444	0.152542	0.157303	0.004761	0.95021	0.0221804	0.413035	0.384013
chr01	3437822	A	A	A/G	A/G					63	84	0.222222	0.170635	0.15873	0.154762	-0.00396825	0.981204	0.0082408	0.413035	0.384013
chr01	3438559	G	G	G/A	G/A					78	76	0.227058	0.163968	0.230769	0.118421	-0.112348	0.177365	0.751133	0.413035	0.384013
chr01	3439140	C	C	C/G	C/G					63	72	0.228175	0.176587	0.15873	0.166667	0.00793651	0.932613	0.0302983	0.413035	0.384013
chr01	3449154	T	T	T/A	T/A					61	51	0.242687	0.190614	0.163934	0.0980392	-0.0658952	0.490102	0.309714	0.400027	0.39791
chr01	3449177	G	G	G/A	G/A					65	65	0.215385	0.184615	0.184615	0.107692	-0.0769231	0.44871	0.348034	0.400027	0.39791
chr01	3449473	GCAA	GCAA	GCAA/G	GCAA/G					67	51	0.235001	0.18086	0.119403	0.196078	0.0766754	0.422316	0.374363	0.400027	0.39791
chr01	3450587	G	G	G	G/A					77	77	0.220779	0.168831	0.0519481	0.116883	0.0649351	0.475105	0.32321	0.400027	0.39791
chr01	3450630	A	A	A	A/T					62	76	0.227504	0.173599	0.0645161	0.118421	0.0539049	0.527495	0.277782	0.400027	0.39791
chr01	3450800	G	G	G/T	G/T					98	79	0.209119	0.158486	0.22449	0.253165	0.0286748	0.734053	0.134272	0.400027	0.39791
chr01	3451674	A	A	A/C	A/C					45	50	0.26	0.2	0.155556	0.16	0.00444444	0.970806	0.0128676	0.400027	0.39791
chr01	3453420	C	C	C/T	C/T					70	68	0.226891	0.178992	0.242857	0.25	0.00714286	0.943011	0.0254831	0.400027	0.39791
chr01	3454386	C	C	C	C/A					60	72	0.230556	0.177778	0.05	0.166667	0.116667	0.20076	0.697323	0.400027	0.39791
chr01	3454482	A	A	A/T	A/T					49	74	0.246277	0.188086	0.122449	0.202703	0.0802537	0.396121	0.402172	0.400027	0.39791
chr01	3454732	A	A	A/G	A/G					49	45	0.256236	0.197732	0.387755	0.2	-0.187755	0.0705859	1.15128	0.400027	0.39791
chr01	3454743	A	A	A/G	A/G					46	44	0.275692	0.209486	0.391304	0.227273	-0.164032	0.127974	0.892877	0.400027	0.39791
chr01	3455743	A	A	A/G	A					64	65	0.24351	0.18101	0.21875	0.0923077	-0.126442	0.169366	0.771173	0.400027	0.39791
chr01	3456501	G	G	G/A	G/A				QTL	52	55	0.258392	0.192657	0.0961538	0.290909	0.194755	0.0489902	1.30989	0.400027	0.39791
chr01	3456940	A	A	A/AT	A/AT					42	48	0.27381	0.208333	0.214286	0.1875	-0.0267857	0.817237	0.0876522	0.400027	0.39791
chr01	3457563	G	G	G/A	G/A					56	48	0.252976	0.196429	0.214286	0.208333	-0.00595238	0.965407	0.0152896	0.400027	0.39791
chr01	3459554	C	C	C/T	C/T					58	69	0.236132	0.178911	0.172414	0.130435	-0.041979	0.652869	0.185174	0.400027	0.39791
chr01	3461534	G	G	G/A	G/A					46	44	0.255929	0.192688	0.347826	0.181818	-0.166008	0.118176	0.927469	0.400027	0.39791
chr01	3462490	T	T	T/C	T/C					45	72	0.247222	0.191667	0.133333	0.152778	0.0194444	0.843631	0.0738473	0.400027	0.39791
chr01	3464407	G	T	G/T	G/T					41	44	0.278271	0.210089	0.097561	0.227273	0.129712	0.227155	0.643679	0.400027	0.39791
chr01	3464478	A	G	G	A/G					43	54	0.260982	0.195952	0.0697674	0.203704	0.133936	0.189562	0.722249	0.400027	0.39791
chr01	3466080	A	A	A/T	A/T					56	68	0.236345	0.177521	0.214286	0.25	0.0357143	0.709458	0.149073	0.400027	0.39791
chr01	3466118	T	T	T/C	T/C					64	77	0.228084	0.173498	0.203125	0.155844	-0.0472808	0.603279	0.219482	0.400027	0.39791
chr01	3467610	T	G	T/G	T/G					78	110	0.211422	0.160606	0.346154	0.263636	-0.0825175	0.311338	0.506768	0.400027	0.39791
chr01	3468063	A	A	A/G	A/G				QTL	65	85	0.228054	0.171946	0.446154	0.247059	-0.199095	0.0207958	1.68202	0.400027	0.39791
chr01	3468099	C	T	C/T	C/T					54	76	0.241228	0.180799	0.314815	0.210526	-0.104288	0.267746	0.572276	0.400027	0.39791
chr01	3468505	A	A	A	A					74	75	0.211892	0.164685	0.0945946	0.0533333	-0.0412613	0.642072	0.192417	0.400027	0.39791
chr01	3469531	G	A	G/A	G/A					66	71	0.224925	0.176697	0.287879	0.183099	-0.10478	0.247351	0.606687	0.400027	0.39791
chr01	3469616	A	G	A/G	A/G					62	75	0.229892	0.173118	0.274194	0.226667	-0.0475269	0.609078	0.215327	0.400027	0.39791
chr01	3469638	C	A	C/A	C/A					64	71	0.222491	0.174076	0.375	0.267606	-0.107394	0.228554	0.641011	0.400027	0.39791
chr01	3469945	C	A	C/A	C/A					68	65	0.227828	0.173303	0.308824	0.230769	-0.0780543	0.391322	0.407466	0.400027	0.39791
chr01	3471000	G	A	G/A	G/A					69	70	0.225673	0.175362	0.275362	0.257143	-0.0182195	0.825435	0.0833172	0.400027	0.39791
chr01	3471287	C	A	C/A	C/A					83	94	0.204691	0.161497	0.216867	0.159574	-0.057293	0.488102	0.311489	0.400027	0.39791	Soltu.DM.01G003270=MODERATE	Soltu.DM.01G003270=missense_variant	Soltu.DM.01G003270=c.1608G>T	Soltu.DM.01G003270=p.Lys536Asn
chr01	3471502	G	A	G/A	G/A					89	103	0.208029	0.15414	0.280899	0.15534	-0.125559	0.112178	0.950094	0.400027	0.39791
chr01	3471644	A	A	A/T	A/T					91	91	0.208791	0.153846	0.230769	0.164835	-0.0659341	0.406719	0.390706	0.400027	0.39791	Soltu.DM.01G003270=MODERATE	Soltu.DM.01G003270=missense_variant	Soltu.DM.01G003270=c.1435T>A	Soltu.DM.01G003270=p.Phe479Ile
chr01	3472217	C	C	C	C/CA					73	85	0.221918	0.167123	0.0958904	0.117647	0.0217566	0.80224	0.0956959	0.400027	0.39791
chr01	3472242	A	G	A/G	A/G					85	94	0.213267	0.158323	0.223529	0.180851	-0.0426783	0.594681	0.225716	0.400027	0.39791
chr01	3472340	A	G	A/G	A/G					78	83	0.217331	0.166049	0.282051	0.240964	-0.0410874	0.624275	0.204624	0.400027	0.39791
chr01	3472539	C	T	C/T	C/T					51	68	0.245098	0.181373	0.411765	0.264706	-0.147059	0.114777	0.940145	0.400027	0.39791
chr01	3473928	G	G	G/A	G/A					87	81	0.209877	0.162622	0.241379	0.17284	-0.0685398	0.393521	0.405032	0.400027	0.39791
chr01	3473949	G	G	G	G/A				QTL	91	84	0.205128	0.159341	0.0549451	0.238095	0.18315	0.0235953	1.62717	0.400027	0.39791
chr01	3474320	A	G	A/G	A/G					67	66	0.230439	0.177069	0.164179	0.151515	-0.012664	0.868026	0.0614671	0.400027	0.39791
chr01	3474435	T	T	T/C	T/C					79	80	0.217563	0.16693	0.278481	0.2125	-0.065981	0.446111	0.350557	0.400027	0.39791
chr01	3474721	C	T	C/T	C/T					81	95	0.207927	0.158934	0.246914	0.263158	0.0162443	0.839432	0.0760144	0.400027	0.39791
chr01	3474816	A	G	A/G	A/G					65	83	0.224652	0.168119	0.230769	0.192771	-0.0379981	0.673265	0.171814	0.400027	0.39791
chr01	3475464	A	A	A/C	A/C					77	78	0.222111	0.164835	0.311688	0.282051	-0.029637	0.709458	0.149073	0.400027	0.39791
chr01	3475887	T	A	T/A	T/A					78	73	0.222164	0.168072	0.269231	0.205479	-0.0637513	0.458108	0.339032	0.400027	0.39791
chr01	3476111	T	T	T/A	T/A					72	70	0.232143	0.175397	0.180556	0.171429	-0.00912698	0.879424	0.0558016	0.400027	0.39791
chr01	3476301	A	A	A/G	A					79	65	0.221422	0.171178	0.177215	0.0923077	-0.0849075	0.327734	0.484478	0.400027	0.39791
chr01	3477556	C	C	C	C/T					86	97	0.213498	0.156917	0.0930233	0.164948	0.0719252	0.377724	0.422825	0.400027	0.39791
chr01	3477897	T	T	T	T/C					74	114	0.208867	0.159791	0.0405405	0.122807	0.0822665	0.315937	0.5004	0.400027	0.39791
chr01	3478671	G	G	G/A	G/A					75	95	0.217544	0.164912	0.253333	0.357895	0.104561	0.211558	0.674571	0.400027	0.39791
chr01	3480310	C	T	C/T	C/T					98	77	0.218924	0.162338	0.265306	0.155844	-0.109462	0.186163	0.730107	0.400027	0.39791
chr01	3480531	A	C	A/C	A/C					81	60	0.220988	0.17284	0.283951	0.266667	-0.017284	0.85183	0.0696473	0.400027	0.39791
chr01	3480715	G	A	G/A	G/A					91	94	0.215104	0.16051	0.175824	0.223404	0.0475801	0.544891	0.26369	0.400027	0.39791
chr01	3480804	A	G	A/G	A/G					96	92	0.20471	0.160326	0.1875	0.206522	0.0190217	0.830834	0.0804858	0.400027	0.39791
chr01	3481564	TGTATCATGTATGTTAG	TGTATCATGTATGTTAG	TGTATCATGTATGTTAG/T	TGTATCATGTATGTTAG/T					52	50	0.246154	0.187692	0.288462	0.14	-0.148462	0.129174	0.888824	0.400027	0.39791
chr01	3482786	C	C	C/T	C/T					83	78	0.212079	0.163114	0.13253	0.179487	0.0469571	0.583483	0.233972	0.400027	0.39791
chr01	3483514	C	C	C/A	C/A					42	49	0.265306	0.204082	0.238095	0.285714	0.047619	0.669866	0.174012	0.400027	0.39791
chr01	3484279	G	G	G/A	G					74	62	0.233217	0.176112	0.22973	0.0967742	-0.132956	0.134973	0.869753	0.400027	0.39791
chr01	3485670	TTTTTCTATGGTGA	TTTTTCTATGGTGA	TTTTTCTATGGTGA	TTTTTCTATGGTGA/T					47	82	0.238194	0.181889	0.0425532	0.195122	0.152569	0.0937812	1.02788	0.400027	0.39791
chr01	3486308	A	A	A	A/G					81	84	0.220018	0.165785	0.0617284	0.178571	0.116843	0.167566	0.775813	0.400027	0.39791
chr01	3486365	T	T	T	T/A					83	87	0.213128	0.164105	0.0843373	0.195402	0.111065	0.178164	0.749179	0.400027	0.39791
chr01	3487218	A	A	A/G	A/G					46	51	0.259591	0.196505	0.23913	0.196078	-0.043052	0.665067	0.177135	0.400027	0.39791
chr01	3487297	A	A	A/T	A/T					49	53	0.2603	0.195225	0.204082	0.150943	-0.0531382	0.611678	0.213477	0.400027	0.39791
chr01	3487336	C	C	C/A	C/A					47	50	0.260426	0.199149	0.234043	0.22	-0.0140426	0.891422	0.0499168	0.400027	0.39791
chr01	3488783	C	C	C/A	C/A					58	56	0.238916	0.185961	0.155172	0.160714	0.00554187	0.996801	0.00139169	0.400027	0.39791
chr01	3491500	C	C	C	C/T					70	82	0.22892	0.170383	0.0857143	0.195122	0.109408	0.19856	0.702108	0.400027	0.39791
chr01	3492374	G	G	G/A	G/A					41	60	0.261382	0.200407	0.097561	0.266667	0.169106	0.0989802	1.00445	0.400027	0.39791
chr01	3492881	A	C	A/C	C					71	49	0.239149	0.184248	0.169014	0.0816327	-0.0873814	0.346131	0.46076	0.400027	0.39791
chr01	3492900	G	G	G/A	G/A					76	49	0.243287	0.183136	0.144737	0.122449	-0.0222879	0.807039	0.0931057	0.400027	0.39791
chr01	3493803	A	A	A/G	A/G					88	92	0.199605	0.157115	0.204545	0.25	0.0454545	0.567886	0.245739	0.400027	0.39791
chr01	3494425	C	C	C/A	C/A					67	50	0.242687	0.182985	0.134328	0.26	0.125672	0.190762	0.719508	0.400027	0.39791
chr01	3494522	C	T	C/T	C/T					84	66	0.233766	0.172078	0.154762	0.136364	-0.0183983	0.831434	0.0801724	0.400027	0.39791
chr01	3495630	A	A	A/G	A/G					60	69	0.234058	0.17971	0.166667	0.231884	0.0652174	0.480104	0.318665	0.400027	0.39791
chr01	3496709	A	A	A/T	A/T					66	59	0.237802	0.177196	0.106061	0.101695	-0.00436569	0.966607	0.0147502	0.400027	0.39791
chr01	3497537	G	G	G	G/T					75	68	0.220784	0.166275	0.08	0.102941	0.0229412	0.80144	0.0961291	0.400027	0.39791
chr01	3497754	T	T	T/C	T/C					73	62	0.231551	0.178745	0.0958904	0.177419	0.0815289	0.373125	0.428145	0.400027	0.39791
chr01	3497995	CA	CA	CA	CA					58	58	0.241379	0.189655	0.0862069	0.155172	0.0689655	0.493501	0.306712	0.400027	0.39791
chr01	3498024	C	C	C/A	C/A					60	67	0.229353	0.177861	0.133333	0.134328	0.000995025	0.992601	0.00322508	0.400027	0.39791
chr01	3498233	A	A	A/T	A/T					57	72	0.236842	0.179094	0.210526	0.125	-0.0855263	0.354929	0.449858	0.400027	0.39791
chr01	3498383	A	T	A/T	A/T					63	60	0.233333	0.183333	0.206349	0.15	-0.0563492	0.54869	0.260673	0.400027	0.39791
chr01	3499129	A	A	A/G	A/G					60	67	0.236318	0.182836	0.166667	0.179104	0.0124378	0.896221	0.047585	0.400027	0.39791
chr01	3499828	T	T	T/A	T/A					46	51	0.25746	0.196505	0.26087	0.196078	-0.0647911	0.529894	0.275811	0.400027	0.39791
chr01	3500998	A	A	A/T	A/T					71	68	0.21976	0.171707	0.183099	0.117647	-0.0654515	0.464507	0.333008	0.385963	0.413454
chr01	3501156	A	A	A/T	A/T					64	52	0.248798	0.188702	0.203125	0.0961538	-0.106971	0.262947	0.580131	0.385963	0.413454
chr01	3501214	G	G	G/T	G/T					67	59	0.235517	0.180622	0.19403	0.152542	-0.0414875	0.64947	0.187441	0.385963	0.413454
chr01	3501513	T	T	T/TTG	T/TTG					62	68	0.235769	0.176945	0.193548	0.102941	-0.0906072	0.310538	0.507885	0.385963	0.413454
chr01	3501560	T	T	T/TG	T/TG					52	66	0.240093	0.183566	0.230769	0.136364	-0.0944056	0.321136	0.493311	0.385963	0.413454
chr01	3502016	A	A	A	A/G					63	72	0.22619	0.178571	0.047619	0.152778	0.105159	0.241352	0.61735	0.385963	0.413454
chr01	3502605	C	C	C	C/T					85	69	0.21705	0.165899	0.0705882	0.130435	0.0598465	0.480504	0.318303	0.385963	0.413454
chr01	3502687	C	C	C/CAT	C/CAT					69	68	0.230605	0.178602	0.188406	0.0882353	-0.100171	0.25235	0.597997	0.385963	0.413454
chr01	3504933	A	A	A/T	A/T					60	78	0.229487	0.173077	0.15	0.128205	-0.0217949	0.816837	0.0878648	0.385963	0.413454
chr01	3506612	G	G	G/A	G/A					68	40	0.257353	0.198529	0.25	0.2	-0.05	0.621476	0.206576	0.385963	0.413454
chr01	3506683	T	T	T	T/TA					53	52	0.251814	0.186865	0.169811	0.173077	0.0032656	0.9976	0.00104335	0.385963	0.413454
chr01	3506864	G	G	G/A	G					63	57	0.242272	0.182122	0.174603	0.0877193	-0.0868839	0.363527	0.439463	0.385963	0.413454
chr01	3508028	A	A	A/G	A/G					72	73	0.216514	0.16876	0.222222	0.273973	0.0517504	0.558288	0.253141	0.385963	0.413454
chr01	3508866	G	G	G	G/T				QTL	79	88	0.208142	0.161249	0.0759494	0.238636	0.162687	0.0469906	1.32799	0.385963	0.413454
chr01	3508888	C	C	C/G	C/G					82	98	0.20881	0.16003	0.121951	0.234694	0.112743	0.169966	0.769638	0.385963	0.413454	Soltu.DM.01G003290=MODERATE | Soltu.DM.01G003290=MODERATE	Soltu.DM.01G003290=missense_variant | Soltu.DM.01G003290=missense_variant	Soltu.DM.01G003290=c.761G>C | Soltu.DM.01G003290=c.761G>C	Soltu.DM.01G003290=p.Gly254Ala | Soltu.DM.01G003290=p.Gly254Ala
chr01	3509001	G	G	G/A	G/A					104	82	0.213884	0.158068	0.326923	0.219512	-0.107411	0.187363	0.727317	0.385963	0.413454
chr01	3510542	A	A	A/G	A/G					54	53	0.256115	0.192173	0.166667	0.169811	0.00314465	0.997201	0.00121749	0.385963	0.413454
chr01	3510860	G	G	G/GTATTATTGT	G/GTATTATTGT					73	82	0.228867	0.171066	0.178082	0.170732	-0.00735048	0.934013	0.029647	0.385963	0.413454	Soltu.DM.01G003290=MODERATE | Soltu.DM.01G003290=MODERATE	Soltu.DM.01G003290=conservative_inframe_insertion | Soltu.DM.01G003290=conservative_inframe_insertion	Soltu.DM.01G003290=c.98_106dupACAATAATA | Soltu.DM.01G003290=c.98_106dupACAATAATA	Soltu.DM.01G003290=p.Asn35_Thr36insAsnAsnAsn | Soltu.DM.01G003290=p.Asn35_Thr36insAsnAsnAsn
chr01	3512125	A	A	A/T	A/T					68	65	0.229864	0.175339	0.176471	0.215385	0.038914	0.666067	0.176482	0.385963	0.413454
chr01	3512218	A	A	A/C	A/C					71	60	0.228404	0.175822	0.211268	0.283333	0.0720657	0.420716	0.376011	0.385963	0.413454
chr01	3512397	C	C	C/A	C/A					71	77	0.220048	0.1681	0.169014	0.181818	0.0128041	0.887423	0.0518696	0.385963	0.413454
chr01	3512435	T	T	T/A	T/A					63	61	0.234973	0.18319	0.15873	0.114754	-0.0439761	0.590682	0.228646	0.385963	0.413454
chr01	3512912	T	T	T/A	T/A					41	53	0.26139	0.201565	0.121951	0.169811	0.0478601	0.637872	0.195266	0.385963	0.413454
chr01	3512921	A	A	A/T	A/T					43	54	0.254091	0.196382	0.116279	0.166667	0.0503876	0.611878	0.213335	0.385963	0.413454
chr01	3512922	T	T	T/A	T/A					40	49	0.270918	0.203571	0.125	0.183673	0.0586735	0.574885	0.240419	0.385963	0.413454
chr01	3513122	C	C	C/A	C/A					54	47	0.248621	0.192671	0.12963	0.12766	-0.00197006	0.982404	0.00771009	0.385963	0.413454
chr01	3513448	G	G	G/A	G/A					48	62	0.243952	0.188172	0.104167	0.274194	0.170027	0.0811838	1.09053	0.385963	0.413454
chr01	3513801	C	C	C/T	C/T					84	89	0.211075	0.162788	0.214286	0.202247	-0.0120385	0.885423	0.0528492	0.385963	0.413454
chr01	3515172	T	T	T	T					80	70	0.221429	0.171429	0.075	0.0857143	0.0107143	0.902819	0.0443991	0.385963	0.413454
chr01	3515258	A	A	A	A					65	75	0.217436	0.167179	0.0615385	0.0933333	0.0317949	0.712857	0.146997	0.385963	0.413454
chr01	3516801	T	T	T/C	T/C					72	72	0.222222	0.166667	0.125	0.222222	0.0972222	0.29954	0.523545	0.385963	0.413454
chr01	3516945	TGTAATTTTGAATATGTCATA	TGTAATTTTGAATATGTCATA	TGTAATTTTGAATATGTCATA/T	TGTAATTTTGAATATGTCATA/T					58	46	0.253373	0.193403	0.155172	0.23913	0.083958	0.40232	0.395429	0.385963	0.413454
chr01	3517549	C	C	C/T	C/T					59	62	0.234554	0.179333	0.254237	0.225806	-0.0284308	0.760848	0.118702	0.385963	0.413454
chr01	3518098	T	T	T	T/C					47	45	0.271868	0.205674	0.0425532	0.177778	0.135225	0.202959	0.692591	0.385963	0.413454
chr01	3518111	A	A	A	A/G					46	45	0.258454	0.201932	0.0434783	0.155556	0.112077	0.290742	0.536492	0.385963	0.413454
chr01	3518888	T	T	T/C	T/C					77	69	0.227179	0.169772	0.168831	0.202899	0.0340674	0.688062	0.162372	0.385963	0.413454
chr01	3520146	T	T	T/TCA	T/TCA					88	67	0.217944	0.168928	0.204545	0.283582	0.0790366	0.367526	0.434711	0.330253	0.481153
chr01	3520916	T	T	T/G	T/G					80	86	0.212209	0.162209	0.25	0.325581	0.0755814	0.378524	0.421906	0.330253	0.481153
chr01	3520938	C	C	C/T	C/T					80	83	0.21747	0.159639	0.2375	0.325301	0.0878012	0.294741	0.530559	0.330253	0.481153
chr01	3522201	G	G	G/A	G/A					90	73	0.214307	0.162861	0.133333	0.150685	0.0173516	0.839432	0.0760144	0.330253	0.481153
chr01	3522480	G	G	G/GA	G/GA					89	89	0.202247	0.157303	0.303371	0.202247	-0.101124	0.19756	0.7043	0.330253	0.481153
chr01	3522709	T	T	T/C	T/C					68	98	0.212485	0.161465	0.235294	0.265306	0.030012	0.717257	0.144325	0.330253	0.481153
chr01	3526341	G	G	G/A	G/A					81	70	0.217108	0.168078	0.197531	0.142857	-0.0546737	0.526295	0.278771	0.330253	0.481153
chr01	3540854	A	A	A/G	A/G					74	70	0.225097	0.169498	0.202703	0.3	0.0972973	0.284943	0.545242	0.29364	0.532184	Soltu.DM.01G003330=MODERATE	Soltu.DM.01G003330=missense_variant	Soltu.DM.01G003330=c.251A>G	Soltu.DM.01G003330=p.Lys84Arg
chr01	3547602	G	G	G/A	G/A					51	46	0.25746	0.195226	0.0980392	0.173913	0.0758738	0.453509	0.343414	0.29364	0.532184	Soltu.DM.01G003340=MODERATE	Soltu.DM.01G003340=missense_variant	Soltu.DM.01G003340=c.161C>T	Soltu.DM.01G003340=p.Ser54Phe
chr01	3547614	C	C	C/G	C/G					47	45	0.269976	0.205201	0.106383	0.155556	0.0491726	0.675865	0.17014	0.29364	0.532184	Soltu.DM.01G003340=MODERATE	Soltu.DM.01G003340=missense_variant	Soltu.DM.01G003340=c.149G>C	Soltu.DM.01G003340=p.Ser50Thr
chr01	3558867	G	T	G/T	G/T					73	81	0.21698	0.167597	0.191781	0.185185	-0.00659564	0.938412	0.0276063	0.29364	0.532184
chr01	3577458	T	T	T/A	T/A					72	71	0.219875	0.165689	0.138889	0.225352	0.0864632	0.330734	0.480521	0.292138	0.534413	Soltu.DM.01G003400=MODERATE	Soltu.DM.01G003400=missense_variant	Soltu.DM.01G003400=c.513A>T	Soltu.DM.01G003400=p.Lys171Asn
chr01	3577544	TAGA	TAGA	TAGA/T	TAGA/T					74	62	0.232781	0.176112	0.202703	0.290323	0.0876199	0.328734	0.483155	0.292138	0.534413	Soltu.DM.01G003400=MODERATE	Soltu.DM.01G003400=conservative_inframe_deletion	Soltu.DM.01G003400=c.424_426delTCT	Soltu.DM.01G003400=p.Ser142del
chr01	3581116	A	A	A/G	A/G					65	52	0.242308	0.184615	0.138462	0.134615	-0.00384615	0.968206	0.0140321	0.292138	0.534413
chr01	3581181	C	C	C/G	C/G					81	76	0.22271	0.167154	0.17284	0.223684	0.0508447	0.558288	0.253141	0.292138	0.534413	Soltu.DM.01G003410=MODERATE	Soltu.DM.01G003410=missense_variant	Soltu.DM.01G003410=c.1288G>C	Soltu.DM.01G003410=p.Glu430Gln
chr01	3581683	G	G	G/A	G/A					68	75	0.222353	0.170196	0.161765	0.146667	-0.015098	0.868426	0.061267	0.292138	0.534413
chr01	3587035	T	T	T/G	T/G					73	81	0.211399	0.166075	0.0958904	0.209877	0.113986	0.186963	0.728245	0.292138	0.534413
chr01	3589337	A	A	A/G	A/G					65	52	0.242308	0.180769	0.123077	0.230769	0.107692	0.262747	0.580461	0.292138	0.534413
chr01	3591404	C	C	C/A	C/A				QTL	55	55	0.236364	0.181818	0.454545	0.218182	-0.236364	0.014997	1.824	0.292138	0.534413
chr01	3591425	C	C	C/CAAATTAAACT	C/CAAATTAAACT			QTL	QTL	54	53	0.248428	0.191824	0.444444	0.188679	-0.255765	0.00919816	2.0363	0.292138	0.534413
chr01	3591688	G	G	G/A	G/A					85	80	0.211029	0.1625	0.294118	0.1875	-0.106618	0.202959	0.692591	0.292138	0.534413
chr01	3591870	T	T	T/C	T/C					75	76	0.221404	0.169123	0.2	0.276316	0.0763158	0.383123	0.416661	0.292138	0.534413
chr01	3600960	C	C	C/T	C/T					89	74	0.211965	0.16034	0.179775	0.108108	-0.0716672	0.387522	0.411703	0.292138	0.534413
chr01	3605878	T	A	T/A	T/A					47	55	0.251064	0.193424	0.319149	0.309091	-0.010058	0.924615	0.034039	0.292138	0.534413
chr01	3606063	A	A	A	A/C					76	82	0.227856	0.170411	0.0921053	0.121951	0.029846	0.734453	0.134036	0.292138	0.534413
chr01	3606248	TG	TG	TG	TG/T					45	67	0.243449	0.187396	0.0444444	0.179104	0.13466	0.166567	0.778412	0.292138	0.534413
chr01	3606260	T	G	T/G	T/G					41	59	0.260438	0.201736	0.170732	0.237288	0.0665564	0.513697	0.289293	0.292138	0.534413
chr01	3606278	A	A	A	A/T					50	64	0.235	0.18375	0.06	0.109375	0.049375	0.608278	0.215898	0.292138	0.534413
chr01	3606297	A	A	A	A/C					53	67	0.237116	0.181357	0.0566038	0.149254	0.09265	0.321936	0.492231	0.292138	0.534413
chr01	3606343	G	A	G/A	G/A					50	69	0.235072	0.18058	0.1	0.217391	0.117391	0.203959	0.690457	0.292138	0.534413
chr01	3606678	C	T	C/T	C/T					72	54	0.24537	0.185185	0.180556	0.296296	0.115741	0.224755	0.648291	0.292138	0.534413
chr01	3606861	T	A	T/A	T/A					53	55	0.246312	0.194511	0.207547	0.218182	0.0106346	0.885823	0.0526531	0.292138	0.534413
chr01	3608681	G	G	G/T	G/T					64	91	0.224073	0.168784	0.25	0.32967	0.0796703	0.356329	0.448149	0.292138	0.534413
chr01	3608857	A	A	A/G	A/G					77	94	0.221194	0.160403	0.155844	0.180851	0.0250069	0.763247	0.117335	0.292138	0.534413
chr01	3609283	T	G	T/G	T/G					59	64	0.236758	0.180879	0.152542	0.140625	-0.0119174	0.89802	0.0467138	0.292138	0.534413
chr01	3609589	T	C	T/C	T/C					57	83	0.227647	0.176707	0.22807	0.216867	-0.0112027	0.907419	0.0421924	0.292138	0.534413
chr01	3610078	A	A	A/C	A/C					73	48	0.237728	0.183505	0.219178	0.3125	0.0933219	0.319336	0.495752	0.292138	0.534413	Soltu.DM.01G003440=MODERATE | Soltu.DM.01G003440=MODERATE | Soltu.DM.01G003440=MODERATE	Soltu.DM.01G003440=missense_variant | Soltu.DM.01G003440=missense_variant | Soltu.DM.01G003440=missense_variant	Soltu.DM.01G003440=c.896A>C | Soltu.DM.01G003440=c.872A>C | Soltu.DM.01G003440=c.872A>C	Soltu.DM.01G003440=p.Asn299Thr | Soltu.DM.01G003440=p.Asn291Thr | Soltu.DM.01G003440=p.Asn291Thr
chr01	3611028	T	T	T/TA	T/TA					66	79	0.216724	0.170119	0.333333	0.202532	-0.130802	0.139372	0.855824	0.292138	0.534413
chr01	3611384	C	C	C	C/A					43	50	0.26186	0.203721	0.0697674	0.14	0.0702326	0.512298	0.290478	0.292138	0.534413	Soltu.DM.01G003440=MODERATE | Soltu.DM.01G003440=MODERATE | Soltu.DM.01G003440=MODERATE	Soltu.DM.01G003440=missense_variant | Soltu.DM.01G003440=missense_variant | Soltu.DM.01G003440=missense_variant	Soltu.DM.01G003440=c.1687C>A | Soltu.DM.01G003440=c.1663C>A | Soltu.DM.01G003440=c.1663C>A	Soltu.DM.01G003440=p.His563Asn | Soltu.DM.01G003440=p.His555Asn | Soltu.DM.01G003440=p.His555Asn
chr01	3612523	ACGT	ACGT	ACGT	ACGT/A				QTL	56	66	0.231602	0.176948	0.0892857	0.272727	0.183442	0.0443911	1.3527	0.292138	0.534413
chr01	3612532	A	A	A	A/G				QTL	62	69	0.23165	0.177653	0.0806452	0.26087	0.180224	0.0467906	1.32984	0.292138	0.534413
chr01	3613241	G	G	G/A	G					60	64	0.230208	0.178125	0.1	0.046875	-0.053125	0.542492	0.265607	0.292138	0.534413
chr01	3615548	A	A	A	A/T					54	81	0.234568	0.179012	0.0740741	0.160494	0.0864198	0.354329	0.450593	0.292138	0.534413
chr01	3634279	G	G	G/A	G/A				QTL	43	42	0.274086	0.20598	0.0930233	0.333333	0.24031	0.0255949	1.59185	0.292138	0.534413
chr01	3649798	C	C	C/T	C/T					71	72	0.22007	0.171362	0.197183	0.152778	-0.0444053	0.634473	0.197587	0.292138	0.534413	Soltu.DM.01G003500=MODERATE | Soltu.DM.01G003500=MODERATE	Soltu.DM.01G003500=missense_variant | Soltu.DM.01G003500=missense_variant	Soltu.DM.01G003500=c.887C>T | Soltu.DM.01G003500=c.719C>T	Soltu.DM.01G003500=p.Ala296Val | Soltu.DM.01G003500=p.Ala240Val
chr01	3651088	A	G	A/G	A/G					79	73	0.219005	0.166291	0.202532	0.164384	-0.0381481	0.659268	0.180938	0.292138	0.534413	Soltu.DM.01G003500=MODERATE | Soltu.DM.01G003500=MODERATE	Soltu.DM.01G003500=missense_variant | Soltu.DM.01G003500=missense_variant	Soltu.DM.01G003500=c.1556A>G | Soltu.DM.01G003500=c.1286A>G	Soltu.DM.01G003500=p.His519Arg | Soltu.DM.01G003500=p.His429Arg
chr01	3651283	C	C	C	C					71	60	0.222066	0.173944	0.084507	0.0833333	-0.00117371	0.989202	0.00471494	0.292138	0.534413
chr01	3651307	G	G	G	G/C					68	56	0.233193	0.180672	0.0735294	0.125	0.0514706	0.586083	0.232041	0.292138	0.534413
chr01	3656995	GT	G	G	G					71	72	0.221244	0.171166	0.183099	0.138889	-0.0442097	0.627275	0.202542	0.292138	0.534413
chr01	3658875	C	C	C/T	C					53	56	0.251348	0.190364	0.113208	0	-0.113208	0.246951	0.60739	0.292138	0.534413
chr01	3659826	C	C	C/T	C				QTL	73	90	0.22207	0.165601	0.246575	0.0777778	-0.168798	0.044991	1.34687	0.292138	0.534413
chr01	3661303	A	A	A/C	A/C					78	94	0.205674	0.158756	0.24359	0.212766	-0.0308238	0.714857	0.145781	0.37139	0.430169	Soltu.DM.01G003510=MODERATE	Soltu.DM.01G003510=missense_variant	Soltu.DM.01G003510=c.973A>C	Soltu.DM.01G003510=p.Ile325Leu
chr01	3662304	A	A	A/G	A/G					94	100	0.202979	0.158511	0.106383	0.24	0.133617	0.10118	0.994906	0.37139	0.430169
chr01	3662338	A	A	A/G	A/G					80	81	0.214969	0.159722	0.1875	0.246914	0.0594136	0.462308	0.335069	0.37139	0.430169	Soltu.DM.01G003510=MODERATE	Soltu.DM.01G003510=missense_variant	Soltu.DM.01G003510=c.1585A>G	Soltu.DM.01G003510=p.Lys529Glu
chr01	3662501	A	A	A/G	A/G					59	72	0.236347	0.177024	0.20339	0.111111	-0.0922787	0.306139	0.514082	0.37139	0.430169
chr01	3662525	C	C	C/G	C					64	78	0.218349	0.16867	0.171875	0.0897436	-0.0821314	0.345731	0.461262	0.37139	0.430169	Soltu.DM.01G003510=MODERATE	Soltu.DM.01G003510=missense_variant	Soltu.DM.01G003510=c.1674C>G	Soltu.DM.01G003510=p.Asn558Lys
chr01	3663069	G	G	G	G/A					70	78	0.221612	0.168864	0.0714286	0.153846	0.0824176	0.340732	0.467587	0.37139	0.430169
chr01	3666484	C	C	C/CCCCGAAATATT	C/CCCCGAAATATT					53	48	0.259827	0.192217	0.226415	0.104167	-0.122248	0.208358	0.681189	0.37139	0.430169
chr01	3666659	A	A	A/C	A/C					73	65	0.22803	0.174921	0.246575	0.2	-0.0465753	0.59828	0.223095	0.37139	0.430169
chr01	3666704	T	T	T/C	T/C					66	66	0.227273	0.166667	0.212121	0.166667	-0.0454545	0.620276	0.207415	0.37139	0.430169
chr01	3667090	C	C	C/T	C/T					51	63	0.245565	0.187675	0.176471	0.126984	-0.0494865	0.617676	0.209239	0.37139	0.430169
chr01	3667130	C	C	C/CA	C/CA					41	48	0.270325	0.207825	0.243902	0.145833	-0.0980691	0.35073	0.455027	0.37139	0.430169
chr01	3667162	G	G	G/A	G/A					46	52	0.256689	0.19398	0.152174	0.134615	-0.0175585	0.857029	0.0670047	0.37139	0.430169
chr01	3667648	C	C	C/T	C/T					69	75	0.21913	0.172754	0.115942	0.133333	0.0173913	0.84943	0.0708723	0.37139	0.430169
chr01	3667739	A	A	A/G	A/G					58	60	0.244253	0.179885	0.103448	0.183333	0.0798851	0.364127	0.438747	0.37139	0.430169
chr01	3668126	C	C	C/A	C/A					77	79	0.222916	0.171955	0.194805	0.202532	0.00772645	0.894821	0.0482638	0.37139	0.430169
chr01	3668138	T	T	T/C	T/C					70	74	0.220463	0.168726	0.157143	0.162162	0.0050193	0.934413	0.0294611	0.37139	0.430169
chr01	3668174	C	C	C	C					60	68	0.231373	0.17549	0.0666667	0.0882353	0.0215686	0.804239	0.0946148	0.37139	0.430169
chr01	3668433	AT	AT	AT	AT/A					66	66	0.227273	0.181818	0.0606061	0.227273	0.166667	0.0725855	1.13915	0.37139	0.430169
chr01	3668661	T	T	T/TA	T/TA					67	75	0.231841	0.171542	0.134328	0.146667	0.0123383	0.887423	0.0518696	0.37139	0.430169
chr01	3668713	T	T	T/C	T/C					91	78	0.208791	0.161172	0.142857	0.115385	-0.0274725	0.755249	0.12191	0.37139	0.430169
chr01	3669029	T	T	T/C	T/C					67	85	0.213872	0.168569	0.134328	0.152941	0.0186128	0.834633	0.0785044	0.37139	0.430169
chr01	3669174	C	C	C/G	C/G					64	68	0.230699	0.180147	0.140625	0.161765	0.0211397	0.80044	0.0966713	0.37139	0.430169
chr01	3669220	C	C	C/A	C/A					62	75	0.233118	0.17871	0.145161	0.16	0.0148387	0.872426	0.0592716	0.37139	0.430169
chr01	3669255	A	A	A/T	A/T					75	70	0.227619	0.169524	0.16	0.157143	-0.00285714	0.977005	0.0101034	0.37139	0.430169
chr01	3669521	T	T	T/C	T/C					59	76	0.229037	0.175513	0.118644	0.223684	0.10504	0.234953	0.629019	0.37139	0.430169
chr01	3669656	A	A	A/ACC	A/ACC					58	74	0.23439	0.17288	0.103448	0.189189	0.0857409	0.340532	0.467842	0.37139	0.430169
chr01	3669804	G	G	G/A	G/A					64	75	0.232708	0.175	0.109375	0.173333	0.0639583	0.465107	0.332447	0.37139	0.430169
chr01	3669814	CA	CA	CA	CA/C					71	73	0.228632	0.173066	0.0985915	0.164384	0.065792	0.420116	0.376631	0.37139	0.430169
chr01	3670129	G	G	G/A	G/A					70	70	0.228571	0.171429	0.142857	0.185714	0.0428571	0.609878	0.214757	0.37139	0.430169
chr01	3670413	C	C	C/T	C/T					50	55	0.250909	0.194545	0.1	0.254545	0.154545	0.117976	0.928205	0.37139	0.430169
chr01	3670716	A	A	A/G	A/G					56	48	0.252976	0.196429	0.285714	0.166667	-0.119048	0.232354	0.633851	0.37139	0.430169
chr01	3670776	A	A	A/G	A/G					60	64	0.233333	0.180208	0.2	0.140625	-0.059375	0.532294	0.273849	0.37139	0.430169
chr01	3670950	G	G	G/A	G/A					92	63	0.225845	0.17029	0.152174	0.111111	-0.0410628	0.633873	0.197998	0.37139	0.430169
chr01	3670968	C	C	C/T	C/T					98	59	0.229678	0.172259	0.193878	0.118644	-0.0752335	0.40132	0.396509	0.37139	0.430169
chr01	3671193	T	T	T/A	T/A					76	75	0.221754	0.169123	0.131579	0.266667	0.135088	0.126575	0.897653	0.37139	0.430169
chr01	3671310	A	A	A/T	A/T					53	55	0.249057	0.188336	0.150943	0.2	0.0490566	0.571686	0.242843	0.37139	0.430169
chr01	3675117	G	G	G/C	G/C					72	65	0.222436	0.173291	0.208333	0.323077	0.114744	0.190762	0.719508	0.37139	0.430169
chr01	3675343	C	C	C/T	C/T					74	62	0.227986	0.176548	0.324324	0.177419	-0.146905	0.103579	0.984727	0.37139	0.430169
chr01	3675483	G	G	G/A	G/A					86	59	0.231376	0.177178	0.186047	0.135593	-0.0504533	0.563887	0.248808	0.37139	0.430169
chr01	3675600	C	C	C/T	C/T					73	67	0.227356	0.17338	0.315068	0.313433	-0.00163566	0.991802	0.00357518	0.37139	0.430169
chr01	3676418	C	C	C	C/T					83	70	0.223924	0.168158	0.0843373	0.185714	0.101377	0.242951	0.614481	0.37139	0.430169
chr01	3677746	G	G	G/A	G/A					74	79	0.222716	0.170373	0.283784	0.265823	-0.017961	0.843631	0.0738473	0.37139	0.430169	Soltu.DM.01G003540=MODERATE | Soltu.DM.01G003540=MODERATE	Soltu.DM.01G003540=missense_variant | Soltu.DM.01G003540=missense_variant	Soltu.DM.01G003540=c.913G>A | Soltu.DM.01G003540=c.745G>A	Soltu.DM.01G003540=p.Asp305Asn | Soltu.DM.01G003540=p.Asp249Asn
chr01	3677811	A	A	A	A/G					70	61	0.240515	0.182904	0.0857143	0.180328	0.0946136	0.29994	0.522966	0.37139	0.430169
chr01	3678453	A	A	A/G	A/G					76	79	0.217522	0.16972	0.302632	0.240506	-0.0621252	0.473105	0.325042	0.37139	0.430169
chr01	3678798	A	A	A/G	A/G					58	67	0.237519	0.178847	0.189655	0.238806	0.0491508	0.597281	0.223822	0.37139	0.430169
chr01	3679338	G	G	G/A	G/A					54	57	0.248538	0.184211	0.148148	0.157895	0.00974659	0.920216	0.0361102	0.37139	0.430169
chr01	3679698	C	C	C/A	C/A					53	59	0.247522	0.186121	0.132075	0.169492	0.0374161	0.695261	0.157852	0.37139	0.430169
chr01	3679804	T	T	T/C	T/C					56	69	0.241718	0.180383	0.178571	0.246377	0.0678054	0.467506	0.330212	0.37139	0.430169
chr01	3679853	G	G	G/A	G/A					53	61	0.253634	0.189607	0.188679	0.245902	0.0572224	0.563087	0.249424	0.37139	0.430169
chr01	3679940	C	C	C	C/T					51	73	0.235563	0.180768	0.0784314	0.150685	0.0722536	0.437512	0.35901	0.37139	0.430169
chr01	3680416	C	C	C	C/T					59	66	0.236518	0.182075	0.0677966	0.136364	0.068567	0.454509	0.342457	0.404509	0.393072
chr01	3680430	T	T	T	T/A					55	61	0.237854	0.184501	0.0545455	0.131148	0.0766021	0.415917	0.380994	0.404509	0.393072
chr01	3680664	T	T	T/A	T/A					49	68	0.234994	0.183974	0.183673	0.176471	-0.00720288	0.940212	0.0267742	0.404509	0.393072
chr01	3680745	T	T	T/C	T					59	67	0.228434	0.176828	0.118644	0.0895522	-0.0290918	0.756849	0.120991	0.404509	0.393072
chr01	3680924	CG	CG	CG/C	CG/C					72	60	0.230556	0.177778	0.111111	0.133333	0.0222222	0.808438	0.0923531	0.404509	0.393072
chr01	3681377	G	G	G/C	G/C					77	63	0.229437	0.174603	0.207792	0.142857	-0.0649351	0.475105	0.32321	0.404509	0.393072
chr01	3682028	A	A	A/G	A/G					81	72	0.212963	0.165123	0.209877	0.236111	0.0262346	0.757049	0.120876	0.404509	0.393072
chr01	3688788	C	C	C	C/T					72	74	0.22485	0.171171	0.0555556	0.135135	0.0795796	0.345531	0.461513	0.404509	0.393072
chr01	3690637	A	A	A/G	A/G					64	60	0.240625	0.189583	0.109375	0.15	0.040625	0.675665	0.170269	0.404509	0.393072
chr01	3690673	C	C	C	C/T					75	59	0.230508	0.178305	0.0533333	0.186441	0.133107	0.140772	0.851484	0.404509	0.393072
chr01	3690844	G	G	G/T	G/T					79	67	0.221425	0.170792	0.189873	0.223881	0.0340072	0.703459	0.152761	0.404509	0.393072
chr01	3691285	A	A	A/G	A/G					61	74	0.23128	0.17479	0.196721	0.27027	0.073549	0.405119	0.392417	0.404509	0.393072
chr01	3691945	C	C	C/T	C/T					57	56	0.242794	0.182644	0.105263	0.214286	0.109023	0.255549	0.592526	0.404509	0.393072
chr01	3691962	A	A	A/T	A/T					53	51	0.258232	0.200148	0.113208	0.254902	0.141694	0.169566	0.770661	0.404509	0.393072
chr01	3691965	ATT	ATT	ATT	ATT/A					57	51	0.251806	0.189886	0.105263	0.235294	0.130031	0.185163	0.732446	0.404509	0.393072
chr01	3692787	T	T	T/A	T/A					73	59	0.231948	0.17785	0.123288	0.20339	0.0801022	0.372126	0.42931	0.404509	0.393072
chr01	3695027	G	G	G/C	G/C					68	77	0.226127	0.172842	0.147059	0.168831	0.0217723	0.815437	0.0886096	0.404509	0.393072	Soltu.DM.01G003580=HIGH	Soltu.DM.01G003580=splice_donor_variant&intron_variant	Soltu.DM.01G003580=c.4 1G>C
chr01	3695414	C	C	C/G	C/G					60	48	0.245833	0.1875	0.283333	0.104167	-0.179167	0.0687862	1.1625	0.404509	0.393072
chr01	3697193	C	C	C	C/CTTG					50	50	0.26	0.2	0.08	0.18	0.1	0.325135	0.487936	0.404509	0.393072
chr01	3697303	C	C	C/CT	C/CT					71	96	0.213908	0.167694	0.169014	0.177083	0.00806925	0.921816	0.0353559	0.404509	0.393072
chr01	3698048	A	A	A/AG	A/AG					54	61	0.251366	0.190043	0.240741	0.163934	-0.0768063	0.414517	0.382458	0.404509	0.393072
chr01	3699844	A	A	A/C	A/C					71	76	0.225723	0.171238	0.183099	0.118421	-0.0646775	0.463307	0.334131	0.404509	0.393072
chr01	3702971	A	A	A/T	A/T					96	79	0.211234	0.160601	0.25	0.35443	0.10443	0.19976	0.699491	0.403293	0.394379
chr01	3703136	T	T	T/G	T/G					65	82	0.227392	0.174109	0.230769	0.341463	0.110694	0.213157	0.6713	0.403293	0.394379
chr01	3703215	C	C	C/T	C/T					88	77	0.214286	0.165584	0.204545	0.25974	0.0551948	0.518696	0.285087	0.403293	0.394379
chr01	3703302	C	C	C/T	C/T					91	65	0.226374	0.169231	0.197802	0.184615	-0.0131868	0.888222	0.0514783	0.403293	0.394379
chr01	3703381	G	G	G/A	G/A					72	62	0.232527	0.173835	0.194444	0.129032	-0.0654122	0.463907	0.333569	0.403293	0.394379
chr01	3704277	G	G	G/A	G/A					78	102	0.206637	0.161388	0.192308	0.22549	0.0331825	0.689462	0.16149	0.403293	0.394379
chr01	3705265	T	T	T/A	T/A					50	46	0.256522	0.204348	0.28	0.173913	-0.106087	0.29934	0.523835	0.403293	0.394379
chr01	3705530	G	G	G/A	G/A					49	60	0.254422	0.189456	0.163265	0.25	0.0867347	0.375325	0.425593	0.403293	0.394379
chr01	3705546	A	A	A/G	A/G					52	64	0.24399	0.186298	0.192308	0.21875	0.0264423	0.79784	0.098084	0.403293	0.394379
chr01	3705761	TA	TA	TA/T	TA/T					72	56	0.234127	0.184524	0.138889	0.214286	0.0753968	0.425515	0.371085	0.403293	0.394379
chr01	3706632	G	G	G/C	G/C					62	67	0.233991	0.175734	0.16129	0.119403	-0.0418873	0.663867	0.177919	0.403293	0.394379
chr01	3711410	A	A	A/G	A/G					57	74	0.234708	0.180654	0.175439	0.148649	-0.0267899	0.765247	0.116198	0.403293	0.394379
chr01	3711440	A	A	A/T	A/T					60	75	0.226667	0.17	0.15	0.173333	0.0233333	0.789042	0.1029	0.403293	0.394379
chr01	3711740	A	A	A/T	A/T					77	88	0.207792	0.162338	0.337662	0.272727	-0.0649351	0.428714	0.367832	0.403293	0.394379
chr01	3712837	A	A	A/G	A/G					66	103	0.221536	0.166961	0.151515	0.223301	0.0717858	0.396321	0.401953	0.403293	0.394379
chr01	3712947	A	A	A/T	A/T					79	82	0.209478	0.163785	0.21519	0.158537	-0.0566533	0.4985	0.302335	0.403293	0.394379
chr01	3714193	T	T	T/A	T/A					76	98	0.214017	0.162728	0.236842	0.132653	-0.104189	0.215557	0.666438	0.403293	0.394379
chr01	3714573	T	T	T/G	T/G					60	58	0.245402	0.191954	0.183333	0.172414	-0.0109195	0.874225	0.0583767	0.403293	0.394379
chr01	3715280	A	A	A/G	A					67	68	0.233099	0.174495	0.119403	0.0588235	-0.0605795	0.504299	0.297312	0.403293	0.394379
chr01	3717551	T	T	T/TATC	T/TATC					63	57	0.236424	0.17878	0.15873	0.122807	-0.0359231	0.710058	0.148706	0.403293	0.394379
chr01	3717854	C	C	C/T	C/T					59	48	0.252472	0.189266	0.20339	0.125	-0.0783898	0.413117	0.383927	0.403293	0.394379
chr01	3717952	T	T	T/A	T/A					52	54	0.252849	0.183048	0.230769	0.12963	-0.10114	0.323535	0.490078	0.403293	0.394379
chr01	3717986	C	C	C	C					53	53	0.245283	0.188679	0.150943	0.150943	0	1	0	0.403293	0.394379
chr01	3717997	G	G	G/C	G/C					51	54	0.249455	0.190632	0.156863	0.12963	-0.0272331	0.780844	0.107436	0.403293	0.394379
chr01	3718025	C	C	C/T	C/T					55	48	0.256818	0.194318	0.236364	0.125	-0.111364	0.269546	0.569367	0.403293	0.394379
chr01	3718107	A	A	A/T	A					47	41	0.264141	0.203425	0.191489	0.0731707	-0.118319	0.259948	0.585114	0.403293	0.394379
chr01	3719058	C	C	C/T	C/T					64	45	0.250347	0.190625	0.21875	0.177778	-0.0409722	0.675665	0.170269	0.403293	0.394379
chr01	3719063	T	T	T/C	T/C					66	44	0.257576	0.189394	0.212121	0.159091	-0.0530303	0.60048	0.221502	0.403293	0.394379
chr01	3719198	G	G	G/A	G				QTL	59	57	0.236396	0.181088	0.254237	0.0526316	-0.201606	0.0255949	1.59185	0.403293	0.394379
chr01	3719214	A	A	A/G	A					59	59	0.237288	0.186441	0.237288	0.0847458	-0.152542	0.105379	0.977246	0.403293	0.394379
chr01	3719539	CA	CA	CA/C	CA/C					53	48	0.254324	0.191824	0.207547	0.166667	-0.0408805	0.687662	0.162625	0.403293	0.394379
chr01	3720011	T	T	T/A	T/A					53	48	0.250393	0.191824	0.113208	0.166667	0.0534591	0.591882	0.227765	0.367649	0.434566
chr01	3720408	G	G	G/A	G/A					55	69	0.240316	0.182345	0.2	0.217391	0.0173913	0.840432	0.0754975	0.367649	0.434566
chr01	3725329	A	A	A	A/T					78	70	0.219048	0.167766	0.0641026	0.114286	0.0501832	0.568886	0.244975	0.367649	0.434566
chr01	3725373	T	T	T	T/C					91	71	0.210803	0.162204	0.0549451	0.140845	0.0859	0.308738	0.51041	0.367649	0.434566
chr01	3725453	G	G	G	G/A					79	79	0.21519	0.164557	0.0759494	0.126582	0.0506329	0.526495	0.278606	0.367649	0.434566
chr01	3725500	C	C	C	C					69	79	0.223078	0.169694	0.0724638	0.0632911	-0.00917263	0.915417	0.0383811	0.367649	0.434566
chr01	3725507	T	T	T	T					68	68	0.220588	0.176471	0.0588235	0.0735294	0.0147059	0.926615	0.0331008	0.367649	0.434566
chr01	3725913	C	C	C	C/T					76	80	0.226974	0.167105	0.0789474	0.1	0.0210526	0.810038	0.0914946	0.367649	0.434566
chr01	3732119	G	G	G/A	G/A					81	84	0.208113	0.165344	0.17284	0.130952	-0.0418871	0.620276	0.207415	0.367649	0.434566
chr01	3734249	G	G	G	G/T					59	70	0.241162	0.180872	0.0677966	0.128571	0.0607748	0.493701	0.306536	0.367649	0.434566
chr01	3736113	T	T	T/C	T/C					56	55	0.248052	0.192208	0.196429	0.236364	0.0399351	0.69866	0.155734	0.367649	0.434566
chr01	3743417	T	T	T/G	T/G					68	61	0.231678	0.174542	0.220588	0.196721	-0.0238669	0.803439	0.0950469	0.342494	0.465347
chr01	3745886	C	C	C/T	C/T					71	66	0.229834	0.174136	0.211268	0.181818	-0.0294494	0.745451	0.127581	0.342494	0.465347
chr01	3746693	T	T	T/G	T/G					79	64	0.223497	0.173655	0.227848	0.21875	-0.0090981	0.926815	0.0330071	0.342494	0.465347
chr01	3747234	AC	AC	AC	AC/A					81	83	0.213595	0.164212	0.0987654	0.13253	0.0337647	0.659868	0.180543	0.342494	0.465347
chr01	3747367	AT	AT	AT/A	AT			QTL	QTL	49	64	0.239477	0.185268	0.428571	0.09375	-0.334821	0.00059988	3.22194	0.342494	0.465347
chr01	3751076	G	G	G/A	G					76	61	0.225626	0.171484	0.118421	0.0983607	-0.0200604	0.822236	0.0850037	0.342494	0.465347
chr01	3756630	T	T	T/C	T/C					49	66	0.23624	0.185838	0.387755	0.287879	-0.0998763	0.292142	0.534407	0.342494	0.465347
chr01	3760547	G	G	G/A	G					73	78	0.223744	0.174921	0.123288	0.0641026	-0.0591851	0.497301	0.303381	0.342494	0.465347
chr01	3763402	C	C	C/CACAAAT	C/CACAAAT					63	64	0.231399	0.177579	0.238095	0.125	-0.113095	0.218956	0.659643	0.342494	0.465347
chr01	3763404	T	T	T/A	T/A					64	62	0.229839	0.181452	0.234375	0.129032	-0.105343	0.225555	0.646748	0.342494	0.465347
chr01	3764834	T	T	T	T/TA					59	78	0.227727	0.172751	0.0847458	0.24359	0.158844	0.0763847	1.11699	0.342494	0.465347
chr01	3765413	T	T	T/C	T/C					56	65	0.236538	0.18022	0.178571	0.153846	-0.0247253	0.787243	0.103891	0.342494	0.465347
chr01	3767367	TTTC	TTTC	TTTC	TTTC					55	65	0.239161	0.184615	0.0727273	0.0461538	-0.0265734	0.766847	0.115291	0.342494	0.465347
chr01	3768660	GATC	GATC	GATC/G	GATC/G					55	60	0.243939	0.187879	0.145455	0.183333	0.0378788	0.686063	0.163636	0.342494	0.465347
chr01	3771439	A	A	A/G	A/G					69	58	0.232634	0.17916	0.231884	0.241379	0.00949525	0.920816	0.0358272	0.342494	0.465347
chr01	3771464	A	A	A/G	A/G					71	55	0.238668	0.178233	0.211268	0.290909	0.0796415	0.389922	0.409022	0.342494	0.465347
chr01	3772131	A	A	A/G	A/G					55	78	0.237529	0.175524	0.290909	0.25641	-0.0344988	0.714057	0.146267	0.342494	0.465347
chr01	3772195	T	T	T/C	T/C					57	69	0.241037	0.180015	0.350877	0.376812	0.0259344	0.769446	0.113822	0.342494	0.465347
chr01	3778258	A	A	A/G	A/G					49	43	0.262933	0.203132	0.163265	0.116279	-0.0469862	0.654869	0.183846	0.342494	0.465347
chr01	3778326	A	A	A/C	A/C					56	46	0.254658	0.188665	0.178571	0.130435	-0.0481366	0.626875	0.202819	0.342494	0.465347
chr01	3780414	T	T	T	T/C					78	75	0.21641	0.167179	0.0641026	0.16	0.0958974	0.263347	0.579471	0.342494	0.465347
chr01	3781785	C	C	C	C/A					74	78	0.221067	0.168399	0.0675676	0.115385	0.047817	0.60088	0.221212	0.342494	0.465347
chr01	3781840	T	T	T/TTG	T/TTG					66	67	0.235188	0.176617	0.242424	0.164179	-0.0782451	0.39992	0.398027	0.342494	0.465347
chr01	3781932	T	T	T	T/C				QTL	75	67	0.222488	0.170746	0.0133333	0.223881	0.210547	0.0163967	1.78524	0.342494	0.465347
chr01	3782242	G	G	G/A	G/A					61	79	0.22515	0.174518	0.114754	0.126582	0.0118282	0.89902	0.0462306	0.342494	0.465347
chr01	3782434	T	T	T	T/C					83	85	0.219702	0.161021	0.0963855	0.176471	0.080085	0.316937	0.499028	0.342494	0.465347
chr01	3782614	TA	TA	TA/T	TA					94	86	0.203859	0.157348	0.212766	0.104651	-0.108115	0.189162	0.723166	0.342494	0.465347
chr01	3786041	G	G	G/C	G/C					63	52	0.249695	0.184982	0.0952381	0.134615	0.0393773	0.669466	0.174271	0.342494	0.465347
chr01	3787674	G	G	G/A	G/A					98	89	0.206489	0.157991	0.234694	0.280899	0.046205	0.574885	0.240419	0.342494	0.465347	Soltu.DM.01G003660=MODERATE | Soltu.DM.01G003660=MODERATE	Soltu.DM.01G003660=missense_variant | Soltu.DM.01G003660=missense_variant	Soltu.DM.01G003660=c.712G>A | Soltu.DM.01G003660=c.625G>A	Soltu.DM.01G003660=p.Gly238Arg | Soltu.DM.01G003660=p.Gly209Arg
chr01	3788171	C	C	C/T	C					50	55	0.250909	0.190909	0.1	0.0727273	-0.0272727	0.792042	0.101252	0.342494	0.465347
chr01	3788330	T	T	T/G	T/G					66	69	0.23386	0.177207	0.166667	0.144928	-0.0217391	0.808438	0.0923531	0.342494	0.465347
chr01	3788835	G	G	G/A	G/A					63	61	0.249545	0.185532	0.174603	0.229508	0.054905	0.59908	0.222515	0.342494	0.465347
chr01	3788852	G	G	G/A	G/A					69	60	0.236957	0.174638	0.202899	0.266667	0.0637681	0.488102	0.311489	0.342494	0.465347
chr01	3788995	G	G	G/A	G/A					63	56	0.238095	0.180556	0.190476	0.214286	0.0238095	0.812837	0.0899963	0.342494	0.465347
chr01	3789014	A	A	A/G	A/G					57	66	0.243222	0.181818	0.280702	0.136364	-0.144338	0.124375	0.905266	0.342494	0.465347
chr01	3789118	T	T	T/C	T/C					58	60	0.23046	0.17931	0.241379	0.15	-0.0913793	0.35233	0.453051	0.342494	0.465347
chr01	3789290	A	A	A/C	A/C					46	49	0.267524	0.204969	0.347826	0.163265	-0.184561	0.0755849	1.12157	0.342494	0.465347
chr01	3789724	T	T	T/C	T/C					87	91	0.212202	0.15953	0.264368	0.142857	-0.121511	0.15037	0.822839	0.342494	0.465347
chr01	3790002	T	T	T/C	T/C					66	48	0.25	0.191288	0.212121	0.104167	-0.107955	0.25215	0.598342	0.342494	0.465347
chr01	3790021	G	G	G/GAC	G/GAC					71	52	0.234832	0.182286	0.239437	0.153846	-0.0855905	0.363527	0.439463	0.342494	0.465347
chr01	3790569	T	T	T/G	T/G					47	55	0.251064	0.195358	0.148936	0.309091	0.160155	0.106579	0.97233	0.342494	0.465347
chr01	3790644	C	C	C/T	C/T					48	57	0.248904	0.191886	0.1875	0.298246	0.110746	0.260148	0.58478	0.342494	0.465347
chr01	3791227	G	G	G/A	G/A					90	84	0.216667	0.164286	0.122222	0.22619	0.103968	0.19976	0.699491	0.342494	0.465347	Soltu.DM.01G003660=MODERATE | Soltu.DM.01G003660=MODERATE	Soltu.DM.01G003660=missense_variant | Soltu.DM.01G003660=missense_variant	Soltu.DM.01G003660=c.1280G>A | Soltu.DM.01G003660=c.1193G>A	Soltu.DM.01G003660=p.Arg427Gln | Soltu.DM.01G003660=p.Arg398Gln
chr01	3791294	T	T	T	T/TC					58	56	0.237685	0.184729	0.0862069	0.142857	0.0566502	0.573485	0.241478	0.342494	0.465347
chr01	3791517	A	A	A/T	A/T					55	53	0.2494	0.192453	0.2	0.301887	0.101887	0.293941	0.53174	0.342494	0.465347
chr01	3792691	G	G	G/A	G/A					47	47	0.255319	0.191489	0.148936	0.212766	0.0638298	0.539292	0.268176	0.342494	0.465347
chr01	3792855	T	T	T/A	T/A					68	68	0.220588	0.176471	0.191176	0.176471	-0.0147059	0.933813	0.02974	0.342494	0.465347
chr01	3793290	C	C	C/T	C					68	82	0.223816	0.167504	0.132353	0.0731707	-0.0591822	0.491702	0.308298	0.342494	0.465347
chr01	3793320	G	G	G/GTCACTAC	G					68	76	0.224458	0.171827	0.161765	0.0789474	-0.0828173	0.355529	0.449125	0.342494	0.465347
chr01	3793775	A	A	A/G	A/G					56	46	0.254658	0.194876	0.160714	0.195652	0.0349379	0.723255	0.140708	0.342494	0.465347
chr01	3794242	A	A	A	A/G					64	40	0.25625	0.19375	0.0625	0.15	0.0875	0.389722	0.409245	0.342494	0.465347
chr01	3794248	TCGCCCTGCC	TCGCCCTGCC	TCGCCCTGCC	TCGCCCTGCC/T					68	46	0.243606	0.186061	0.0735294	0.130435	0.0569054	0.547291	0.261782	0.342494	0.465347
chr01	3794263	C	C	C/T	C/T					64	49	0.241709	0.190051	0.109375	0.142857	0.0334821	0.732254	0.135339	0.342494	0.465347
chr01	3795816	C	C	C/T	C/T					71	66	0.2277	0.173496	0.309859	0.181818	-0.128041	0.146571	0.833953	0.342494	0.465347
chr01	3800324	T	T	T/A	T/A				QTL	121	95	0.19826	0.155024	0.181818	0.357895	0.176077	0.0273945	1.56234	0.342494	0.465347
chr01	3804364	G	G	G/A	G/A					69	80	0.226812	0.174819	0.130435	0.2375	0.107065	0.221756	0.654125	0.342494	0.465347
chr01	3804887	A	A	A	A/T					52	59	0.251304	0.191982	0.0769231	0.237288	0.160365	0.10138	0.994049	0.342494	0.465347
chr01	3822253	T	T	T	T/C					61	77	0.231424	0.177134	0.0655738	0.207792	0.142218	0.124775	0.903872	0.342494	0.465347
chr01	3822482	G	G	G/A	G/A					68	79	0.23064	0.171631	0.102941	0.189873	0.0869322	0.316137	0.500125	0.342494	0.465347
chr01	3823767	GA	GA	GA	GA/G					48	43	0.263566	0.203004	0.0416667	0.186047	0.14438	0.162567	0.788966	0.342494	0.465347
chr01	3834121	A	A	A/T	A					53	69	0.240361	0.185945	0.188679	0.0724638	-0.116215	0.212158	0.673341	0.342494	0.465347
chr01	3834599	T	T	T/A	T/A					52	59	0.249022	0.191982	0.0961538	0.152542	0.0563885	0.566287	0.246964	0.342494	0.465347
chr01	3834628	C	C	C/CAA	C/CAA					57	59	0.248885	0.195064	0.157895	0.186441	0.0285459	0.718056	0.143841	0.342494	0.465347
chr01	3834683	T	T	T/A	T/A					69	62	0.229313	0.172744	0.115942	0.225806	0.109864	0.228154	0.641771	0.342494	0.465347
chr01	3835532	G	G	G	G					46	52	0.254181	0.19398	0.0217391	0.0384615	0.0167224	0.862428	0.0642774	0.342494	0.465347
chr01	3835554	C	C	C	C					45	45	0.266667	0.2	0.0444444	0.0444444	0	1	0	0.342494	0.465347
chr01	3836037	T	T	T/G	T/G					45	62	0.242652	0.19319	0.133333	0.145161	0.011828	0.916217	0.0380018	0.342494	0.465347
chr01	3836231	C	C	C/G	C/G					97	78	0.204732	0.160455	0.28866	0.25641	-0.0322495	0.691662	0.160106	0.342494	0.465347
chr01	3837298	T	T	T/TTC	T/TTC					52	87	0.227896	0.175508	0.365385	0.229885	-0.1355	0.133573	0.87428	0.342494	0.465347
chr01	3838525	G	G	G/A	G/A					62	76	0.226231	0.173599	0.129032	0.236842	0.10781	0.225555	0.646748	0.342494	0.465347
chr01	3838747	GAA	GAA	GAA/G	GAA/G					59	70	0.233172	0.176029	0.220339	0.242857	0.0225182	0.805239	0.0940752	0.342494	0.465347
chr01	3839610	CAGGA	CAGGA	CAGGA/C	CAGGA/C					53	51	0.257122	0.18535	0.226415	0.156863	-0.0695523	0.44871	0.348034	0.342494	0.465347
chr01	3840077	A	A	A	A/G					77	80	0.215097	0.162662	0.0519481	0.1125	0.0605519	0.467706	0.330027	0.344877	0.462335
chr01	3840090	A	A	A/AGACCCATAC	A/AGACCCATAC					76	75	0.222456	0.168947	0.171053	0.2	0.0289474	0.756649	0.121106	0.344877	0.462335
chr01	3841010	T	T	T/TG	T/TG					63	69	0.235335	0.178054	0.174603	0.231884	0.0572809	0.526895	0.278276	0.344877	0.462335
chr01	3841028	A	A	A/C	A/C					52	70	0.245604	0.184066	0.173077	0.185714	0.0126374	0.885823	0.0526531	0.344877	0.462335
chr01	3841349	C	C	C/T	C/T					48	57	0.241228	0.189693	0.104167	0.140351	0.0361842	0.714457	0.146024	0.344877	0.462335
chr01	3841791	C	C	C/T	C/T					50	59	0.252881	0.190508	0.22	0.135593	-0.0844068	0.381924	0.418023	0.344877	0.462335
chr01	3842116	T	T	T/A	T				QTL	76	56	0.226504	0.176692	0.263158	0.0535714	-0.209586	0.0185963	1.73057	0.344877	0.462335
chr01	3844512	C	C	C/T	C/T					42	52	0.255495	0.198718	0.142857	0.173077	0.0302198	0.785243	0.104996	0.344877	0.462335
chr01	3844994	C	C	C/A	C/A					55	69	0.244269	0.180501	0.218182	0.202899	-0.0152833	0.869826	0.0605676	0.344877	0.462335
chr01	3846629	TAGAA	TAGAA	TAGAA/T	TAGAA/T					99	71	0.214682	0.164177	0.10101	0.112676	0.011666	0.879224	0.0559004	0.344877	0.462335
chr01	3848333	G	G	G/GA	G/GA					47	58	0.254219	0.191856	0.319149	0.275862	-0.0432869	0.662468	0.178835	0.344877	0.462335
chr01	3848479	G	G	G	G/T					41	42	0.272938	0.210221	0.0243902	0.166667	0.142276	0.187962	0.725929	0.344877	0.462335
chr01	3849694	T	T	T	T					50	44	0.254545	0.198182	0.1	0.0681818	-0.0318182	0.759848	0.119273	0.344877	0.462335
chr01	3851353	T	T	T/C	T/C					56	46	0.256211	0.187112	0.267857	0.347826	0.0799689	0.420316	0.376424	0.344877	0.462335
chr01	3856226	TA	TA	TA/T	TA/T					54	59	0.244821	0.186127	0.240741	0.152542	-0.0881984	0.368126	0.434003	0.344877	0.462335
chr01	3858138	G	G	G	G/A					69	63	0.237405	0.177364	0.101449	0.206349	0.1049	0.247351	0.606687	0.344877	0.462335
chr01	3858942	G	G	G/A	G/A					62	72	0.232079	0.174731	0.177419	0.111111	-0.0663082	0.45171	0.345141	0.344877	0.462335
chr01	3873273	C	C	C/T	C/T					68	72	0.228758	0.171569	0.176471	0.333333	0.156863	0.0775845	1.11023	0.344877	0.462335
chr01	3883189	G	G	G/A	G/A				QTL	54	53	0.249126	0.192173	0.388889	0.188679	-0.20021	0.0445911	1.35075	0.344877	0.462335
chr01	3883243	TCTG	TCTG	TCTG/T	TCTG/T					65	55	0.243357	0.186014	0.323077	0.163636	-0.159441	0.0929814	1.0316	0.344877	0.462335
chr01	3884149	A	A	A/G	A/G					72	79	0.216596	0.171414	0.125	0.164557	0.039557	0.662667	0.178704	0.344877	0.462335
chr01	3886361	C	C	C/T	C					67	54	0.236318	0.183527	0.223881	0.0925926	-0.131288	0.159968	0.795967	0.344877	0.462335
chr01	3886617	C	C	C/T	C					71	81	0.22257	0.168666	0.183099	0.0740741	-0.109025	0.209558	0.678696	0.344877	0.462335
chr01	3888262	G	G	G/A	G/A					71	84	0.212609	0.170355	0.211268	0.190476	-0.0207914	0.808038	0.092568	0.344877	0.462335
chr01	3894241	A	A	A/G	A/G					70	66	0.232468	0.17619	0.314286	0.257576	-0.05671	0.523895	0.280756	0.344877	0.462335
chr01	3895386	AAATCTTT	AAATCTTT	AAATCTTT/A	AAATCTTT/A					56	77	0.237013	0.180195	0.25	0.246753	-0.00324675	0.976205	0.0104591	0.344877	0.462335
chr01	3895447	G	G	G/C	G/C					69	79	0.21574	0.170611	0.333333	0.227848	-0.105485	0.225155	0.647518	0.344877	0.462335
chr01	3897041	GT	GT	GT/G	GT/G					57	62	0.238257	0.1794	0.192982	0.290323	0.0973401	0.306939	0.512948	0.344877	0.462335
chr01	3897301	T	T	T	T					50	42	0.264762	0.200952	0.08	0.047619	-0.032381	0.752649	0.123407	0.344877	0.462335
chr01	3897302	G	G	G/GA	G					54	42	0.26455	0.201058	0.222222	0.047619	-0.174603	0.0939812	1.02696	0.344877	0.462335
chr01	3897879	A	A	A/AT	A					46	47	0.26457	0.20074	0.26087	0.106383	-0.154487	0.15177	0.818815	0.344877	0.462335
chr01	3897992	T	T	T/A	T/A					57	58	0.239262	0.18663	0.280702	0.189655	-0.0910466	0.328134	0.483948	0.344877	0.462335
chr01	3898048	T	T	T/A	T/A					47	55	0.252611	0.189168	0.170213	0.163636	-0.0065764	0.95061	0.0219977	0.344877	0.462335
chr01	3898299	T	T	T/A	T/A					67	65	0.233295	0.174971	0.343284	0.230769	-0.112514	0.235153	0.62865	0.344877	0.462335
chr01	3898462	C	C	C	C					60	67	0.239801	0.18408	0.0666667	0.0895522	0.0228856	0.79984	0.0969969	0.344877	0.462335
chr01	3898513	C	C	C	C					67	68	0.232221	0.174934	0.0895522	0.102941	0.0133889	0.865427	0.0627696	0.344877	0.462335
chr01	3898712	AG	AG	AG	AG/A					44	56	0.258117	0.194805	0.0909091	0.214286	0.123377	0.212358	0.672932	0.344877	0.462335
chr01	3899048	G	G	G/T	G/T					55	61	0.240835	0.182414	0.2	0.180328	-0.0196721	0.85023	0.0704636	0.344877	0.462335	Soltu.DM.01G003800=MODERATE	Soltu.DM.01G003800=missense_variant	Soltu.DM.01G003800=c.295C>A	Soltu.DM.01G003800=p.Pro99Thr
chr01	3899551	G	G	G/A	G/A					55	51	0.247415	0.188592	0.127273	0.215686	0.0884135	0.372525	0.428844	0.344877	0.462335	Soltu.DM.01G003800=MODERATE	Soltu.DM.01G003800=missense_variant	Soltu.DM.01G003800=c.203C>T	Soltu.DM.01G003800=p.Ala68Val
chr01	3899913	A	A	A/G	A/G					47	54	0.252955	0.192277	0.106383	0.203704	0.0973207	0.324335	0.489006	0.344877	0.462335
chr01	3899922	T	T	T/TCC	T/TCC					46	59	0.255711	0.192704	0.130435	0.186441	0.0560059	0.570886	0.243451	0.344877	0.462335
chr01	3900169	T	T	T/A	T/A					56	68	0.242647	0.183824	0.196429	0.205882	0.00945378	0.921016	0.0357329	0.361245	0.442198
chr01	3900497	A	A	A/G	A/G					73	79	0.222646	0.170106	0.178082	0.21519	0.0371077	0.669866	0.174012	0.361245	0.442198	Soltu.DM.01G003800=MODERATE	Soltu.DM.01G003800=missense_variant	Soltu.DM.01G003800=c.62T>C	Soltu.DM.01G003800=p.Leu21Ser
chr01	3910846	A	A	A	A/AG					45	63	0.24127	0.187302	0.0666667	0.238095	0.171429	0.0767846	1.11473	0.361245	0.442198
chr01	3911360	A	A	A/T	A/T					67	99	0.214383	0.164782	0.179104	0.272727	0.0936228	0.267347	0.572925	0.361245	0.442198
chr01	3913397	T	T	T/A	T/A					64	82	0.230564	0.169588	0.234375	0.195122	-0.039253	0.659668	0.180675	0.361245	0.442198
chr01	3914760	G	G	G	G/A					58	47	0.254219	0.191856	0.0517241	0.212766	0.161042	0.102979	0.98725	0.361245	0.442198
chr01	3918788	G	G	G/A	G/A					60	51	0.248039	0.192157	0.25	0.156863	-0.0931373	0.333333	0.477121	0.361245	0.442198
chr01	3919093	C	C	C/G	C					88	81	0.214226	0.16358	0.102273	0.0864198	-0.015853	0.844631	0.0733329	0.361245	0.442198
chr01	3919123	G	G	G/A	G					81	80	0.20787	0.164198	0.135802	0.1	-0.0358025	0.654669	0.183978	0.361245	0.442198
chr01	3919763	G	G	G/A	G/A					72	58	0.229885	0.174808	0.125	0.241379	0.116379	0.182763	0.738111	0.361245	0.442198	Soltu.DM.01G003830=MODERATE	Soltu.DM.01G003830=missense_variant	Soltu.DM.01G003830=c.110C>T	Soltu.DM.01G003830=p.Ser37Phe
chr01	3925297	C	C	C/T	C/T					49	48	0.263605	0.200255	0.367347	0.229167	-0.13818	0.178164	0.749179	0.361245	0.442198
chr01	3935732	C	T	C/T	C/T					46	62	0.251753	0.192146	0.369565	0.370968	0.00140252	0.998	0.000869285	0.361245	0.442198
chr01	3935752	AG	AG	AG/A	AG/A					44	50	0.260909	0.198182	0.136364	0.26	0.123636	0.224955	0.647904	0.361245	0.442198
chr01	3940639	G	T	G/T	G/T					83	105	0.20654	0.156971	0.325301	0.32381	-0.00149168	0.987802	0.00532991	0.402933	0.394768
chr01	3948270	TTAA	TTAA	TTAA/T	TTAA/T					55	48	0.251515	0.19053	0.145455	0.208333	0.0628788	0.533693	0.272708	0.402933	0.394768
chr01	3948633	A	A	A/C	A/C					46	45	0.258937	0.202899	0.130435	0.222222	0.0917874	0.378724	0.421677	0.402933	0.394768
chr01	3954055	A	A	A/G	A/G					60	74	0.234685	0.175225	0.133333	0.216216	0.0828829	0.364127	0.438747	0.402933	0.394768	Soltu.DM.01G003880=MODERATE	Soltu.DM.01G003880=missense_variant	Soltu.DM.01G003880=c.956T>C	Soltu.DM.01G003880=p.Ile319Thr
chr01	3954825	A	A	A/G	A/G					54	65	0.239601	0.187179	0.277778	0.323077	0.0452991	0.644471	0.190797	0.402933	0.394768
chr01	3954866	C	C	C/T	C/T					58	51	0.254226	0.187627	0.189655	0.156863	-0.0327924	0.746851	0.126766	0.402933	0.394768	Soltu.DM.01G003880=MODERATE	Soltu.DM.01G003880=missense_variant	Soltu.DM.01G003880=c.145G>A	Soltu.DM.01G003880=p.Glu49Lys
chr01	3958394	CATA	CATA	CATA	CATA/C					75	63	0.222222	0.173968	0.0533333	0.0952381	0.0419048	0.645071	0.190392	0.402933	0.394768
chr01	3958409	T	T	T	T/G					74	68	0.220191	0.170111	0.0945946	0.102941	0.00834658	0.916017	0.0380966	0.402933	0.394768
chr01	3958419	T	C	T/C	T/C					70	62	0.235023	0.179724	0.114286	0.112903	-0.00138249	0.982404	0.00771009	0.402933	0.394768
chr01	3958420	G	A	G/A	G/A					69	62	0.229313	0.176952	0.115942	0.129032	0.0130902	0.894021	0.0486522	0.402933	0.394768
chr01	3958549	G	A	G/A	G/A					56	52	0.255495	0.188187	0.375	0.307692	-0.0673077	0.496101	0.30443	0.402933	0.394768
chr01	3958565	G	G	G/T	G/T					47	52	0.256547	0.197218	0.276596	0.211538	-0.0650573	0.516297	0.287101	0.402933	0.394768
chr01	3959013	T	T	T/G	T/G					92	78	0.218785	0.164437	0.152174	0.153846	0.00167224	0.982803	0.00753333	0.402933	0.394768
chr01	3959526	A	G	A/G	A/G					81	84	0.215608	0.164462	0.271605	0.25	-0.0216049	0.806039	0.0936441	0.402933	0.394768
chr01	3959649	A	G	A/G	A/G					59	84	0.226392	0.175747	0.118644	0.178571	0.0599274	0.5011	0.300076	0.402933	0.394768
chr01	3963977	T	T	T/C	T/C					61	61	0.245902	0.180328	0.213115	0.245902	0.0327869	0.732454	0.13522	0.418898	0.377892
chr01	3964000	A	C	A/C	A/C					56	63	0.246032	0.184524	0.25	0.333333	0.0833333	0.375325	0.425593	0.418898	0.377892
chr01	3964713	T	C	T/C	T/C					60	66	0.233333	0.180303	0.216667	0.212121	-0.00454546	0.980204	0.00868355	0.418898	0.377892
chr01	3964910	T	C	T/C	T/C					82	80	0.215244	0.166463	0.170732	0.2375	0.0667683	0.44891	0.347841	0.418898	0.377892	Soltu.DM.01G003890=MODERATE	Soltu.DM.01G003890=missense_variant	Soltu.DM.01G003890=c.445A>G	Soltu.DM.01G003890=p.Thr149Ala
chr01	3965421	A	C	A/C	A/C					79	82	0.213955	0.163785	0.164557	0.243902	0.0793455	0.343531	0.464034	0.418898	0.377892
chr01	3971375	T	A	T/A	T/A					65	61	0.23657	0.177049	0.307692	0.278689	-0.0290038	0.771446	0.112695	0.418898	0.377892
chr01	3971558	G	T	T	G/T					76	70	0.22218	0.169549	0.0657895	0.157143	0.0913534	0.288142	0.540393	0.418898	0.377892
chr01	3971559	A	A	A	A/C					76	70	0.226692	0.168421	0.0526316	0.171429	0.118797	0.166767	0.777891	0.418898	0.377892
chr01	3971570	T	T	T	T/A					74	69	0.219937	0.171171	0.0675676	0.173913	0.106345	0.227554	0.642915	0.418898	0.377892
chr01	3971614	T	A	T/A	T/A					51	44	0.265597	0.200535	0.137255	0.181818	0.0445633	0.663067	0.178442	0.418898	0.377892
chr01	3988330	AT	AT	AT/A	AT/A					55	82	0.226608	0.177605	0.145455	0.195122	0.0496674	0.59788	0.223386	0.408641	0.388658
chr01	3988650	A	A	A/AT	A/AT					73	84	0.20711	0.165362	0.191781	0.154762	-0.0370189	0.664467	0.177527	0.408641	0.388658
chr01	3988694	A	A	A/C	A/C					70	82	0.218815	0.167944	0.228571	0.158537	-0.0700348	0.413117	0.383927	0.408641	0.388658
chr01	3988995	A	A	A/G	A/G					77	84	0.215368	0.160173	0.168831	0.202381	0.0335498	0.682464	0.165921	0.408641	0.388658
chr01	3989165	T	C	T/C	T/C					56	83	0.236231	0.176635	0.214286	0.228916	0.0146299	0.878824	0.056098	0.408641	0.388658
chr01	3989257	C	C	C/T	C/T					55	73	0.237858	0.181569	0.127273	0.246575	0.119303	0.195561	0.708718	0.408641	0.388658
chr01	3989382	G	G	G	G/T					57	69	0.239512	0.180015	0.0877193	0.173913	0.0861937	0.346931	0.459757	0.408641	0.388658
chr01	3989595	A	A	A/AAC	A/AAC					75	72	0.236111	0.174444	0.213333	0.25	0.0366667	0.691462	0.160232	0.408641	0.388658
chr01	3989597	A	A	A/G	A/G					76	71	0.212009	0.169385	0.210526	0.253521	0.0429948	0.627275	0.202542	0.408641	0.388658
chr01	3989625	T	T	T/A	T/A					79	78	0.213729	0.167803	0.21519	0.24359	0.0283999	0.743851	0.128514	0.408641	0.388658
chr01	3989851	C	C	C/A	C/A					95	67	0.215711	0.167793	0.168421	0.238806	0.0703849	0.406919	0.390492	0.408641	0.388658
chr01	3989869	A	A	A/G	A/G					98	68	0.216987	0.165966	0.173469	0.235294	0.0618247	0.466307	0.331328	0.408641	0.388658
chr01	3990104	T	T	T/C	T/C					84	63	0.230159	0.174603	0.142857	0.269841	0.126984	0.158968	0.79869	0.408641	0.388658
chr01	3990351	T	T	T/A	T/A					64	84	0.216518	0.168899	0.28125	0.238095	-0.0431548	0.627475	0.202404	0.408641	0.388658
chr01	3991697	T	T	T/A	T/A					88	87	0.208986	0.163009	0.318182	0.241379	-0.0768025	0.353529	0.451575	0.408641	0.388658
chr01	3992291	T	T	T/G	T/G					84	101	0.209571	0.158062	0.261905	0.227723	-0.034182	0.662667	0.178704	0.408641	0.388658
chr01	3992464	C	C	C/A	C/A					96	102	0.208946	0.154412	0.260417	0.235294	-0.0251225	0.752849	0.123292	0.408641	0.388658
chr01	3992663	C	C	C/T	C/T					74	86	0.213702	0.165305	0.189189	0.290698	0.101508	0.229954	0.638359	0.408641	0.388658
chr01	3993167	A	A	A	A/G					82	65	0.226079	0.172233	0.097561	0.2	0.102439	0.237752	0.623875	0.408641	0.388658
chr01	3995202	G	G	G/A	G/A					95	95	0.210526	0.157895	0.242105	0.252632	0.0105263	0.910018	0.04095	0.408641	0.388658
chr01	3995310	A	A	A/G	A/G					88	80	0.210227	0.161364	0.238636	0.225	-0.0136364	0.871626	0.05967	0.408641	0.388658
chr01	3995492	A	A	A/G	A/G					78	91	0.216117	0.163004	0.128205	0.164835	0.03663	0.667866	0.17531	0.408641	0.388658
chr01	3995502	T	T	T	T/C					75	90	0.208889	0.162222	0.0933333	0.166667	0.0733333	0.386723	0.4126	0.408641	0.388658
chr01	3995675	C	C	C/T	C/T					69	93	0.223936	0.164563	0.202899	0.225806	0.0229079	0.784043	0.10566	0.408641	0.388658
chr01	3996561	CT	CT	CT/C	CT/C					73	77	0.21473	0.172567	0.410959	0.311688	-0.0992706	0.252949	0.596966	0.408641	0.388658
chr01	3997232	T	T	T/G	T/G					77	91	0.210789	0.162837	0.181818	0.131868	-0.0499501	0.537493	0.269628	0.408641	0.388658
chr01	3997450	C	C	C/CA	C/CA					83	92	0.205736	0.160948	0.216867	0.195652	-0.0212153	0.80064	0.0965628	0.408641	0.388658
chr01	3998636	T	T	T/C	T/C					85	97	0.207156	0.157065	0.223529	0.175258	-0.0482717	0.54989	0.259724	0.408641	0.388658
chr01	3998733	C	C	C/A	C/A					65	90	0.213675	0.166667	0.246154	0.288889	0.042735	0.620676	0.207135	0.408641	0.388658
chr01	3998869	G	G	G/A	G/A					79	114	0.208195	0.157562	0.265823	0.289474	0.0236509	0.781644	0.106991	0.408641	0.388658
chr01	3998921	G	G	G/A	G/A					84	102	0.211485	0.158964	0.202381	0.235294	0.0329132	0.684863	0.164396	0.408641	0.388658
chr01	3999010	A	A	A/C	A/C					67	80	0.220522	0.170709	0.104478	0.15	0.0455224	0.60148	0.220779	0.408641	0.388658
chr01	3999018	A	A	A	A/G					71	79	0.22767	0.169906	0.084507	0.101266	0.0167588	0.834433	0.0786085	0.408641	0.388658
chr01	3999032	C	C	C/G	C/G					68	80	0.223529	0.171324	0.102941	0.15	0.0470588	0.584683	0.233079	0.408641	0.388658
chr01	3999593	A	A	A/G	A/G					71	81	0.218049	0.169536	0.408451	0.259259	-0.149191	0.089782	1.04681	0.408641	0.388658
chr01	4000179	T	T	T/A	T/A					76	72	0.219298	0.165205	0.236842	0.277778	0.0409357	0.626675	0.202958	0.352784	0.452491	Soltu.DM.01G003920=MODERATE	Soltu.DM.01G003920=missense_variant	Soltu.DM.01G003920=c.590T>A	Soltu.DM.01G003920=p.Val197Asp
chr01	4000609	G	G	G/C	G/C				QTL	74	70	0.224324	0.167181	0.189189	0.357143	0.167954	0.04979	1.30286	0.352784	0.452491
chr01	4000686	G	G	G/A	G/A					61	75	0.228852	0.172459	0.196721	0.28	0.0832787	0.35053	0.455275	0.352784	0.452491
chr01	4000763	G	G	G/A	G/A					62	78	0.217535	0.168734	0.209677	0.25641	0.0467328	0.59808	0.22324	0.352784	0.452491
chr01	4000981	T	T	T/C	T/C					74	96	0.210586	0.159628	0.283784	0.270833	-0.0129505	0.873025	0.0589731	0.352784	0.452491
chr01	4001845	T	T	T/A	T/A					82	81	0.213189	0.163053	0.231707	0.234568	0.00286058	0.978204	0.00957041	0.352784	0.452491
chr01	4003585	C	C	C/A	C/A					99	88	0.203283	0.15404	0.141414	0.193182	0.0517677	0.530894	0.274992	0.352784	0.452491
chr01	4003619	G	G	G/A	G/A					96	90	0.203472	0.15625	0.177083	0.188889	0.0118056	0.885623	0.0527512	0.352784	0.452491
chr01	4003750	C	C	C/T	C/T					75	84	0.21381	0.16381	0.253333	0.214286	-0.0390476	0.64967	0.187307	0.352784	0.452491
chr01	4003774	G	G	G/T	G/T					78	80	0.220833	0.159936	0.24359	0.225	-0.0185897	0.852629	0.0692397	0.352784	0.452491
chr01	4003957	C	C	C/T	C/T					76	73	0.225126	0.171413	0.105263	0.246575	0.141312	0.106379	0.973145	0.352784	0.452491
chr01	4004032	T	T	T/A	T/A					81	61	0.220806	0.169601	0.135802	0.229508	0.0937057	0.288142	0.540393	0.352784	0.452491
chr01	4004052	G	G	G/A	G/A					79	71	0.217864	0.165627	0.164557	0.211268	0.0467106	0.589682	0.229382	0.352784	0.452491
chr01	4004211	G	G	G/GA	G/GA					66	72	0.223485	0.176768	0.227273	0.166667	-0.0606061	0.510298	0.292176	0.352784	0.452491
chr01	4004391	CTTTTCCATGGGTCTATACA	CTTTTCCATGGGTCTATACA	CTTTTCCATGGGTCTATACA/C	CTTTTCCATGGGTCTATACA/C					85	78	0.215686	0.167572	0.152941	0.205128	0.052187	0.541092	0.266729	0.352784	0.452491
chr01	4004786	A	A	A	A/C					66	70	0.222511	0.17619	0.0909091	0.228571	0.137662	0.117377	0.930419	0.352784	0.452491
chr01	4004792	TG	TG	TG	TG					66	69	0.220685	0.174572	0.0757576	0.15942	0.0836627	0.354129	0.450838	0.352784	0.452491
chr01	4004871	TA	TA	TA	TA/T					79	65	0.228627	0.169426	0.0886076	0.246154	0.157546	0.070186	1.15375	0.352784	0.452491
chr01	4007421	A	A	A/G	A/G					82	90	0.212466	0.162602	0.182927	0.211111	0.0281843	0.729654	0.136883	0.352784	0.452491	Soltu.DM.01G003920=MODERATE	Soltu.DM.01G003920=missense_variant	Soltu.DM.01G003920=c.1784A>G	Soltu.DM.01G003920=p.Tyr595Cys
chr01	4007476	A	T	A/T	A/T					58	79	0.22632	0.175033	0.258621	0.253165	-0.00545613	0.953409	0.0207206	0.352784	0.452491
chr01	4007886	G	G	G/A	G/A					49	61	0.250585	0.191034	0.326531	0.344262	0.0177317	0.84823	0.0714862	0.352784	0.452491
chr01	4010807	G	GTAATTGAC	G/GTAATTGAC	G/GTAATTGAC					69	77	0.21965	0.167514	0.362319	0.272727	-0.0895916	0.313337	0.503988	0.352784	0.452491
chr01	4011210	T	A	T/A	T/A					81	82	0.217555	0.167871	0.123457	0.268293	0.144836	0.0825835	1.08311	0.352784	0.452491
chr01	4011657	T	C	T/C	T/C					76	81	0.210851	0.163093	0.263158	0.271605	0.00844704	0.925015	0.0338512	0.352784	0.452491
chr01	4012182	A	T	A/T	A/T					76	93	0.208263	0.15747	0.289474	0.268817	-0.0206565	0.813237	0.0897827	0.352784	0.452491
chr01	4012620	G	G	G	G/A					77	85	0.210084	0.162414	0.038961	0.164706	0.125745	0.133173	0.875583	0.352784	0.452491
chr01	4012634	A	G	A/G	A/G					79	77	0.224067	0.172941	0.139241	0.220779	0.0815387	0.366127	0.436369	0.352784	0.452491
chr01	4012644	A	G	A/G	A/G					72	77	0.220238	0.169012	0.138889	0.233766	0.0948773	0.281744	0.550146	0.352784	0.452491
chr01	4013105	G	G	G/T	G/T					52	43	0.264311	0.198569	0.230769	0.348837	0.118068	0.240552	0.618791	0.352784	0.452491
chr01	4013228	G	T	G/T	G/T					94	78	0.21413	0.163121	0.276596	0.25641	-0.0201855	0.811838	0.0905308	0.352784	0.452491
chr01	4013523	A	T	A/T	A/T					91	94	0.205167	0.153963	0.318681	0.244681	-0.0740005	0.339332	0.469375	0.352784	0.452491
chr01	4013595	G	T	G/T	G/T					69	100	0.218551	0.165072	0.318841	0.25	-0.0688406	0.417716	0.379118	0.352784	0.452491
chr01	4014019	C	C	C/T	C/T					63	80	0.219643	0.168651	0.126984	0.2	0.0730159	0.411518	0.385611	0.352784	0.452491
chr01	4014020	G	T	G/T	G/T					63	80	0.233135	0.176587	0.333333	0.2875	-0.0458333	0.60128	0.220923	0.352784	0.452491
chr01	4014840	C	T	C/T	C/T					50	49	0.257551	0.19551	0.16	0.22449	0.0644898	0.555289	0.255481	0.352784	0.452491
chr01	4016215	A	C	A/C	A/C					53	51	0.258232	0.198298	0.0943396	0.176471	0.082131	0.443511	0.353095	0.352784	0.452491
chr01	4016262	G	T	G/T	G/T					67	64	0.225746	0.172808	0.238806	0.296875	0.058069	0.515097	0.288111	0.352784	0.452491
chr01	4016291	G	A	G/A	G/A					78	68	0.236048	0.171569	0.192308	0.264706	0.0723982	0.414917	0.382039	0.352784	0.452491
chr01	4016392	G	G	G/A	G/A					50	53	0.256226	0.195849	0.14	0.264151	0.124151	0.19936	0.700362	0.352784	0.452491
chr01	4017562	G	A	G/A	G/A					76	70	0.224436	0.171805	0.223684	0.171429	-0.0522556	0.535493	0.271246	0.352784	0.452491
chr01	4017765	A	C	A/C	A/C					79	78	0.214054	0.168614	0.177215	0.230769	0.053554	0.555089	0.255637	0.352784	0.452491
chr01	4018605	T	G	T/G	T/G					59	69	0.232867	0.17465	0.186441	0.202899	0.0164579	0.859228	0.0658915	0.352784	0.452491
chr01	4018714	T	A	T/A	T/A					50	49	0.257143	0.196327	0.34	0.285714	-0.0542857	0.615477	0.210788	0.352784	0.452491
chr01	4019101	G	A	G/A	G/A					50	67	0.240896	0.18806	0.4	0.343284	-0.0567164	0.54769	0.261465	0.352784	0.452491
chr01	4019132	A	G	A/G	A/G					64	78	0.223958	0.16867	0.40625	0.294872	-0.111378	0.197361	0.70474	0.352784	0.452491
chr01	4019672	A	G	A/G	A/G					53	54	0.238994	0.191824	0.226415	0.407407	0.180992	0.069986	1.15499	0.352784	0.452491
chr01	4019682	G	T	G/T	G/T					51	52	0.257164	0.190422	0.235294	0.365385	0.13009	0.189562	0.722249	0.352784	0.452491
chr01	4019720	C	T	C/T	C/T					58	53	0.249187	0.186077	0.155172	0.301887	0.146714	0.131774	0.880171	0.352784	0.452491
chr01	4019957	C	T	C/T	C/T					65	61	0.235561	0.177049	0.107692	0.180328	0.0726356	0.434713	0.361797	0.352784	0.452491
chr01	4020035	A	T	A/T	A/T					48	57	0.248904	0.192982	0.125	0.210526	0.0855263	0.382723	0.417115	0.329048	0.482741
chr01	4020058	A	T	A/T	A/T					48	52	0.25641	0.198718	0.145833	0.211538	0.0657051	0.511298	0.291326	0.329048	0.482741
chr01	4020756	A	G	A/G	A/G					69	61	0.230221	0.177002	0.217391	0.262295	0.0449038	0.633873	0.197998	0.329048	0.482741
chr01	4020775	G	T	G/T	G/T					59	62	0.246583	0.185347	0.186441	0.225806	0.0393658	0.674065	0.171298	0.329048	0.482741
chr01	4020930	T	C	T/C	T/C					60	74	0.235586	0.177477	0.216667	0.310811	0.0941441	0.308138	0.511254	0.329048	0.482741
chr01	4021558	G	A	A	G/A					78	83	0.215168	0.164659	0.0384615	0.120482	0.0820204	0.331334	0.479734	0.329048	0.482741
chr01	4021571	T	C	T/C	T/C					78	81	0.216999	0.165242	0.102564	0.234568	0.132004	0.117776	0.928942	0.329048	0.482741
chr01	4022084	A	G	A/G	A/G					65	86	0.222361	0.172272	0.123077	0.209302	0.0862254	0.329134	0.482627	0.329048	0.482741
chr01	4022147	C	A	C/A	C/A					79	113	0.202756	0.15974	0.151899	0.212389	0.0604906	0.45131	0.345525	0.329048	0.482741
chr01	4022225	G	G	G	G/T					67	97	0.211571	0.162333	0.0895522	0.14433	0.0547777	0.516497	0.286932	0.329048	0.482741
chr01	4022450	A	T	A/T	A/T					76	103	0.21653	0.162494	0.236842	0.194175	-0.0426673	0.597081	0.223967	0.329048	0.482741
chr01	4022635	C	T	C/T	C/T					75	93	0.220215	0.165161	0.186667	0.225806	0.0391398	0.636673	0.196084	0.329048	0.482741
chr01	4023061	A	G	A/G	A/G					66	73	0.222291	0.174346	0.257576	0.232877	-0.024699	0.786843	0.104112	0.329048	0.482741
chr01	4023116	G	A	G/A	G/A					65	73	0.226344	0.174921	0.338462	0.315068	-0.023393	0.80024	0.0967798	0.329048	0.482741
chr01	4031224	T	T	T/C	T/C					48	56	0.258929	0.196429	0.166667	0.160714	-0.00595238	0.962008	0.0168215	0.329048	0.482741
chr01	4031926	T	T	T/G	T					86	76	0.218788	0.162179	0.174419	0.0789474	-0.0954712	0.258148	0.588131	0.329048	0.482741
chr01	4032298	T	T	T/C	T/C					70	83	0.221687	0.170396	0.114286	0.120482	0.00619621	0.941012	0.0264049	0.329048	0.482741
chr01	4034691	G	G	G/A	G/A					47	42	0.265957	0.203141	0.297872	0.261905	-0.0359676	0.732254	0.135339	0.329048	0.482741
chr01	4034858	C	C	C/T	C/T					61	65	0.237579	0.175536	0.213115	0.184615	-0.0284994	0.785443	0.104885	0.329048	0.482741
chr01	4035937	A	A	A/G	A/G					80	58	0.227586	0.172845	0.25	0.258621	0.00862069	0.918616	0.0368659	0.329048	0.482741
chr01	4036020	T	T	T/C	T/C					76	66	0.2189	0.171451	0.236842	0.227273	-0.00956938	0.921416	0.0355444	0.329048	0.482741
chr01	4036049	A	A	A/G	A/G					74	59	0.23454	0.178653	0.216216	0.271186	0.0549702	0.543491	0.264807	0.329048	0.482741
chr01	4036147	G	G	G/T	G/T					65	44	0.248601	0.194406	0.276923	0.227273	-0.0496504	0.629474	0.201022	0.329048	0.482741
chr01	4042808	ATGAT	ATGAT	ATGAT	ATGAT/A					56	63	0.244048	0.18254	0.0357143	0.174603	0.138889	0.128974	0.889497	0.230289	0.637726
chr01	4042826	A	A	A	A/G					53	66	0.246712	0.184391	0.0377358	0.19697	0.159234	0.0917816	1.03724	0.230289	0.637726
chr01	4044173	T	T	T/G	T/G					45	46	0.268599	0.202899	0.133333	0.130435	-0.00289855	0.9996	0.000173718	0.230289	0.637726
chr01	4044238	G	G	G/C	G/C					41	45	0.279133	0.207046	0.097561	0.177778	0.0802168	0.437313	0.359208	0.230289	0.637726
chr01	4047113	A	A	A	A/G					83	72	0.217035	0.167001	0.060241	0.152778	0.0925368	0.277345	0.55698	0.230289	0.637726
chr01	4047166	GACAA	GACAA	GACAA	GACAA/G					84	63	0.22619	0.170635	0.0714286	0.15873	0.0873016	0.333133	0.477382	0.230289	0.637726
chr01	4047657	GAGTAAT	GAGTAAT	GAGTAAT/G	GAGTAAT/G					51	64	0.249387	0.186581	0.0980392	0.25	0.151961	0.106579	0.97233	0.230289	0.637726
chr01	4048150	C	C	C/G	C					57	57	0.245614	0.175439	0.210526	0.0701754	-0.140351	0.168166	0.774261	0.230289	0.637726	Soltu.DM.01G003970=MODERATE	Soltu.DM.01G003970=missense_variant	Soltu.DM.01G003970=c.664G>C	Soltu.DM.01G003970=p.Val222Leu
chr01	4048154	C	C	C/T	C					53	57	0.252565	0.184376	0.207547	0.0877193	-0.119828	0.208558	0.680773	0.230289	0.637726
chr01	4051809	T	T	T/C	T/C					62	81	0.221426	0.172043	0.129032	0.111111	-0.0179211	0.841432	0.0749811	0.230289	0.637726
chr01	4052491	A	A	A/G	A/G					61	60	0.236339	0.177869	0.229508	0.116667	-0.112842	0.213357	0.670892	0.230289	0.637726
chr01	4077370	C	C	C/T	C/T					65	52	0.234615	0.184615	0.184615	0.230769	0.0461538	0.65067	0.186639	0.217496	0.662549
chr01	4077879	A	A	A/T	A/T			QTL	QTL	69	56	0.246894	0.187112	0.623188	0.285714	-0.337474	0.00039992	3.39803	0.217496	0.662549
chr01	4078456	A	A	A/G	A/G					65	55	0.240559	0.187413	0.230769	0.181818	-0.048951	0.603479	0.219338	0.217496	0.662549
chr01	4078512	C	C	C/G	C/G					60	55	0.240909	0.184848	0.216667	0.181818	-0.0348485	0.721256	0.141911	0.217496	0.662549
chr01	4079604	T	T	T/C	T/C					74	82	0.215887	0.165788	0.175676	0.146341	-0.0293342	0.727055	0.138433	0.217496	0.662549
chr01	4079747	G	G	G/T	G/T					70	56	0.246429	0.182143	0.371429	0.357143	-0.0142857	0.879824	0.0556042	0.217496	0.662549
chr01	4079792	ATCTTAACATT	ATCTTAACATT	ATCTTAACATT/A	ATCTTAACATT/A					62	59	0.245489	0.180973	0.435484	0.305085	-0.130399	0.152569	0.816532	0.217496	0.662549
chr01	4080042	T	T	T/C	T/C					69	62	0.224404	0.176251	0.202899	0.177419	-0.0254792	0.785843	0.104664	0.217496	0.662549
chr01	4080134	A	A	A/C	A/C					59	54	0.250157	0.189266	0.440678	0.388889	-0.0517891	0.591682	0.227912	0.217496	0.662549
chr01	4080253	A	A	A/T	A/T					63	48	0.246032	0.1875	0.174603	0.125	-0.0496032	0.608478	0.215755	0.217496	0.662549
chr01	4081226	G	G	G/A	G/A			QTL	QTL	63	53	0.245882	0.189877	0.380952	0.132075	-0.248877	0.00959808	2.01782	0.217496	0.662549
chr01	4081244	G	G	G/A	G/A				QTL	71	53	0.236513	0.177784	0.309859	0.132075	-0.177784	0.0511898	1.29082	0.217496	0.662549
chr01	4081686	G	G	G/A	G				QTL	47	45	0.271868	0.204728	0.297872	0.0444444	-0.253428	0.0129974	1.88614	0.217496	0.662549
chr01	4081767	A	A	A/C	A/C					53	45	0.249476	0.199581	0.150943	0.133333	-0.0176101	0.869226	0.0608672	0.217496	0.662549
chr01	4081804	C	C	C/T	C/T					56	55	0.239286	0.185065	0.267857	0.163636	-0.104221	0.268946	0.570335	0.217496	0.662549
chr01	4081954	A	A	A/G	A/G					42	61	0.258002	0.193989	0.309524	0.344262	0.0347385	0.725455	0.13939	0.217496	0.662549
chr01	4082279	T	T	T/C	T/C					53	68	0.239734	0.186182	0.188679	0.235294	0.0466149	0.621276	0.206716	0.217496	0.662549
chr01	4083013	AT	AT	AT/A	AT					59	46	0.252027	0.192704	0.237288	0.0869565	-0.150332	0.125575	0.901097	0.217496	0.662549
chr01	4083531	C	C	C/G	C/G					53	53	0.245283	0.188679	0.207547	0.339623	0.132075	0.19776	0.703861	0.217496	0.662549
chr01	4083678	CT	CT	CT	CT					68	56	0.236345	0.180672	0.117647	0.142857	0.0252101	0.786443	0.104333	0.217496	0.662549
chr01	4083724	T	T	T/C	T/C					56	57	0.243421	0.189223	0.482143	0.385965	-0.0961779	0.296941	0.52733	0.217496	0.662549
chr01	4251808	T	C	T/C	T/C					46	41	0.266702	0.207847	0.108696	0.121951	0.0132556	0.89922	0.046134	0.89922	0.046134
chr01	4362306	C	C	C/G	C/G					79	67	0.221236	0.171925	0.21519	0.268657	0.0534668	0.558088	0.253297	0.405891	0.391591	Soltu.DM.01G004460=MODERATE	Soltu.DM.01G004460=missense_variant	Soltu.DM.01G004460=c.220G>C	Soltu.DM.01G004460=p.Gly74Arg
chr01	4418944	A	A	A/G	A/G					105	90	0.204762	0.153968	0.2	0.288889	0.0888889	0.272545	0.564561	0.38925	0.409771
chr01	4419014	T	T	T/C	T/C					135	89	0.198002	0.153808	0.266667	0.280899	0.0142322	0.844831	0.0732301	0.38925	0.409771
chr01	4419159	T	T	T/A	T/A					171	143	0.179487	0.136834	0.210526	0.300699	0.090173	0.193561	0.713181	0.38925	0.409771
chr01	4419914	C	G	C/G	C/G					155	149	0.180082	0.140853	0.483871	0.42953	-0.0543408	0.442911	0.353683	0.38925	0.409771
chr01	4420992	G	G	G/A	G/A					172	141	0.178212	0.136071	0.412791	0.439716	0.0269256	0.69986	0.154989	0.38925	0.409771
chr01	4422095	T	T	T/C	T/C					87	97	0.207608	0.159261	0.321839	0.319588	-0.00225145	0.979204	0.00912675	0.38925	0.409771
chr01	4422459	A	A	A/C	A/C					147	134	0.188141	0.137984	0.326531	0.298507	-0.0280232	0.69846	0.155858	0.38925	0.409771
chr01	4422461	ACTT	ACTT	ACTT/A	ACTT/A					146	121	0.188271	0.139986	0.321918	0.31405	-0.00786822	0.922016	0.0352617	0.38925	0.409771
chr01	4423172	C	C	C/T	C/T					81	61	0.23133	0.177292	0.246914	0.180328	-0.0665857	0.44751	0.349197	0.38925	0.409771
chr01	4428562	G	G	G/A	G/A					80	76	0.221053	0.167763	0.1	0.184211	0.0842105	0.333733	0.476601	0.38925	0.409771
chr01	4429143	C	C	C/T	C/T					46	47	0.263645	0.19889	0.304348	0.212766	-0.0915819	0.373725	0.427448	0.38925	0.409771
chr01	4430014	C	C	C/G	C/G					64	77	0.238636	0.178774	0.25	0.220779	-0.0292208	0.742052	0.129566	0.38925	0.409771
chr01	4432289	C	T	C/T	C/T				QTL	48	46	0.266304	0.201993	0.145833	0.347826	0.201993	0.0509898	1.29252	0.38925	0.409771
chr01	4489981	T	T	T/A	T/A					53	66	0.242996	0.184391	0.188679	0.166667	-0.0220126	0.811438	0.0907448	0.263694	0.5789
chr01	4490707	A	A	A	A/T					43	62	0.261815	0.196549	0.0232558	0.145161	0.121905	0.218156	0.661232	0.263694	0.5789
chr01	4490741	G	G	G	G/A					40	54	0.264815	0.196296	0.05	0.185185	0.135185	0.177365	0.751133	0.263694	0.5789
chr01	4491124	C	C	C	C/T					50	50	0.26	0.2	0.04	0.18	0.14	0.187163	0.727781	0.263694	0.5789
chr01	4532898	C	C	C/T	C/T				QTL	58	60	0.243678	0.179885	0.344828	0.116667	-0.228161	0.0145971	1.83573	0.263694	0.5789
chr01	4533438	A	A	A/G	A/G					65	61	0.23657	0.176545	0.307692	0.278689	-0.0290038	0.769246	0.113935	0.263694	0.5789
chr01	4533570	C	C	C/T	C/T					41	56	0.260453	0.198606	0.146341	0.160714	0.0143728	0.889022	0.0510874	0.263694	0.5789	Soltu.DM.01G004540=MODERATE	Soltu.DM.01G004540=missense_variant	Soltu.DM.01G004540=c.910C>T	Soltu.DM.01G004540=p.Pro304Ser
chr01	4539961	T	T	T/C	T/C					44	50	0.26	0.200909	0.204545	0.12	-0.0845455	0.39852	0.39955	0.263694	0.5789
chr01	4567442	C	C	C/T	C/T					40	53	0.261792	0.205189	0.225	0.301887	0.0768868	0.459908	0.337329	0.332359	0.478392
chr01	4567559	A	A	A/G	A/G					44	52	0.255245	0.197552	0.272727	0.25	-0.0227273	0.835233	0.0781924	0.332359	0.478392
chr01	4568509	G	G	G/A	G/A					51	58	0.254564	0.193036	0.176471	0.172414	-0.0040568	0.971606	0.01251	0.332359	0.478392
chr01	4572754	A	A	A	A/G					42	52	0.265568	0.203297	0.0714286	0.0961538	0.0247253	0.815837	0.0883967	0.332359	0.478392
chr01	4572975	A	A	A/G	A/G					58	68	0.239351	0.177992	0.37931	0.205882	-0.173428	0.0559888	1.2519	0.332359	0.478392
chr01	4573767	C	C	C/T	C					66	77	0.227273	0.17316	0.136364	0.0909091	-0.0454545	0.620076	0.207555	0.332359	0.478392
chr01	4577414	ACTTCCTTTG	ACTTCCTTTG	ACTTCCTTTG/A	ACTTCCTTTG/A					69	83	0.222455	0.17077	0.173913	0.120482	-0.0534311	0.543091	0.265127	0.332359	0.478392
chr01	4587577	G	G	G/A	G/A					61	79	0.227433	0.17265	0.147541	0.139241	-0.00830048	0.931614	0.0307641	0.299173	0.524077
chr01	4587718	T	G	T/G	T/G					81	76	0.213288	0.166017	0.160494	0.157895	-0.00259909	0.972605	0.0120633	0.299173	0.524077
chr01	4587902	C	C	C	C/A					50	86	0.243721	0.18186	0.08	0.104651	0.0246512	0.779444	0.108215	0.299173	0.524077
chr01	4588388	C	T	C/T	C/T					79	89	0.21263	0.164841	0.253165	0.168539	-0.0846252	0.317536	0.498206	0.299173	0.524077
chr01	4588761	T	T	T/A	T/A					50	50	0.26	0.2	0.16	0.12	-0.04	0.70006	0.154865	0.299173	0.524077
chr01	4592666	C	C	C	C/T					45	51	0.264052	0.198693	0.0888889	0.215686	0.126797	0.216957	0.663627	0.299173	0.524077
chr01	4592679	AT	AT	AT	AT/A					44	46	0.257905	0.208498	0.0909091	0.173913	0.083004	0.39792	0.400204	0.299173	0.524077
chr01	4592997	A	A	A/C	A/C					74	82	0.210283	0.162821	0.351351	0.304878	-0.0464733	0.590082	0.229088	0.299173	0.524077	Soltu.DM.01G004570=MODERATE	Soltu.DM.01G004570=missense_variant	Soltu.DM.01G004570=c.158A>C	Soltu.DM.01G004570=p.Asn53Thr
chr01	4593408	C	C	C/T	C/T					92	91	0.215361	0.160893	0.152174	0.164835	0.0126613	0.89922	0.046134	0.299173	0.524077
chr01	4593512	C	C	C	C/G				QTL	65	65	0.246154	0.184615	0.0615385	0.246154	0.184615	0.0509898	1.29252	0.299173	0.524077
chr01	4593530	T	T	T	T/G					64	62	0.24496	0.18246	0.0625	0.241935	0.179435	0.0595881	1.22484	0.299173	0.524077
chr01	4593598	C	C	C/T	C/T					57	51	0.255934	0.189886	0.140351	0.176471	0.0361197	0.707658	0.150176	0.299173	0.524077
chr01	4593795	A	A	A/T	A/T					75	70	0.219048	0.168571	0.12	0.214286	0.0942857	0.277544	0.556667	0.299173	0.524077
chr01	4594021	T	T	T/A	T/A					59	59	0.237288	0.186441	0.152542	0.169492	0.0169492	0.927215	0.0328198	0.299173	0.524077
chr01	4594129	T	T	T	T					58	63	0.240558	0.184729	0.0862069	0.0793651	-0.00684182	0.932613	0.0302983	0.299173	0.524077
chr01	4594184	A	A	A	A/G					55	62	0.239589	0.186217	0.0909091	0.0967742	0.0058651	0.956609	0.0192657	0.299173	0.524077
chr01	4594226	A	A	A/G	A/G					46	66	0.248353	0.185771	0.152174	0.166667	0.0144928	0.881024	0.0550124	0.299173	0.524077
chr01	4594265	C	C	C/T	C/T					48	62	0.252688	0.192876	0.104167	0.177419	0.0732527	0.452509	0.344372	0.299173	0.524077
chr01	4594494	G	G	G/A	G/A					61	58	0.248163	0.185698	0.0983607	0.172414	0.0740531	0.436913	0.359605	0.299173	0.524077
chr01	4594751	C	C	C	C/T					57	72	0.230263	0.181287	0.0526316	0.180556	0.127924	0.164367	0.784185	0.299173	0.524077
chr01	4594837	G	G	G	G/A			QTL	QTL	45	55	0.250505	0.19798	0.0222222	0.272727	0.250505	0.0109978	1.95869	0.299173	0.524077
chr01	4595050	A	A	A	A/C					49	54	0.25359	0.19161	0.0816327	0.166667	0.085034	0.387123	0.412152	0.299173	0.524077
chr01	4595516	A	A	A/AT	A/AT					71	78	0.223908	0.173889	0.338028	0.179487	-0.158541	0.0735853	1.13321	0.299173	0.524077
chr01	4595528	G	G	G/A	G/A				QTL	64	66	0.238163	0.177083	0.359375	0.151515	-0.20786	0.0243951	1.6127	0.299173	0.524077
chr01	4596880	T	T	T/C	T/C					67	68	0.226514	0.173837	0.104478	0.147059	0.0425812	0.616677	0.209942	0.299173	0.524077
chr01	4597550	G	A	G/A	G/A					77	66	0.220779	0.17316	0.350649	0.287879	-0.0627706	0.494901	0.305482	0.299173	0.524077
chr01	4598481	C	C	C/CT	C/CT					57	63	0.242272	0.17878	0.438596	0.31746	-0.121136	0.194161	0.711838	0.299173	0.524077
chr01	4599484	T	T	T/A	T/A					99	101	0.20462	0.155316	0.212121	0.19802	-0.0141014	0.895421	0.0479728	0.299173	0.524077
chr01	4599501	ATGTAAAGTGT	ATGTAAAGTGT	ATGTAAAGTGT/A	ATGTAAAGTGT/A					92	88	0.200099	0.155632	0.184783	0.170455	-0.0143281	0.844231	0.0735386	0.299173	0.524077
chr01	4600486	C	T	C/T	C/T					77	91	0.212787	0.165834	0.233766	0.208791	-0.024975	0.768046	0.114613	0.262791	0.580389
chr01	4601151	G	G	G/A	G					48	57	0.255482	0.190789	0.145833	0.0877193	-0.058114	0.540892	0.26689	0.262791	0.580389
chr01	4601935	C	C	C/T	C/T					87	80	0.217816	0.165805	0.310345	0.2125	-0.0978448	0.243751	0.613053	0.262791	0.580389
chr01	4606545	C	T	C/T	C/T					53	67	0.241059	0.184455	0.396226	0.298507	-0.097719	0.29974	0.523255	0.262791	0.580389
chr01	4606712	G	A	G/A	G/A					71	86	0.219948	0.16754	0.183099	0.174419	-0.00867999	0.918016	0.0371496	0.262791	0.580389
chr01	4606771	T	T	T/C	T/C					56	66	0.238636	0.185065	0.267857	0.227273	-0.0405844	0.666867	0.175961	0.262791	0.580389
chr01	4607937	C	C	C/T	C/T					87	87	0.218391	0.16092	0.241379	0.137931	-0.103448	0.208558	0.680773	0.262791	0.580389
chr01	4608019	T	C	T/C	T/C					101	78	0.21249	0.16032	0.306931	0.217949	-0.088982	0.285943	0.543721	0.262791	0.580389
chr01	4608992	G	G	G/A	G/A					85	103	0.207881	0.158766	0.317647	0.23301	-0.0846374	0.306139	0.514082	0.262791	0.580389
chr01	4612232	G	A	G/A	A			QTL	QTL	65	53	0.245864	0.187518	0.292308	0.0188679	-0.27344	0.00339932	2.46861	0.262791	0.580389
chr01	4612690	C	C	C/G	C/G					44	94	0.240329	0.182785	0.227273	0.244681	0.0174081	0.856629	0.0672074	0.262791	0.580389
chr01	4613601	A	A	A/T	A/T					89	91	0.205457	0.160637	0.269663	0.241758	-0.0279047	0.734853	0.1338	0.262791	0.580389
chr01	4614216	A	A	A/C	A/C					54	67	0.236042	0.176617	0.203704	0.208955	0.00525152	0.968406	0.0139424	0.262791	0.580389
chr01	4615720	G	G	G/C	G/C					66	65	0.232867	0.172028	0.121212	0.123077	0.0018648	1	0	0.262791	0.580389
chr01	4616515	A	A	A/G	A/G				QTL	40	51	0.271569	0.202941	0.45	0.196078	-0.253922	0.0157968	1.80143	0.262791	0.580389
chr01	4616711	TAAAAATA	TAAAAATA	TAAAAATA/T	TAAAAATA/T					89	96	0.213717	0.159059	0.325843	0.197917	-0.127926	0.116377	0.934134	0.262791	0.580389
chr01	4618717	C	C	C/T	C/T					42	44	0.269481	0.200216	0.285714	0.204545	-0.0811688	0.459108	0.338085	0.262791	0.580389
chr01	4619713	A	A	A/C	A/C					57	56	0.243734	0.189223	0.22807	0.196429	-0.0316416	0.731254	0.135932	0.262791	0.580389
chr01	4620530	TTTTG	TTTTG	TTTTG	TTTTG/T					50	49	0.257143	0.19551	0.1	0.163265	0.0632653	0.539492	0.268015	0.216869	0.663802
chr01	4626862	A	G	A/G	A/G				QTL	63	95	0.228237	0.170259	0.412698	0.231579	-0.181119	0.0375925	1.4249	0.216869	0.663802
chr01	4638459	T	T	T/C	T/C					50	49	0.257551	0.189388	0.24	0.22449	-0.0155102	0.871626	0.05967	0.216869	0.663802
chr01	4643377	G	G	G/A	G/A					64	75	0.224167	0.1725	0.21875	0.173333	-0.0454167	0.619476	0.207975	0.205265	0.687684
chr01	4645027	A	G	A/G	A/G			QTL	QTL	71	84	0.223843	0.169182	0.450704	0.22619	-0.224514	0.00979804	2.00886	0.205265	0.687684
chr01	4646370	A	A	A/C	A/C					79	72	0.220288	0.167546	0.177215	0.138889	-0.0383263	0.662468	0.178835	0.205265	0.687684	Soltu.DM.01G004650=MODERATE	Soltu.DM.01G004650=missense_variant	Soltu.DM.01G004650=c.129T>G	Soltu.DM.01G004650=p.Ser43Arg
chr01	4646858	C	C	C/T	C/T					77	85	0.211306	0.164859	0.324675	0.211765	-0.112911	0.177964	0.749667	0.205265	0.687684
chr01	4647729	C	C	C/T	C/T					76	79	0.228681	0.168721	0.263158	0.265823	0.00266489	0.980804	0.00841784	0.205265	0.687684
chr01	4658733	C	C	C/T	C					62	61	0.232681	0.181914	0.16129	0.0655738	-0.0957166	0.281744	0.550146	0.205265	0.687684
chr01	4658747	C	C	C/T	C/T					60	64	0.230208	0.179167	0.15	0.171875	0.021875	0.797041	0.0985196	0.205265	0.687684
chr01	4669333	C	T	C/T	C/T					52	42	0.260073	0.198718	0.442308	0.309524	-0.132784	0.195561	0.708718	0.0944479	1.02481
chr01	4673811	A	A	A/G	A/G				QTL	67	59	0.236529	0.180622	0.358209	0.135593	-0.222616	0.0145971	1.83573	0.0944479	1.02481
chr01	4681356	T	T	T/A	T/A					59	58	0.243133	0.183518	0.288136	0.189655	-0.0984804	0.295141	0.52997	0.0944479	1.02481
chr01	4786807	CA	CA	CA/C	CA/C					57	81	0.235867	0.178687	0.526316	0.444444	-0.0818713	0.363527	0.439463	0.2127	0.672233
chr01	4797100	G	G	G/GA	G/GA					52	72	0.237179	0.184829	0.230769	0.277778	0.0470085	0.611878	0.213335	0.2127	0.672233
chr01	4818461	G	G	G/A	G/A				QTL	58	57	0.239262	0.186328	0.310345	0.105263	-0.205082	0.0267946	1.57195	0.2127	0.672233
chr01	4818486	A	A	A/G	A					53	54	0.256115	0.191824	0.283019	0.0925926	-0.190426	0.0579884	1.23666	0.2127	0.672233
chr01	4819507	G	G	G/A	G/A					53	70	0.239892	0.181941	0.132075	0.157143	0.0250674	0.794241	0.100048	0.2127	0.672233
chr01	4819561	C	C	C/A	C/A					54	73	0.238965	0.180619	0.12963	0.219178	0.0895485	0.337333	0.471942	0.2127	0.672233
chr01	4820015	A	A	A/C	A/C					83	79	0.211377	0.161964	0.361446	0.265823	-0.095623	0.258348	0.587794	0.229262	0.639667
chr01	4820030	G	G	G/C	G/C					86	84	0.218162	0.168605	0.348837	0.27381	-0.0750277	0.392721	0.405915	0.229262	0.639667
chr01	4820033	AT	AT	AT/A	AT/A					89	81	0.207518	0.16202	0.337079	0.222222	-0.114856	0.161168	0.792722	0.229262	0.639667
chr01	4820153	C	C	C/T	C/T					80	63	0.233135	0.169643	0.2875	0.190476	-0.0970238	0.264947	0.576841	0.229262	0.639667
chr01	4845037	G	G	G/A	G/A					42	40	0.279762	0.208333	0.190476	0.225	0.0345238	0.773845	0.111346	0.278859	0.554615
chr01	4855182	T	T	T/A	T/A					60	59	0.231356	0.180791	0.116667	0.152542	0.0358757	0.712258	0.147363	0.278859	0.554615
chr01	4867107	G	G	G/A	G					57	49	0.251701	0.190476	0.122807	0.0612245	-0.0615825	0.531494	0.274502	0.319969	0.494892
chr01	4867277	T	T	T/C	T					63	57	0.240602	0.17878	0.126984	0.0877193	-0.0392648	0.687263	0.162877	0.319969	0.494892
chr01	4868923	T	T	T/C	T					70	48	0.239881	0.182738	0.185714	0.0208333	-0.164881	0.0787842	1.10356	0.319969	0.494892
chr01	4869124	T	T	T/G	T/G					50	53	0.256226	0.191321	0.2	0.150943	-0.0490566	0.618076	0.208958	0.319969	0.494892
chr01	4869566	C	C	C/T	C/T					51	50	0.263137	0.201961	0.117647	0.14	0.0223529	0.837632	0.0769465	0.319969	0.494892
chr01	4869587	C	C	C/T	C					54	51	0.250545	0.191721	0.166667	0.0784314	-0.0882353	0.375125	0.425824	0.319969	0.494892
chr01	4891638	A	A	A/T	A/T					46	48	0.265399	0.201087	0.152174	0.166667	0.0144928	0.852629	0.0692397	0.323835	0.489676
chr01	4905372	T	T	T/A	T					41	46	0.266702	0.211029	0.146341	0.0869565	-0.0593849	0.573885	0.241175	0.400083	0.39785
chr01	4905373	T	T	T/A	T/A					42	45	0.277778	0.207937	0.261905	0.2	-0.0619048	0.565487	0.247577	0.400083	0.39785
chr01	4905379	A	A	A/T	A/T					41	50	0.263415	0.202439	0.243902	0.2	-0.0439024	0.672865	0.172072	0.400083	0.39785
chr01	4911417	C	C	C/T	C/T					58	62	0.248053	0.183537	0.206897	0.193548	-0.0133482	0.911218	0.0403778	0.400083	0.39785
chr01	4912972	A	A	A/C	A/C					81	49	0.235576	0.181154	0.111111	0.142857	0.031746	0.715457	0.145417	0.400083	0.39785
chr01	4913085	C	C	C/T	C					64	56	0.236607	0.183036	0.109375	0	-0.109375	0.246551	0.608094	0.400083	0.39785
chr01	4913390	GA	GA	GA/G	GA/G					62	52	0.239454	0.187965	0.16129	0.134615	-0.0266749	0.781044	0.107325	0.400083	0.39785
chr01	4913459	C	C	C/A	C					76	81	0.220273	0.165205	0.184211	0.0617284	-0.122482	0.142771	0.845359	0.400083	0.39785
chr01	4913470	A	A	A/T	A					80	80	0.2125	0.1625	0.1875	0.0625	-0.125	0.155569	0.808077	0.400083	0.39785
chr01	4913772	AT	AT	AT/A	AT/A					64	67	0.23111	0.176772	0.140625	0.149254	0.00862873	0.927215	0.0328198	0.400083	0.39785
chr01	4914509	C	C	C/T	C/T					54	61	0.245598	0.183971	0.259259	0.131148	-0.128112	0.186563	0.729175	0.400083	0.39785	Soltu.DM.01G004950=MODERATE	Soltu.DM.01G004950=missense_variant	Soltu.DM.01G004950=c.478C>T	Soltu.DM.01G004950=p.Leu160Phe
chr01	4916836	T	T	T/C	T					52	54	0.255698	0.195869	0.134615	0.0740741	-0.0605413	0.554489	0.256107	0.400083	0.39785
chr01	4917088	A	A	A/C	A/C					58	59	0.23495	0.183226	0.172414	0.101695	-0.0707189	0.463507	0.333943	0.400083	0.39785
chr01	4917275	A	A	A/C	A/C					58	56	0.239532	0.184729	0.155172	0.125	-0.0301724	0.715257	0.145538	0.400083	0.39785
chr01	4917320	T	T	T/TGTC	T					66	76	0.22807	0.172249	0.181818	0.0657895	-0.116029	0.185963	0.730574	0.400083	0.39785
chr01	4918709	A	A	A/T	A					70	53	0.239353	0.181402	0.2	0.0754717	-0.124528	0.184763	0.733385	0.400083	0.39785
chr01	4920237	G	G	G/C	G/C					62	46	0.251753	0.191445	0.16129	0.23913	0.0778401	0.434913	0.361598	0.385318	0.41418	Soltu.DM.01G004950=MODERATE	Soltu.DM.01G004950=missense_variant	Soltu.DM.01G004950=c.899G>C	Soltu.DM.01G004950=p.Arg300Pro
chr01	4925048	G	G	G/A	G/A					40	42	0.278571	0.208333	0.225	0.119048	-0.105952	0.35213	0.453297	0.385318	0.41418	Soltu.DM.01G004970=MODERATE | Soltu.DM.01G004970=MODERATE	Soltu.DM.01G004970=missense_variant | Soltu.DM.01G004970=missense_variant	Soltu.DM.01G004970=c.934G>A | Soltu.DM.01G004970=c.934G>A	Soltu.DM.01G004970=p.Ala312Thr | Soltu.DM.01G004970=p.Ala312Thr
chr01	4925179	T	T	T/A	T/A					61	50	0.247869	0.191475	0.245902	0.1	-0.145902	0.132973	0.876235	0.385318	0.41418
chr01	4925511	G	G	G/A	G/A					50	50	0.24	0.2	0.32	0.24	-0.08	0.428514	0.368035	0.385318	0.41418	Soltu.DM.01G004970=MODERATE | Soltu.DM.01G004970=MODERATE	Soltu.DM.01G004970=missense_variant | Soltu.DM.01G004970=missense_variant	Soltu.DM.01G004970=c.1397G>A | Soltu.DM.01G004970=c.1238G>A	Soltu.DM.01G004970=p.Arg466His | Soltu.DM.01G004970=p.Arg413His
chr01	4925675	G	G	G/A	G/A					64	43	0.246366	0.192224	0.203125	0.302326	0.0992006	0.317536	0.498206	0.385318	0.41418	Soltu.DM.01G004970=MODERATE | Soltu.DM.01G004970=MODERATE	Soltu.DM.01G004970=missense_variant | Soltu.DM.01G004970=missense_variant	Soltu.DM.01G004970=c.1561G>A | Soltu.DM.01G004970=c.1402G>A	Soltu.DM.01G004970=p.Asp521Asn | Soltu.DM.01G004970=p.Asp468Asn
chr01	4926796	A	A	A/C	A/C					65	54	0.247293	0.185755	0.261538	0.0925926	-0.168946	0.0763847	1.11699	0.385318	0.41418
chr01	4927400	G	G	G/T	G/T					62	58	0.235261	0.183537	0.241935	0.12069	-0.121246	0.183963	0.735269	0.385318	0.41418
chr01	4927457	T	T	T/A	T/A					67	51	0.255487	0.188762	0.253731	0.215686	-0.0380451	0.695061	0.157977	0.385318	0.41418
chr01	4927548	A	A	A/T	A/T					57	54	0.247563	0.185185	0.245614	0.148148	-0.0974659	0.305339	0.515218	0.385318	0.41418
chr01	4927976	C	C	C/CAAA	C/CAAA					50	63	0.240952	0.181905	0.1	0.0952381	-0.00476191	0.962008	0.0168215	0.385318	0.41418
chr01	4928162	T	T	T/G	T/G					60	77	0.222944	0.176623	0.116667	0.194805	0.0781385	0.379324	0.42099	0.385318	0.41418
chr01	4928255	A	A	A/G	A/G					69	88	0.216568	0.169137	0.246377	0.159091	-0.0872859	0.30174	0.520368	0.385318	0.41418
chr01	4928441	C	C	C/T	C/T					69	69	0.231884	0.173913	0.202899	0.130435	-0.0724638	0.418316	0.378495	0.385318	0.41418
chr01	4928452	A	A	A/C	A/C					70	66	0.235931	0.175325	0.2	0.121212	-0.0787879	0.359928	0.443784	0.385318	0.41418
chr01	4928558	C	C	C/T	C/T					67	72	0.22243	0.173507	0.268657	0.180556	-0.0881012	0.324335	0.489006	0.385318	0.41418
chr01	4928584	A	A	A/C	A/C					61	60	0.234699	0.185246	0.213115	0.183333	-0.0297814	0.732454	0.13522	0.385318	0.41418
chr01	4928937	G	G	G/T	G/T					69	65	0.225195	0.17592	0.26087	0.184615	-0.0762542	0.386123	0.413275	0.385318	0.41418	Soltu.DM.01G004980=HIGH	Soltu.DM.01G004980=stop_gained	Soltu.DM.01G004980=c.289G>T	Soltu.DM.01G004980=p.Glu97*
chr01	4929014	G	G	G/A	G					61	59	0.243957	0.176994	0.147541	0.0677966	-0.0797444	0.369926	0.431885	0.385318	0.41418
chr01	4929034	A	A	A/G	A					65	62	0.234739	0.180149	0.123077	0.0645161	-0.0585608	0.539692	0.267854	0.385318	0.41418
chr01	4932808	TG	TG	TG/T	TG					61	69	0.234973	0.18009	0.147541	0.0724638	-0.0750772	0.408918	0.388364	0.385318	0.41418
chr01	4958799	A	A	A/G	A/G					57	44	0.256778	0.198565	0.22807	0.204545	-0.0235247	0.822236	0.0850037	0.385318	0.41418
chr01	4958851	C	C	C/A	C/A					52	40	0.265385	0.203846	0.326923	0.2	-0.126923	0.223555	0.650615	0.385318	0.41418
chr01	4959990	C	C	C/G	C/G					56	51	0.247549	0.187675	0.196429	0.176471	-0.019958	0.836233	0.0776728	0.385318	0.41418
chr01	4960111	G	G	G/A	G/A					43	45	0.263566	0.210853	0.255814	0.222222	-0.0335917	0.765647	0.115971	0.361492	0.441901
chr01	4960145	G	G	G/A	G/A					41	43	0.273965	0.204197	0.219512	0.209302	-0.0102099	0.962807	0.0164606	0.361492	0.441901
chr01	4960228	C	C	C/T	C/T					43	41	0.273965	0.204197	0.209302	0.243902	0.0346001	0.779044	0.108438	0.361492	0.441901
chr01	4960371	G	G	G/C	G/C					46	42	0.272257	0.204969	0.391304	0.238095	-0.153209	0.15177	0.818815	0.361492	0.441901
chr01	4960749	G	G	G/A	G/A					44	50	0.263636	0.200909	0.272727	0.18	-0.0927273	0.370126	0.43165	0.361492	0.441901
chr01	4960768	C	C	C/A	C/A					50	53	0.24566	0.191321	0.28	0.150943	-0.129057	0.19836	0.702545	0.361492	0.441901
chr01	4960809	G	G	G/T	G/T					50	60	0.253333	0.186667	0.3	0.183333	-0.116667	0.220556	0.656481	0.361492	0.441901
chr01	4962542	A	A	A/AT	A/AT					45	43	0.263049	0.21292	0.244444	0.186047	-0.0583979	0.565687	0.247424	0.361492	0.441901
chr01	4962841	A	A	A/T	A/T					68	58	0.237323	0.180527	0.161765	0.189655	0.0278905	0.763847	0.116993	0.361492	0.441901
chr01	4963176	A	A	A/G	A/G					75	55	0.241212	0.180606	0.266667	0.181818	-0.0848485	0.364327	0.438508	0.361492	0.441901
chr01	4963425	A	A	A/T	A/T					67	57	0.236711	0.180937	0.208955	0.157895	-0.0510605	0.589682	0.229382	0.361492	0.441901
chr01	4963475	G	G	G/A	G/A					60	46	0.252899	0.192754	0.2	0.130435	-0.0695652	0.478504	0.320114	0.361492	0.441901
chr01	4966134	T	T	T/C	T/C					106	120	0.190723	0.149057	0.207547	0.208333	0.000786164	0.991002	0.00392556	0.361492	0.441901
chr01	4966975	A	A	A/T	A/T					73	94	0.20956	0.163801	0.39726	0.319149	-0.0781113	0.346931	0.459757	0.361492	0.441901
chr01	4966990	T	T	T/A	T/A					73	80	0.224315	0.171918	0.383562	0.35	-0.0335616	0.70066	0.154493	0.361492	0.441901
chr01	4973904	TA	TA	TA/T	TA/T					65	73	0.229715	0.175764	0.261538	0.178082	-0.0834563	0.357728	0.446447	0.361492	0.441901
chr01	4974951	GTCTCA	GTCTCA	GTCTCA/G	GTCTCA/G					68	46	0.251918	0.186701	0.426471	0.521739	0.0952685	0.328534	0.483419	0.361492	0.441901
chr01	4990136	A	A	A/G	A/G					46	48	0.262681	0.201993	0.152174	0.125	-0.0271739	0.838432	0.076532	0.310272	0.508257
chr01	4992016	G	G	G/T	G/T					52	52	0.25	0.192308	0.326923	0.211538	-0.115385	0.24775	0.605986	0.310272	0.508257
chr01	5007054	T	A	T/A	T/A					58	61	0.237422	0.181741	0.448276	0.377049	-0.0712267	0.444511	0.352117	0.310272	0.508257
chr01	5008813	T	G	T/G	T/G				QTL	65	66	0.2331	0.179254	0.430769	0.212121	-0.218648	0.0145971	1.83573	0.310272	0.508257
chr01	5009449	G	G	G/T	G/T					50	53	0.257358	0.197358	0.22	0.150943	-0.0690566	0.478304	0.320296	0.310272	0.508257
chr01	5009458	C	C	C/T	C/T					45	53	0.255765	0.195807	0.244444	0.188679	-0.0557652	0.579684	0.236809	0.310272	0.508257
chr01	5017361	T	T	T/C	T/C					78	85	0.211916	0.159578	0.192308	0.164706	-0.0276018	0.735053	0.133681	0.310272	0.508257
chr01	5017479	C	C	C/T	C/T					63	58	0.237822	0.180624	0.190476	0.137931	-0.0525452	0.583883	0.233674	0.310272	0.508257
chr01	5017531	C	T	C/T	C/T					84	83	0.207401	0.164085	0.25	0.120482	-0.129518	0.112977	0.947008	0.310272	0.508257
chr01	5029521	C	C	C/T	C/T					75	94	0.215035	0.163121	0.173333	0.159574	-0.0137589	0.873825	0.0585754	0.310272	0.508257
chr01	5031086	T	T	T/G	T/G					78	84	0.217949	0.166667	0.141026	0.130952	-0.0100733	0.90042	0.0455549	0.310272	0.508257
chr01	5031199	T	T	T/A	T/A					88	70	0.217857	0.163636	0.306818	0.2	-0.106818	0.211958	0.673751	0.310272	0.508257
chr01	5031209	G	G	G/A	G/A					90	69	0.221256	0.169565	0.3	0.15942	-0.14058	0.10138	0.994049	0.310272	0.508257
chr01	5039113	A	A	A/G	A/G					50	51	0.252941	0.192941	0.28	0.156863	-0.123137	0.223155	0.651393	0.310272	0.508257
chr01	5054337	C	C	C/T	C/T					79	78	0.220383	0.168452	0.405063	0.24359	-0.161474	0.0595881	1.22484	0.310272	0.508257
chr01	5067477	A	A	A/ACT	A/ACT					53	43	0.258885	0.197894	0.320755	0.325581	0.00482668	0.965807	0.0151097	0.310272	0.508257
chr01	5070625	A	A	A/G	A/G					67	73	0.22613	0.168882	0.179104	0.164384	-0.0147209	0.865027	0.0629703	0.310272	0.508257
chr01	5075498	G	G	G/GTAC	G/GTAC					58	54	0.247126	0.181992	0.12069	0.185185	0.0644955	0.509898	0.292517	0.310272	0.508257
chr01	5078904	T	T	T/TCA	T/TCA					59	73	0.228001	0.176225	0.288136	0.150685	-0.137451	0.126975	0.896283	0.310272	0.508257
chr01	5080366	C	C	C/T	C/T					46	71	0.249235	0.185854	0.282609	0.183099	-0.0995101	0.296141	0.528502	0.322669	0.491243
chr01	5084477	C	C	C/T	C/T					80	73	0.219863	0.169521	0.1625	0.109589	-0.052911	0.54929	0.260198	0.322669	0.491243
chr01	5084503	C	C	C/T	C					80	77	0.211688	0.166234	0.2125	0.103896	-0.108604	0.203159	0.692163	0.322669	0.491243
chr01	5084768	C	T	C/T	C/T					77	78	0.214452	0.17033	0.376623	0.24359	-0.133034	0.115577	0.937129	0.322669	0.491243
chr01	5086155	T	T	T/TTA	T/TTA					93	68	0.213156	0.163662	0.247312	0.161765	-0.0855471	0.316537	0.499576	0.322669	0.491243
chr01	5087868	C	C	C/T	C/T					63	61	0.234712	0.183971	0.222222	0.278689	0.0564663	0.539292	0.268176	0.322669	0.491243
chr01	5092600	T	T	T/C	T/C					98	80	0.216327	0.164031	0.142857	0.1625	0.0196429	0.818236	0.0871212	0.322669	0.491243
chr01	5099744	A	T	A/T	A/T					56	79	0.236438	0.179928	0.160714	0.151899	-0.00881555	0.925015	0.0338512	0.322669	0.491243
chr01	5110737	C	C	C/T	C/T					49	62	0.24786	0.18894	0.22449	0.225806	0.00131666	0.994401	0.00243839	0.369103	0.432853
chr01	5131659	T	T	T/TAA	T/TAA					40	56	0.257143	0.196429	0.25	0.142857	-0.107143	0.30054	0.522098	0.345155	0.461986
chr01	5132582	T	A	T/A	T/A					48	65	0.241987	0.189423	0.208333	0.107692	-0.100641	0.286143	0.543417	0.345155	0.461986
chr01	5132602	A	G	A/G	A/G					50	68	0.247647	0.187647	0.2	0.102941	-0.0970588	0.314537	0.502328	0.345155	0.461986
chr01	5132632	A	A	A/T	A/T					48	68	0.248775	0.183824	0.208333	0.132353	-0.0759804	0.431314	0.365207	0.345155	0.461986
chr01	5132635	C	A	C/A	C/A					50	70	0.248571	0.182857	0.22	0.128571	-0.0914286	0.330334	0.481047	0.345155	0.461986
chr01	5132649	TTA	TTA	TTA/T	TTA/T					50	75	0.24	0.18	0.22	0.146667	-0.0733333	0.438712	0.35782	0.345155	0.461986
chr01	5232359	T	T	T/C	T/C					71	53	0.241563	0.187351	0.225352	0.188679	-0.0366729	0.685463	0.164016	0.0905234	1.04324
chr01	5288111	A	C	A/C	A/C				QTL	56	46	0.248447	0.194876	0.464286	0.23913	-0.225155	0.0233953	1.63087	0.0545701	1.26304
chr01	5289189	T	T	T/TAGTG	T/TAGTG					84	87	0.213465	0.161741	0.440476	0.436782	-0.00369458	0.963407	0.0161901	0.0545701	1.26304
chr01	5289328	G	A	G/A	G/A			QTL	QTL	101	96	0.207199	0.156663	0.534653	0.291667	-0.242987	0.00239952	2.61988	0.0545701	1.26304
chr01	5289421	T	T	T/G	T/G					70	91	0.21978	0.171429	0.371429	0.252747	-0.118681	0.163967	0.785243	0.0545701	1.26304
chr01	5391046	T	T	T/G	T/G					96	104	0.201122	0.157051	0.239583	0.153846	-0.0857372	0.272545	0.564561	0.22992	0.638423	Soltu.DM.01G005390=MODERATE	Soltu.DM.01G005390=missense_variant	Soltu.DM.01G005390=c.1096A>C	Soltu.DM.01G005390=p.Ile366Leu
chr01	5444868	C	C	C/A	C/A					59	55	0.247458	0.189831	0.305085	0.181818	-0.123267	0.193961	0.712285	0.193961	0.712285
chr01	5557486	C	C	C/T	C/T					42	60	0.254762	0.190476	0.142857	0.216667	0.0738095	0.465507	0.332074	0.419214	0.377564
chr01	5598624	C	C	C/T	C					55	71	0.237132	0.180538	0.181818	0.0985915	-0.0832266	0.377524	0.423055	0.419214	0.377564
chr01	5600671	A	A	A/G	A					74	61	0.223527	0.17634	0.148649	0.0655738	-0.0830749	0.362128	0.441138	0.519716	0.284234
chr01	5601973	G	G	G/A	G					59	51	0.256564	0.191426	0.186441	0.0392157	-0.147225	0.122775	0.910888	0.519716	0.284234
chr01	5610379	A	A	A	A					55	45	0.248485	0.193939	0.0727273	0.0888889	0.0161616	0.865227	0.06287	0.519716	0.284234	Soltu.DM.01G005480=MODERATE	Soltu.DM.01G005480=missense_variant	Soltu.DM.01G005480=c.965T>C	Soltu.DM.01G005480=p.Ile322Thr
chr01	5612085	G	G	G/A	G/A					42	52	0.260989	0.198718	0.190476	0.153846	-0.03663	0.710258	0.148584	0.519716	0.284234
chr01	5612118	AG	AG	AG	AG					47	52	0.252864	0.195172	0.12766	0.134615	0.00695581	0.94961	0.0224547	0.519716	0.284234
chr01	5612140	G	G	G/A	G/A					52	54	0.254986	0.197293	0.192308	0.203704	0.011396	0.879424	0.0558016	0.519716	0.284234
chr01	5612145	G	G	G/T	G/T					53	52	0.242017	0.185051	0.188679	0.153846	-0.0348331	0.689862	0.161238	0.519716	0.284234
chr01	5646261	T	T	T/G	T/G					55	57	0.241467	0.186284	0.254545	0.210526	-0.0440191	0.669066	0.174531	0.51405	0.288995
chr01	5729647	A	A	A/AT	A/AT					42	50	0.269524	0.208571	0.261905	0.16	-0.101905	0.327734	0.484478	0.281468	0.55057
chr01	5734680	G	G	G/A	G/A					63	79	0.222825	0.171991	0.15873	0.113924	-0.0448061	0.619476	0.207975	0.281468	0.55057
chr01	5742349	G	G	G/T	G/T					49	57	0.24454	0.190476	0.204082	0.140351	-0.0637308	0.507299	0.294736	0.281468	0.55057
chr01	5743265	A	A	A/C	A/C					64	88	0.22017	0.169034	0.265625	0.215909	-0.0497159	0.562288	0.250042	0.281468	0.55057
chr01	5745413	C	C	C/A	C/A					64	54	0.242477	0.179977	0.25	0.166667	-0.0833333	0.389122	0.409914	0.281468	0.55057
chr01	5745450	G	G	G/A	G/A					60	53	0.236792	0.187421	0.233333	0.150943	-0.0823899	0.391722	0.407022	0.281468	0.55057
chr01	5752753	A	A	A/G	A/G					69	58	0.23988	0.183658	0.144928	0.137931	-0.0069965	0.939212	0.0272363	0.281468	0.55057
chr01	5754343	T	T	T/A	T/A					52	64	0.240385	0.186298	0.25	0.125	-0.125	0.186163	0.730107	0.281468	0.55057
chr01	5754357	T	T	T/C	T/C					53	68	0.242786	0.18313	0.264151	0.117647	-0.146504	0.121376	0.915868	0.281468	0.55057
chr01	5754502	G	G	G/T	G/T					71	70	0.223944	0.173642	0.253521	0.185714	-0.0678068	0.434313	0.362197	0.281468	0.55057
chr01	5764842	G	G	G/T	G/T					46	49	0.267524	0.198758	0.369565	0.22449	-0.145075	0.154969	0.809755	0.281468	0.55057
chr01	5767043	A	A	A/G	A/G			QTL	QTL	41	60	0.261382	0.198374	0.390244	0.1	-0.290244	0.00439912	2.35663	0.281468	0.55057
chr01	5767138	C	C	C/CT	C/CT					51	52	0.247738	0.190799	0.411765	0.307692	-0.104072	0.276945	0.557607	0.281468	0.55057
chr01	5767296	T	T	T/A	T/A				QTL	50	43	0.263721	0.197209	0.36	0.162791	-0.197209	0.0515897	1.28744	0.281468	0.55057
chr01	5770334	GT	GT	GT/G	GT/G					68	74	0.228935	0.172099	0.220588	0.216216	-0.00437202	0.977205	0.0100145	0.281468	0.55057
chr01	5773793	G	G	G/C	G/C					65	79	0.225511	0.171178	0.2	0.164557	-0.035443	0.693461	0.158978	0.281468	0.55057
chr01	5774497	C	C	C/CTT	C/CTT					58	51	0.244084	0.187627	0.206897	0.117647	-0.0892495	0.361928	0.441378	0.281468	0.55057
chr01	5774539	A	A	A/T	A/T					52	48	0.261218	0.198718	0.192308	0.104167	-0.088141	0.367726	0.434475	0.281468	0.55057
chr01	5774545	A	A	A/G	A/G					54	48	0.25	0.1875	0.203704	0.104167	-0.099537	0.304539	0.516357	0.281468	0.55057
chr01	5774566	T	C	T/C	T/C					54	48	0.25463	0.19213	0.240741	0.166667	-0.0740741	0.44751	0.349197	0.281468	0.55057
chr01	5780085	CT	CT	CT	CT/C					46	50	0.251304	0.196522	0.0652174	0.18	0.114783	0.263347	0.579471	0.31977	0.495162
chr01	5784106	A	A	A/G	A/G					78	73	0.218651	0.168072	0.230769	0.273973	0.0432034	0.611278	0.213761	0.31977	0.495162	Soltu.DM.01G005640=MODERATE	Soltu.DM.01G005640=missense_variant	Soltu.DM.01G005640=c.841A>G	Soltu.DM.01G005640=p.Ile281Val
chr01	5785350	C	C	C/T	C/T					88	95	0.207656	0.156459	0.329545	0.305263	-0.0242823	0.768446	0.114386	0.31977	0.495162
chr01	5789251	T	T	T/C	T/C					84	91	0.210623	0.158425	0.297619	0.197802	-0.0998168	0.227355	0.643296	0.31977	0.495162
chr01	5789339	G	G	G/A	G/A					85	71	0.217067	0.169843	0.352941	0.28169	-0.071251	0.404519	0.393061	0.31977	0.495162
chr01	5790070	G	G	G/T	G/T					88	82	0.2051	0.157982	0.181818	0.231707	0.0498891	0.553689	0.256734	0.31977	0.495162
chr01	5790297	T	T	T/A	T					74	74	0.22973	0.175676	0.162162	0.0675676	-0.0945946	0.286343	0.543114	0.31977	0.495162
chr01	5790581	T	T	T/C	T/C					94	82	0.21069	0.162169	0.159574	0.195122	0.0355475	0.672066	0.172588	0.31977	0.495162
chr01	5791901	A	A	A/G	A/G					79	93	0.211515	0.162107	0.177215	0.236559	0.0593439	0.478104	0.320477	0.31977	0.495162
chr01	5794026	C	C	C/T	C/T					61	62	0.240085	0.183501	0.213115	0.129032	-0.0840825	0.385923	0.4135	0.31977	0.495162
chr01	5795075	TAC	TAC	TAC/T	TAC/T					60	54	0.246296	0.188889	0.283333	0.111111	-0.172222	0.0731854	1.13558	0.31977	0.495162
chr01	5795115	C	C	C/G	C/G					54	40	0.257407	0.196296	0.296296	0.125	-0.171296	0.0943811	1.02511	0.31977	0.495162
chr01	5796053	T	T	T/A	T/A					68	56	0.233193	0.177521	0.161765	0.196429	0.0346639	0.714257	0.146145	0.31977	0.495162
chr01	5796083	A	A	A/G	A/G					64	65	0.227885	0.17476	0.25	0.215385	-0.0346154	0.714257	0.146145	0.31977	0.495162
chr01	5797348	C	C	C/T	C/T					89	78	0.213627	0.160761	0.224719	0.269231	0.0445117	0.608278	0.215898	0.31977	0.495162
chr01	5805249	C	C	C/CGTGTAT	C/CGTGTAT					52	50	0.262308	0.2	0.0961538	0.12	0.0238462	0.834033	0.0788167	0.339684	0.468925
chr01	5807664	T	T	T/A	T/A					91	75	0.207766	0.161026	0.197802	0.173333	-0.0244689	0.768646	0.114273	0.339684	0.468925	Soltu.DM.01G005660=MODERATE | Soltu.DM.01G005660=MODERATE | Soltu.DM.01G005660=MODERATE | Soltu.DM.01G005660=MODERATE | Soltu.DM.01G005660=MODERATE | Soltu.DM.01G005660=MODERATE	Soltu.DM.01G005660=missense_variant | Soltu.DM.01G005660=missense_variant | Soltu.DM.01G005660=missense_variant | Soltu.DM.01G005660=missense_variant | Soltu.DM.01G005660=missense_variant | Soltu.DM.01G005660=missense_variant	Soltu.DM.01G005660=c.1041T>A | Soltu.DM.01G005660=c.1041T>A | Soltu.DM.01G005660=c.849T>A | Soltu.DM.01G005660=c.1041T>A | Soltu.DM.01G005660=c.1041T>A | Soltu.DM.01G005660=c.1041T>A	Soltu.DM.01G005660=p.Asn347Lys | Soltu.DM.01G005660=p.Asn347Lys | Soltu.DM.01G005660=p.Asn283Lys | Soltu.DM.01G005660=p.Asn347Lys | Soltu.DM.01G005660=p.Asn347Lys | Soltu.DM.01G005660=p.Asn347Lys
chr01	5807925	T	T	T/C	T/C					54	55	0.243771	0.188552	0.185185	0.327273	0.142088	0.145171	0.83812	0.339684	0.468925
chr01	5808015	C	C	C/T	C/T					62	69	0.229313	0.176017	0.145161	0.144928	-0.000233754	1	0	0.339684	0.468925
chr01	5808051	C	C	C/T	C/T					61	81	0.228496	0.171423	0.163934	0.135802	-0.028132	0.75125	0.124216	0.339684	0.468925
chr01	5808356	A	A	A/G	A/G					70	70	0.228571	0.171429	0.4	0.257143	-0.142857	0.0829834	1.08101	0.339684	0.468925
chr01	5810597	T	T	T/C	T/C					83	78	0.209144	0.164659	0.204819	0.282051	0.077232	0.359928	0.443784	0.339684	0.468925
chr01	5811285	G	G	G/T	G/T					48	52	0.258013	0.197115	0.270833	0.365385	0.0945513	0.359128	0.444751	0.339684	0.468925
chr01	5811384	C	C	C/T	C/T					69	65	0.230546	0.176366	0.173913	0.215385	0.0414716	0.676265	0.169883	0.339684	0.468925
chr01	5812374	G	G	G/A	G/A					58	52	0.250663	0.188992	0.155172	0.25	0.0948276	0.334133	0.47608	0.339684	0.468925
chr01	5826248	G	T	G/T	G/T					48	57	0.246711	0.1875	0.395833	0.22807	-0.167763	0.0857828	1.0666	0.369793	0.432041
chr01	5826305	T	T	T/C	T/C					59	60	0.238136	0.181073	0.372881	0.333333	-0.039548	0.65227	0.185573	0.369793	0.432041
chr01	5826601	A	A	A/C	A/C					65	72	0.229915	0.171795	0.353846	0.347222	-0.00662393	0.939412	0.0271438	0.369793	0.432041
chr01	5827006	G	A	G/A	G/A				QTL	52	55	0.242308	0.188462	0.557692	0.345455	-0.212238	0.0255949	1.59185	0.369793	0.432041
chr01	5827866	C	C	C/T	C/T					46	54	0.258454	0.199678	0.304348	0.388889	0.0845411	0.412318	0.384768	0.369793	0.432041
chr01	5828007	A	A	A/G	A/G					61	61	0.245902	0.180328	0.213115	0.229508	0.0163934	0.854429	0.068324	0.369793	0.432041
chr01	5828024	A	A	A/G	A/G					54	56	0.24537	0.190476	0.166667	0.232143	0.0654762	0.465507	0.332074	0.369793	0.432041
chr01	5828087	A	A	A/T	A/T					45	61	0.249545	0.194536	0.288889	0.213115	-0.0757741	0.453309	0.343605	0.369793	0.432041
chr01	5828100	C	C	C/A	C/A					46	58	0.248876	0.189655	0.282609	0.241379	-0.0412294	0.678664	0.168345	0.369793	0.432041
chr01	5828157	T	T	T/C	T/C					51	55	0.247415	0.188592	0.431373	0.363636	-0.0677362	0.491102	0.308828	0.369793	0.432041
chr01	5828262	C	C	C/T	C/T					40	48	0.2625	0.2	0.35	0.333333	-0.0166667	0.887622	0.0517717	0.369793	0.432041
chr01	5828285	G	G	G/A	G/A					40	52	0.265385	0.203846	0.325	0.307692	-0.0173077	0.878624	0.0561968	0.369793	0.432041
chr01	5828323	C	C	C/G	C/G					58	63	0.238916	0.182266	0.310345	0.301587	-0.00875753	0.925815	0.0334759	0.369793	0.432041
chr01	5837141	T	A	T/A	T/A					55	50	0.261818	0.196364	0.4	0.4	0	1	0	0.369793	0.432041
chr01	5838398	G	A	G/A	G/A					44	60	0.254545	0.190909	0.409091	0.4	-0.00909091	0.931814	0.0306709	0.369793	0.432041
chr01	5840704	G	G	G/GT	G/GT					52	63	0.248474	0.187424	0.403846	0.396825	-0.00702076	0.938212	0.0276989	0.378006	0.422501
chr01	5846798	A	T	A/T	A/T					75	65	0.225641	0.172308	0.173333	0.230769	0.0574359	0.523495	0.281087	0.378006	0.422501
chr01	5982828	G	G	G/T	G/T					81	117	0.203229	0.155745	0.259259	0.264957	0.00569801	0.94781	0.0232785	0.157123	0.803761
chr01	5983152	G	G	G/T	G/T					59	76	0.237511	0.172614	0.322034	0.236842	-0.0851918	0.345731	0.461262	0.157123	0.803761
chr01	5983511	C	C	C/G	C/G				QTL	62	61	0.23321	0.182708	0.306452	0.114754	-0.191698	0.0361928	1.44138	0.157123	0.803761
chr01	5983561	A	C	A/C	A/C					54	43	0.258829	0.198536	0.407407	0.209302	-0.198105	0.0513897	1.28912	0.157123	0.803761
chr01	6002633	TA	TA	TA/T	TA					49	58	0.250528	0.19247	0.204082	0.172414	-0.0316678	0.742651	0.129215	0.266562	0.574201
chr01	6003018	C	C	C/G	C/G					64	69	0.22894	0.174819	0.21875	0.318841	0.100091	0.266747	0.573901	0.266562	0.574201
chr01	6006022	G	G	G/A	G/A					79	90	0.216315	0.162588	0.316456	0.277778	-0.0386779	0.643671	0.191336	0.266562	0.574201
chr01	6006329	A	A	A/G	A/G					52	80	0.235577	0.178846	0.326923	0.2375	-0.0894231	0.320736	0.493852	0.266562	0.574201
chr01	6006375	C	C	C/T	C/T					50	75	0.24	0.186667	0.3	0.186667	-0.113333	0.245751	0.609505	0.266562	0.574201
chr01	6013587	CT	CT	CT/C	CT/C					67	89	0.214322	0.167365	0.268657	0.41573	0.147074	0.0835833	1.07788	0.266562	0.574201
chr01	6018376	C	C	C/T	C/T					75	79	0.221097	0.167089	0.12	0.113924	-0.00607595	0.943011	0.0254831	0.266562	0.574201
chr01	6028544	GA	GA	GA/G	GA/G					64	51	0.23989	0.185049	0.296875	0.27451	-0.0223652	0.826435	0.0827914	0.369416	0.432485
chr01	6028626	C	C	C/T	C/T					71	71	0.225352	0.169014	0.239437	0.253521	0.0140845	0.864227	0.0633721	0.369416	0.432485
chr01	6028653	G	G	G/A	G/A					69	72	0.228261	0.172101	0.231884	0.277778	0.0458937	0.615277	0.210929	0.369416	0.432485
chr01	6028656	C	C	C/G	C/G					66	77	0.227273	0.168831	0.227273	0.272727	0.0454545	0.614077	0.211777	0.369416	0.432485
chr01	6030416	T	T	T/G	T/G					62	69	0.229313	0.173679	0.290323	0.173913	-0.11641	0.19916	0.700798	0.369416	0.432485
chr01	6030509	C	C	C/T	C/T					56	68	0.243697	0.185924	0.285714	0.191176	-0.0945378	0.316337	0.49985	0.369416	0.432485
chr01	6030889	T	T	T/G	T/G					60	79	0.231435	0.179114	0.266667	0.240506	-0.0261603	0.773045	0.111795	0.369416	0.432485
chr01	6030897	T	T	T/C	T/C					60	74	0.232432	0.177477	0.233333	0.27027	0.0369369	0.686863	0.16313	0.369416	0.432485
chr01	6037380	T	T	T/C	T/C					69	71	0.222086	0.177996	0.217391	0.295775	0.0783833	0.379124	0.421219	0.369416	0.432485
chr01	6037889	A	A	A/G	A/G					51	53	0.258232	0.197558	0.196078	0.264151	0.0680725	0.473705	0.324492	0.369416	0.432485
chr01	6038156	G	G	G/A	G/A					61	95	0.224331	0.169456	0.229508	0.231579	0.00207075	0.982803	0.00753333	0.369416	0.432485
chr01	6038474	C	C	C/T	C/T					55	64	0.24517	0.187784	0.109091	0.28125	0.172159	0.0741852	1.12968	0.369416	0.432485
chr01	6038717	T	T	T/A	T/A					74	73	0.227323	0.172344	0.243243	0.273973	0.0307294	0.731054	0.136051	0.369416	0.432485
chr01	6044521	A	A	A/T	A/T					54	50	0.245926	0.188889	0.203704	0.12	-0.0837037	0.376125	0.424668	0.489631	0.310131
chr01	6049889	C	C	C/T	C/T					64	71	0.228653	0.175616	0.21875	0.211268	-0.00748239	0.934013	0.029647	0.489631	0.310131	Soltu.DM.01G005800=MODERATE	Soltu.DM.01G005800=missense_variant	Soltu.DM.01G005800=c.181C>T	Soltu.DM.01G005800=p.Arg61Trp
chr01	6050970	T	T	T/TAA	T/TAA					44	44	0.272727	0.204545	0.272727	0.204545	-0.0681818	0.589482	0.229529	0.489631	0.310131
chr01	6050973	CTT	CTT	CTT/C	CTT/C					42	44	0.267316	0.199134	0.238095	0.204545	-0.0335498	0.790442	0.10213	0.489631	0.310131
chr01	6053426	T	T	T/TA	T/TA					44	50	0.258182	0.200909	0.363636	0.32	-0.0436364	0.672665	0.172201	0.489631	0.310131
chr01	6053568	A	A	A/G	A/G					41	67	0.255187	0.192938	0.390244	0.358209	-0.0320349	0.741252	0.130034	0.489631	0.310131
chr01	6054609	C	C	C/T	C/T					72	72	0.222222	0.166667	0.152778	0.236111	0.0833333	0.381724	0.418251	0.489631	0.310131
chr01	6055053	G	G	G/A	G/A					88	82	0.210643	0.163525	0.272727	0.256098	-0.0166297	0.84923	0.0709746	0.489631	0.310131
chr01	6055096	T	T	T/A	T/A					105	85	0.206723	0.157423	0.257143	0.211765	-0.0453782	0.561488	0.25066	0.489631	0.310131	Soltu.DM.01G005810=MODERATE | Soltu.DM.01G005810=MODERATE	Soltu.DM.01G005810=missense_variant | Soltu.DM.01G005810=missense_variant	Soltu.DM.01G005810=c.911A>T | Soltu.DM.01G005810=c.791A>T	Soltu.DM.01G005810=p.Tyr304Phe | Soltu.DM.01G005810=p.Tyr264Phe
chr01	6055169	C	C	C/T	C/T					87	91	0.213465	0.15953	0.264368	0.241758	-0.0226096	0.785843	0.104664	0.489631	0.310131	Soltu.DM.01G005810=MODERATE | Soltu.DM.01G005810=MODERATE	Soltu.DM.01G005810=missense_variant | Soltu.DM.01G005810=missense_variant	Soltu.DM.01G005810=c.838G>A | Soltu.DM.01G005810=c.718G>A	Soltu.DM.01G005810=p.Val280Met | Soltu.DM.01G005810=p.Val240Met
chr01	6055222	C	C	C/G	C/G					78	90	0.212821	0.161538	0.282051	0.244444	-0.0376068	0.647271	0.188914	0.489631	0.310131
chr01	6055584	TG	TG	TG/T	TG/T					52	67	0.24713	0.183984	0.326923	0.253731	-0.0731917	0.433113	0.363398	0.489631	0.310131
chr01	6055597	G	G	G/A	G/A					53	74	0.235594	0.178735	0.301887	0.243243	-0.0586435	0.521896	0.282416	0.489631	0.310131
chr01	6055645	C	C	C/G	C/G					71	89	0.220288	0.165374	0.239437	0.213483	-0.0259535	0.759648	0.119388	0.489631	0.310131	Soltu.DM.01G005810=MODERATE | Soltu.DM.01G005810=MODERATE	Soltu.DM.01G005810=missense_variant | Soltu.DM.01G005810=missense_variant	Soltu.DM.01G005810=c.743G>C | Soltu.DM.01G005810=c.623G>C	Soltu.DM.01G005810=p.Cys248Ser | Soltu.DM.01G005810=p.Cys208Ser
chr01	6056205	G	G	G/A	G/A					60	74	0.231532	0.177477	0.35	0.391892	0.0418919	0.624875	0.204207	0.489631	0.310131
chr01	6057559	G	G	G/A	G/A					79	81	0.21769	0.168151	0.227848	0.234568	0.0067198	0.922815	0.0348851	0.489631	0.310131
chr01	6058046	G	G	G/A	G/A					81	78	0.222697	0.162868	0.234568	0.294872	0.0603039	0.482104	0.31686	0.489631	0.310131
chr01	6058072	TA	TA	TA/T	TA/T					71	77	0.221145	0.167551	0.211268	0.285714	0.0744467	0.385523	0.41395	0.489631	0.310131
chr01	6058278	G	G	G/A	G/A					57	66	0.23445	0.179426	0.245614	0.151515	-0.0940989	0.310538	0.507885	0.489631	0.310131
chr01	6058332	GA	GA	GA/G	GA/G					63	63	0.238095	0.174603	0.238095	0.238095	0	1	0	0.489631	0.310131
chr01	6058597	C	C	C/A	C/A					80	73	0.214555	0.165411	0.3375	0.287671	-0.0498288	0.555089	0.255637	0.489631	0.310131
chr01	6058631	G	G	G/A	G/A					81	79	0.218628	0.167839	0.296296	0.278481	-0.0178153	0.862428	0.0642774	0.489631	0.310131
chr01	6058767	A	A	A/T	A/T					93	86	0.207302	0.157164	0.27957	0.232558	-0.0470118	0.567686	0.245891	0.489631	0.310131
chr01	6058807	G	G	G/A	G/A					92	82	0.211029	0.159597	0.23913	0.195122	-0.0440085	0.592282	0.227472	0.489631	0.310131
chr01	6058810	G	G	G/T	G/T					87	78	0.215738	0.163572	0.241379	0.205128	-0.0362511	0.677465	0.169113	0.489631	0.310131
chr01	6058936	C	C	C/A	C/A					56	80	0.230357	0.175	0.214286	0.1875	-0.0267857	0.764647	0.116539	0.489631	0.310131
chr01	6059155	G	G	G	G/A					69	87	0.216892	0.167916	0.0869565	0.126437	0.0394803	0.647471	0.18878	0.489631	0.310131
chr01	6059185	A	A	A/G	A/G					70	95	0.221053	0.163158	0.114286	0.115789	0.00150376	0.984403	0.00682702	0.489631	0.310131
chr01	6059202	T	T	T	T					64	88	0.223011	0.173295	0.09375	0.136364	0.0426136	0.629674	0.200884	0.489631	0.310131
chr01	6059812	G	G	G/A	G/A					85	83	0.210206	0.162296	0.329412	0.253012	-0.0763997	0.381924	0.418023	0.489631	0.310131
chr01	6059816	G	G	G/C	G/C					88	84	0.218615	0.162338	0.318182	0.238095	-0.0800866	0.344131	0.463276	0.489631	0.310131
chr01	6059987	A	A	A/G	A/G					101	92	0.205123	0.155725	0.247525	0.26087	0.0133448	0.860428	0.0652855	0.489631	0.310131
chr01	6060037	C	C	C/T	C/T					92	100	0.211304	0.157826	0.195652	0.26	0.0643478	0.417117	0.379743	0.454398	0.342564
chr01	6060258	TC	TC	TC/T	TC/T					88	79	0.215765	0.161249	0.170455	0.21519	0.0447353	0.591282	0.228206	0.454398	0.342564
chr01	6060464	C	C	C/T	C/T					94	88	0.203337	0.158607	0.180851	0.159091	-0.0217602	0.776845	0.109666	0.454398	0.342564
chr01	6061097	T	T	T/C	T/C					74	52	0.238046	0.183992	0.202703	0.288462	0.0857588	0.365927	0.436606	0.454398	0.342564
chr01	6061173	A	A	A/T	A/T					79	69	0.222161	0.171528	0.189873	0.304348	0.114474	0.188562	0.724545	0.454398	0.342564
chr01	6061618	C	C	C/A	C/A					45	43	0.265116	0.197933	0.2	0.232558	0.0325581	0.787842	0.103561	0.454398	0.342564
chr01	6061766	C	C	C/A	C/A					65	80	0.224038	0.171154	0.153846	0.2375	0.0836538	0.34913	0.457013	0.454398	0.342564	Soltu.DM.01G005810=MODERATE | Soltu.DM.01G005810=MODERATE	Soltu.DM.01G005810=missense_variant | Soltu.DM.01G005810=missense_variant	Soltu.DM.01G005810=c.220G>T | Soltu.DM.01G005810=c.220G>T	Soltu.DM.01G005810=p.Ala74Ser | Soltu.DM.01G005810=p.Ala74Ser
chr01	6062056	T	T	T/A	T/A					67	53	0.239932	0.181357	0.238806	0.207547	-0.0312588	0.745451	0.127581	0.454398	0.342564
chr01	6065518	G	G	G/A	G/A					72	75	0.223333	0.167222	0.25	0.173333	-0.0766667	0.381124	0.418934	0.454398	0.342564	Soltu.DM.01G005820=MODERATE	Soltu.DM.01G005820=missense_variant	Soltu.DM.01G005820=c.359G>A	Soltu.DM.01G005820=p.Cys120Tyr
chr01	6069357	C	C	C/T	C/T					87	76	0.21582	0.165608	0.172414	0.276316	0.103902	0.214357	0.668862	0.454398	0.342564
chr01	6069396	CATGGCCATGATCTGT	CATGGCCATGATCTGT	CATGGCCATGATCTGT/C	CATGGCCATGATCTGT/C					82	67	0.217328	0.165089	0.109756	0.238806	0.12905	0.129574	0.887482	0.454398	0.342564
chr01	6069514	A	A	A/G	A/G					62	66	0.235582	0.175953	0.209677	0.227273	0.0175953	0.837632	0.0769465	0.454398	0.342564
chr01	6072220	GT	GT	GT/G	GT/G					95	92	0.199085	0.157323	0.242105	0.26087	0.0187643	0.823435	0.0843705	0.454398	0.342564
chr01	6076192	C	C	C/A	C/A					65	63	0.227106	0.179731	0.215385	0.253968	0.0385836	0.704859	0.151898	0.454398	0.342564
chr01	6076336	A	A	A/G	A/G					62	53	0.237371	0.190505	0.290323	0.226415	-0.0639075	0.507898	0.294223	0.454398	0.342564
chr01	6076631	A	A	A/C	A/C					84	75	0.215238	0.164286	0.297619	0.293333	-0.00428571	0.960808	0.0173635	0.454398	0.342564
chr01	6076789	C	C	C/G	C/G					84	86	0.207641	0.159468	0.178571	0.267442	0.0888704	0.276345	0.558549	0.454398	0.342564
chr01	6076852	C	C	C/T	C/T					89	85	0.20846	0.160079	0.202247	0.270588	0.068341	0.416717	0.380159	0.454398	0.342564
chr01	6077747	GA	GA	GA/G	GA/G					74	81	0.220554	0.168502	0.297297	0.333333	0.036036	0.663467	0.17818	0.454398	0.342564
chr01	6077755	C	C	C/T	C/T					73	79	0.215363	0.167852	0.315068	0.329114	0.0140454	0.871826	0.0595704	0.454398	0.342564
chr01	6077802	G	G	G/A	G/A					54	68	0.241285	0.179739	0.240741	0.25	0.00925926	0.919016	0.0366768	0.454398	0.342564
chr01	6078243	G	G	G/A	G/A					63	76	0.233709	0.177945	0.0952381	0.171053	0.0758145	0.395721	0.402611	0.454398	0.342564
chr01	6079733	G	G	G/T	G/T					86	65	0.222004	0.168694	0.22093	0.153846	-0.0670841	0.44811	0.348615	0.454398	0.342564
chr01	6079908	A	A	A/T	A/T					68	64	0.238051	0.181985	0.205882	0.28125	0.0753676	0.406119	0.391347	0.454398	0.342564
chr01	6087246	C	C	C/T	C/T					79	67	0.229171	0.170792	0.468354	0.358209	-0.110145	0.203159	0.692163	0.403878	0.39375
chr01	6087469	C	C	C/T	C/T					91	71	0.213899	0.165299	0.318681	0.366197	0.0475159	0.580284	0.236359	0.403878	0.39375
chr01	6088062	T	T	T/A	T/A					56	57	0.243108	0.182018	0.285714	0.245614	-0.0401003	0.670466	0.173623	0.403878	0.39375
chr01	6088625	G	G	G/A	G/A					44	61	0.250745	0.19225	0.204545	0.229508	0.0249627	0.804639	0.0943989	0.403878	0.39375
chr01	6088765	AAATTTATTGT	AAATTTATTGT	AAATTTATTGT/A	AAATTTATTGT/A					44	46	0.26087	0.208498	0.113636	0.26087	0.147233	0.140772	0.851484	0.403878	0.39375
chr01	6088807	A	A	A/T	A/T					69	68	0.229966	0.171995	0.115942	0.279412	0.16347	0.070186	1.15375	0.403878	0.39375
chr01	6089024	T	T	T/C	T/C					56	68	0.236345	0.180672	0.196429	0.308824	0.112395	0.230954	0.636475	0.403878	0.39375
chr01	6090936	G	G	G/A	G/A					63	61	0.234712	0.185532	0.269841	0.278689	0.00884726	0.90202	0.044784	0.403878	0.39375
chr01	6090979	T	T	T/A	T/A					61	59	0.238122	0.176438	0.180328	0.220339	0.0400111	0.708258	0.149808	0.403878	0.39375
chr01	6091233	GA	GA	GA/G	GA/G				QTL	52	75	0.232821	0.185385	0.211538	0.44	0.228462	0.0117976	1.9282	0.403878	0.39375
chr01	6092950	T	T	T/A	T/A					86	88	0.212474	0.165698	0.290698	0.284091	-0.00660676	0.910418	0.0407592	0.403878	0.39375
chr01	6093127	G	G	G/C	G/C					71	77	0.223889	0.170843	0.309859	0.233766	-0.0760929	0.381724	0.418251	0.403878	0.39375
chr01	6093422	A	A	A/G	A/G					59	74	0.227668	0.178424	0.338983	0.256757	-0.0822263	0.366527	0.435894	0.403878	0.39375
chr01	6093829	T	T	T/C	T/C					80	78	0.209295	0.16891	0.2625	0.24359	-0.0189103	0.825235	0.0834224	0.403878	0.39375
chr01	6095776	T	T	T/A	T/A					83	92	0.208093	0.1599	0.289157	0.282609	-0.00654793	0.940812	0.0264972	0.403878	0.39375
chr01	6095919	G	G	G/T	G/T					83	82	0.209668	0.160887	0.216867	0.268293	0.0514252	0.535893	0.270922	0.403878	0.39375	Soltu.DM.01G005850=MODERATE | Soltu.DM.01G005850=MODERATE | Soltu.DM.01G005850=MODERATE	Soltu.DM.01G005850=missense_variant | Soltu.DM.01G005850=missense_variant | Soltu.DM.01G005850=missense_variant	Soltu.DM.01G005850=c.1016G>T | Soltu.DM.01G005850=c.1016G>T | Soltu.DM.01G005850=c.1016G>T	Soltu.DM.01G005850=p.Gly339Val | Soltu.DM.01G005850=p.Gly339Val | Soltu.DM.01G005850=p.Gly339Val
chr01	6098671	G	G	G/T	G/T					71	80	0.225528	0.16919	0.295775	0.325	0.0292254	0.738852	0.131442	0.403878	0.39375
chr01	6100085	T	T	T/G	T/G					73	81	0.216134	0.168273	0.260274	0.259259	-0.00101471	0.992801	0.0031376	0.403878	0.39375	Soltu.DM.01G005850=MODERATE | Soltu.DM.01G005850=MODERATE	Soltu.DM.01G005850=missense_variant | Soltu.DM.01G005850=missense_variant	Soltu.DM.01G005850=c.2707T>G | Soltu.DM.01G005850=c.2707T>G	Soltu.DM.01G005850=p.Ser903Ala | Soltu.DM.01G005850=p.Ser903Ala
chr01	6101647	A	A	A/AT	A/AT					62	75	0.227527	0.174194	0.193548	0.253333	0.0597849	0.511698	0.290987	0.403878	0.39375
chr01	6101699	C	C	C/CA	C/CA					66	71	0.223858	0.172429	0.227273	0.267606	0.0403329	0.667467	0.175571	0.403878	0.39375
chr01	6101811	CT	CT	CT/C	CT/C					65	75	0.230769	0.173333	0.230769	0.2	-0.0307692	0.732054	0.135457	0.403878	0.39375
chr01	6101835	G	G	G/A	G/A					72	77	0.222944	0.169192	0.208333	0.181818	-0.0265152	0.759448	0.119502	0.403878	0.39375
chr01	6102319	A	A	A/G	A/G					86	85	0.213953	0.161149	0.267442	0.247059	-0.020383	0.813437	0.0896759	0.403878	0.39375
chr01	6102357	C	C	C/T	C/T					81	85	0.21772	0.159768	0.234568	0.188235	-0.0463326	0.586483	0.231745	0.403878	0.39375
chr01	6102924	T	T	T/C	T/C					88	82	0.215632	0.161308	0.215909	0.195122	-0.0207871	0.792841	0.100814	0.403878	0.39375
chr01	6103259	C	C	C/T	C/T					89	79	0.21263	0.158441	0.202247	0.21519	0.0129427	0.873225	0.0588737	0.403878	0.39375
chr01	6103357	A	A	A/G	A/G					88	75	0.225152	0.168333	0.306818	0.213333	-0.0934848	0.270346	0.56808	0.403878	0.39375
chr01	6103436	CAG	CAG	CAG/C	CAG/C					83	80	0.218373	0.166114	0.253012	0.275	0.021988	0.786043	0.104554	0.403878	0.39375
chr01	6103630	C	C	C/T	C/T					84	78	0.215201	0.169414	0.333333	0.294872	-0.0384615	0.65247	0.18544	0.403878	0.39375
chr01	6104166	G	G	G/A	G/A					85	82	0.218795	0.164132	0.317647	0.195122	-0.122525	0.141372	0.849637	0.403878	0.39375	Soltu.DM.01G005860=MODERATE | Soltu.DM.01G005860=MODERATE | Soltu.DM.01G005860=MODERATE | Soltu.DM.01G005860=MODERATE | Soltu.DM.01G005860=MODERATE | Soltu.DM.01G005860=MODERATE | Soltu.DM.01G005860=MODERATE | Soltu.DM.01G005860=MODERATE	Soltu.DM.01G005860=missense_variant | Soltu.DM.01G005860=missense_variant | Soltu.DM.01G005860=missense_variant | Soltu.DM.01G005860=missense_variant | Soltu.DM.01G005860=missense_variant | Soltu.DM.01G005860=missense_variant | Soltu.DM.01G005860=missense_variant | Soltu.DM.01G005860=missense_variant	Soltu.DM.01G005860=c.1303C>T | Soltu.DM.01G005860=c.1303C>T | Soltu.DM.01G005860=c.1303C>T | Soltu.DM.01G005860=c.1303C>T | Soltu.DM.01G005860=c.1303C>T | Soltu.DM.01G005860=c.1303C>T | Soltu.DM.01G005860=c.1303C>T | Soltu.DM.01G005860=c.1303C>T	Soltu.DM.01G005860=p.Leu435Phe | Soltu.DM.01G005860=p.Leu435Phe | Soltu.DM.01G005860=p.Leu435Phe | Soltu.DM.01G005860=p.Leu435Phe | Soltu.DM.01G005860=p.Leu435Phe | Soltu.DM.01G005860=p.Leu435Phe | Soltu.DM.01G005860=p.Leu435Phe | Soltu.DM.01G005860=p.Leu435Phe
chr01	6104686	C	C	C/T	C/T					82	98	0.206819	0.159781	0.231707	0.316327	0.0846192	0.29754	0.526454	0.403878	0.39375	Soltu.DM.01G005860=MODERATE | Soltu.DM.01G005860=MODERATE | Soltu.DM.01G005860=MODERATE | Soltu.DM.01G005860=MODERATE | Soltu.DM.01G005860=MODERATE | Soltu.DM.01G005860=MODERATE | Soltu.DM.01G005860=MODERATE | Soltu.DM.01G005860=MODERATE | Soltu.DM.01G005860=MODERATE	Soltu.DM.01G005860=missense_variant | Soltu.DM.01G005860=missense_variant | Soltu.DM.01G005860=missense_variant | Soltu.DM.01G005860=missense_variant | Soltu.DM.01G005860=missense_variant | Soltu.DM.01G005860=missense_variant | Soltu.DM.01G005860=missense_variant | Soltu.DM.01G005860=missense_variant | Soltu.DM.01G005860=missense_variant	Soltu.DM.01G005860=c.881G>A | Soltu.DM.01G005860=c.881G>A | Soltu.DM.01G005860=c.881G>A | Soltu.DM.01G005860=c.881G>A | Soltu.DM.01G005860=c.881G>A | Soltu.DM.01G005860=c.881G>A | Soltu.DM.01G005860=c.881G>A | Soltu.DM.01G005860=c.881G>A | Soltu.DM.01G005860=c.881G>A	Soltu.DM.01G005860=p.Ser294Asn | Soltu.DM.01G005860=p.Ser294Asn | Soltu.DM.01G005860=p.Ser294Asn | Soltu.DM.01G005860=p.Ser294Asn | Soltu.DM.01G005860=p.Ser294Asn | Soltu.DM.01G005860=p.Ser294Asn | Soltu.DM.01G005860=p.Ser294Asn | Soltu.DM.01G005860=p.Ser294Asn | Soltu.DM.01G005860=p.Ser294Asn
chr01	6104793	C	C	C/T	C/T					97	80	0.219716	0.162242	0.206186	0.2	-0.00618557	0.941012	0.0264049	0.403878	0.39375
chr01	6104825	T	T	T/C	T/C					95	92	0.21659	0.157666	0.189474	0.184783	-0.00469108	0.956209	0.0194473	0.403878	0.39375	Soltu.DM.01G005860=MODERATE | Soltu.DM.01G005860=MODERATE | Soltu.DM.01G005860=MODERATE | Soltu.DM.01G005860=MODERATE | Soltu.DM.01G005860=MODERATE | Soltu.DM.01G005860=MODERATE | Soltu.DM.01G005860=MODERATE | Soltu.DM.01G005860=MODERATE | Soltu.DM.01G005860=MODERATE	Soltu.DM.01G005860=missense_variant | Soltu.DM.01G005860=missense_variant | Soltu.DM.01G005860=missense_variant | Soltu.DM.01G005860=missense_variant | Soltu.DM.01G005860=missense_variant | Soltu.DM.01G005860=missense_variant | Soltu.DM.01G005860=missense_variant | Soltu.DM.01G005860=missense_variant | Soltu.DM.01G005860=missense_variant	Soltu.DM.01G005860=c.742A>G | Soltu.DM.01G005860=c.742A>G | Soltu.DM.01G005860=c.742A>G | Soltu.DM.01G005860=c.742A>G | Soltu.DM.01G005860=c.742A>G | Soltu.DM.01G005860=c.742A>G | Soltu.DM.01G005860=c.742A>G | Soltu.DM.01G005860=c.742A>G | Soltu.DM.01G005860=c.742A>G	Soltu.DM.01G005860=p.Thr248Ala | Soltu.DM.01G005860=p.Thr248Ala | Soltu.DM.01G005860=p.Thr248Ala | Soltu.DM.01G005860=p.Thr248Ala | Soltu.DM.01G005860=p.Thr248Ala | Soltu.DM.01G005860=p.Thr248Ala | Soltu.DM.01G005860=p.Thr248Ala | Soltu.DM.01G005860=p.Thr248Ala | Soltu.DM.01G005860=p.Thr248Ala
chr01	6105266	C	C	C/G	C/G					76	67	0.22447	0.172231	0.315789	0.238806	-0.0769835	0.384923	0.414626	0.403878	0.39375	Soltu.DM.01G005860=MODERATE | Soltu.DM.01G005860=MODERATE | Soltu.DM.01G005860=MODERATE | Soltu.DM.01G005860=MODERATE | Soltu.DM.01G005860=MODERATE | Soltu.DM.01G005860=MODERATE | Soltu.DM.01G005860=MODERATE | Soltu.DM.01G005860=MODERATE | Soltu.DM.01G005860=MODERATE	Soltu.DM.01G005860=missense_variant | Soltu.DM.01G005860=missense_variant | Soltu.DM.01G005860=missense_variant | Soltu.DM.01G005860=missense_variant | Soltu.DM.01G005860=missense_variant | Soltu.DM.01G005860=missense_variant | Soltu.DM.01G005860=missense_variant | Soltu.DM.01G005860=missense_variant | Soltu.DM.01G005860=missense_variant	Soltu.DM.01G005860=c.301G>C | Soltu.DM.01G005860=c.301G>C | Soltu.DM.01G005860=c.301G>C | Soltu.DM.01G005860=c.301G>C | Soltu.DM.01G005860=c.301G>C | Soltu.DM.01G005860=c.301G>C | Soltu.DM.01G005860=c.301G>C | Soltu.DM.01G005860=c.301G>C | Soltu.DM.01G005860=c.301G>C	Soltu.DM.01G005860=p.Ala101Pro | Soltu.DM.01G005860=p.Ala101Pro | Soltu.DM.01G005860=p.Ala101Pro | Soltu.DM.01G005860=p.Ala101Pro | Soltu.DM.01G005860=p.Ala101Pro | Soltu.DM.01G005860=p.Ala101Pro | Soltu.DM.01G005860=p.Ala101Pro | Soltu.DM.01G005860=p.Ala101Pro | Soltu.DM.01G005860=p.Ala101Pro
chr01	6105306	A	A	A/G	A/G					83	74	0.215728	0.164767	0.240964	0.216216	-0.0247476	0.779644	0.108104	0.403878	0.39375
chr01	6105321	G	G	G/A	G/A					77	73	0.226294	0.172211	0.25974	0.273973	0.0142323	0.855429	0.0678161	0.403878	0.39375
chr01	6109615	G	G	G/A	G/A					57	64	0.241502	0.181195	0.192982	0.296875	0.103893	0.268346	0.571304	0.403878	0.39375
chr01	6126926	T	T	T/A	T/A					72	72	0.222222	0.166667	0.361111	0.291667	-0.0694444	0.478504	0.320114	0.379808	0.420436
chr01	6135381	A	A	A/G	A/G					65	82	0.215197	0.168293	0.353846	0.207317	-0.146529	0.0913817	1.03914	0.379808	0.420436
chr01	6135637	A	A	A/G	A/G					73	79	0.226461	0.170453	0.246575	0.303797	0.0572221	0.520296	0.28375	0.379808	0.420436
chr01	6139109	T	T	T/C	T/C					105	91	0.200733	0.156044	0.257143	0.230769	-0.0263736	0.75045	0.124678	0.379808	0.420436
chr01	6139285	A	A	A/T	A/T					58	71	0.23288	0.176542	0.224138	0.338028	0.11389	0.204959	0.688333	0.379808	0.420436
chr01	6139308	A	A	A/T	A/T					55	70	0.245455	0.181818	0.218182	0.3	0.0818182	0.386123	0.413275	0.379808	0.420436
chr01	6139519	A	A	A/G	A/G					58	66	0.231975	0.178683	0.189655	0.19697	0.00731452	0.943011	0.0254831	0.379808	0.420436
chr01	6141282	T	T	T/A	T/A					79	83	0.21946	0.162879	0.21519	0.277108	0.0619186	0.458708	0.338463	0.379808	0.420436
chr01	6141410	TA	TA	TA/T	TA/T					72	80	0.219444	0.170833	0.291667	0.25	-0.0416667	0.617477	0.20938	0.379808	0.420436
chr01	6141503	T	T	T/A	T/A					81	91	0.218695	0.160901	0.246914	0.197802	-0.0491114	0.557489	0.253764	0.379808	0.420436
chr01	6141568	A	A	A/T	A/T					92	79	0.211337	0.160567	0.25	0.240506	-0.00949367	0.909018	0.0414274	0.379808	0.420436
chr01	6141892	C	C	C/G	C/G					95	89	0.205204	0.159551	0.284211	0.224719	-0.0594914	0.468506	0.329285	0.379808	0.420436
chr01	6143368	G	G	G/A	G/A					56	62	0.239055	0.181452	0.410714	0.306452	-0.104263	0.275745	0.559493	0.379808	0.420436
chr01	6155691	G	G	G/A	G/A					67	75	0.2201	0.169154	0.223881	0.253333	0.0294527	0.742452	0.129332	0.379808	0.420436
chr01	6156118	T	T	T/C	T/C					74	74	0.22973	0.175676	0.135135	0.135135	0	1	0	0.379808	0.420436
chr01	6156122	G	G	G/A	G/A					83	82	0.21437	0.161622	0.144578	0.170732	0.0261534	0.782244	0.106658	0.379808	0.420436	Soltu.DM.01G005920=MODERATE	Soltu.DM.01G005920=missense_variant	Soltu.DM.01G005920=c.430G>A	Soltu.DM.01G005920=p.Val144Ile
chr01	6159750	T	T	T/C	T/C			QTL	QTL	72	69	0.230072	0.173309	0.5	0.246377	-0.253623	0.00479904	2.31885	0.379808	0.420436
chr01	6162823	G	G	G/A	G/A					79	89	0.211208	0.160575	0.291139	0.325843	0.0347035	0.677465	0.169113	0.379808	0.420436
chr01	6162925	A	A	A/T	A/T					75	80	0.219167	0.170833	0.266667	0.3375	0.0708333	0.410318	0.386879	0.379808	0.420436
chr01	6164661	T	T	T/C	T/C					56	77	0.233766	0.178571	0.267857	0.285714	0.0178571	0.846031	0.0726138	0.379808	0.420436
chr01	6165161	C	C	C/T	C/T					55	72	0.236616	0.182576	0.127273	0.138889	0.0116162	0.907219	0.0422881	0.379808	0.420436
chr01	6166431	T	T	T/C	T/C					78	85	0.218854	0.159578	0.24359	0.223529	-0.0200603	0.819036	0.0866969	0.379808	0.420436
chr01	6166538	G	G	G/T	G/T					84	88	0.209416	0.162879	0.202381	0.238636	0.0362554	0.663867	0.177919	0.379808	0.420436
chr01	6166591	A	A	A/C	A/C					80	91	0.211676	0.160714	0.25	0.274725	0.0247253	0.778444	0.108772	0.379808	0.420436
chr01	6167057	C	C	C/A	C/A					60	74	0.233784	0.180631	0.316667	0.391892	0.0752252	0.40192	0.395861	0.379808	0.420436
chr01	6167163	T	T	T/C	T/C					72	96	0.21875	0.166667	0.305556	0.3125	0.00694444	0.946211	0.0240121	0.379808	0.420436
chr01	6169909	G	G	G/T	G/T					40	52	0.271154	0.201923	0.325	0.307692	-0.0173077	0.877624	0.0566913	0.379808	0.420436
chr01	6169927	C	C	C/T	C/T					43	54	0.258829	0.202842	0.395349	0.351852	-0.043497	0.657868	0.181861	0.379808	0.420436
chr01	6170205	C	C	C/A	C/A					66	70	0.232468	0.17619	0.484848	0.314286	-0.170563	0.0577884	1.23816	0.379808	0.420436
chr01	6170253	C	C	C/T	C/T					61	57	0.240725	0.186943	0.459016	0.350877	-0.108139	0.237952	0.62351	0.379808	0.420436
chr01	6176325	A	A	A/T	A/T					73	77	0.221669	0.163138	0.287671	0.220779	-0.066892	0.440712	0.355845	0.379808	0.420436
chr01	6176330	C	C	C/A	C/A					80	73	0.217466	0.166267	0.2375	0.205479	-0.0320205	0.719656	0.142875	0.379808	0.420436
chr01	6176522	AT	AT	AT/A	AT/A				QTL	71	58	0.230695	0.17897	0.352113	0.172414	-0.179699	0.0495901	1.30461	0.379808	0.420436
chr01	6176528	A	A	A/T	A/T				QTL	69	58	0.232634	0.178161	0.362319	0.172414	-0.189905	0.0367926	1.43424	0.379808	0.420436
chr01	6176674	A	A	A/G	A/G					87	88	0.203109	0.157524	0.275862	0.375	0.0991379	0.235153	0.62865	0.379808	0.420436
chr01	6176901	C	C	C/CT	C/CT					103	85	0.205254	0.15671	0.23301	0.329412	0.0964021	0.221956	0.653734	0.379808	0.420436
chr01	6176904	G	G	G/A	G/A					105	86	0.202769	0.15526	0.228571	0.337209	0.108638	0.177165	0.751623	0.379808	0.420436
chr01	6177066	C	C	C/T	C/T					96	97	0.204145	0.153351	0.239583	0.309278	0.069695	0.381124	0.418934	0.379808	0.420436
chr01	6177146	C	C	C/T	C/T					82	67	0.226793	0.169094	0.195122	0.313433	0.118311	0.167367	0.776331	0.379808	0.420436
chr01	6177336	T	T	T/A	T/A					75	84	0.215714	0.167143	0.186667	0.178571	-0.00809524	0.932214	0.0304846	0.379808	0.420436
chr01	6178351	C	C	C/T	C/T					54	53	0.248428	0.191474	0.185185	0.264151	0.0789658	0.420716	0.376011	0.379808	0.420436
chr01	6179340	G	G	G/A	G/A					46	56	0.252329	0.190994	0.304348	0.232143	-0.072205	0.459508	0.337707	0.379808	0.420436
chr01	6179680	A	A	A/G	A/G					42	55	0.268398	0.198268	0.333333	0.254545	-0.0787879	0.444911	0.351727	0.379808	0.420436
chr01	6179766	C	C	C/T	C/T					45	58	0.254789	0.195402	0.377778	0.310345	-0.067433	0.493501	0.306712	0.379808	0.420436
chr01	6179888	C	C	C/G	C/G					60	59	0.239831	0.180791	0.416667	0.237288	-0.179379	0.0543891	1.26449	0.379808	0.420436
chr01	6179923	A	A	A/G	A/G					49	59	0.250432	0.189554	0.387755	0.271186	-0.116569	0.227554	0.642915	0.379808	0.420436
chr01	6179975	G	G	G/A	G/A					47	60	0.251064	0.184397	0.340426	0.25	-0.0904255	0.360328	0.443302	0.379808	0.420436
chr01	6179994	T	T	T/C	T/C					47	64	0.240359	0.18484	0.297872	0.203125	-0.0947473	0.325935	0.486869	0.379808	0.420436
chr01	6180014	CTATTAATCATAA	CTATTAATCATAA	CTATTAATCATAA/C	CTATTAATCATAA/C					47	65	0.244517	0.185925	0.319149	0.246154	-0.0729951	0.446911	0.349779	0.379808	0.420436
chr01	6180095	C	C	C/T	C/T					40	62	0.262097	0.197581	0.325	0.209677	-0.115323	0.255349	0.592866	0.379808	0.420436
chr01	6180421	T	T	T/G	T/G					65	67	0.232836	0.173594	0.261538	0.19403	-0.0675086	0.473105	0.325042	0.379808	0.420436
chr01	6180659	G	G	G/A	G/A					48	69	0.235507	0.179348	0.1875	0.188406	0.000905797	0.9984	0.000695288	0.379808	0.420436
chr01	6183022	C	C	C/T	C/T					94	85	0.207384	0.160325	0.329787	0.329412	-0.000375469	0.994601	0.00235107	0.379808	0.420436	Soltu.DM.01G005930=MODERATE	Soltu.DM.01G005930=missense_variant	Soltu.DM.01G005930=c.710C>T	Soltu.DM.01G005930=p.Ser237Leu
chr01	6196010	G	G	G/T	G/T					91	93	0.202292	0.157864	0.32967	0.204301	-0.125369	0.120576	0.91874	0.379808	0.420436
chr01	6217578	T	T	T/C	T/C					41	67	0.255916	0.192938	0.317073	0.373134	0.0560612	0.558088	0.253297	0.379808	0.420436
chr01	6219850	G	G	G/T	G/T					83	70	0.214114	0.165921	0.289157	0.285714	-0.00344234	0.966207	0.0149299	0.379808	0.420436
chr01	6219923	A	A	A/T	A/T					74	71	0.221736	0.169395	0.297297	0.309859	0.0125619	0.882424	0.0543229	0.379808	0.420436
chr01	6220430	CTTAA	CTTAA	CTTAA/C	CTTAA/C					77	91	0.213786	0.163836	0.25974	0.274725	0.014985	0.853429	0.0688324	0.402679	0.395041
chr01	6220437	A	A	A/G	A/G					74	85	0.214308	0.165501	0.256757	0.305882	0.0491256	0.559488	0.252209	0.402679	0.395041
chr01	6220440	C	C	C/T	C/T					72	85	0.215686	0.168627	0.277778	0.317647	0.0398693	0.64907	0.187708	0.402679	0.395041
chr01	6220489	T	T	T/TA	T/TA					63	77	0.223665	0.17316	0.253968	0.25974	0.00577201	0.95001	0.0222718	0.402679	0.395041
chr01	6220607	T	T	T/G	T/G					71	108	0.213615	0.163928	0.309859	0.361111	0.051252	0.538492	0.268821	0.402679	0.395041
chr01	6222103	A	A	A/G	A					64	55	0.23608	0.18125	0.203125	0.0909091	-0.112216	0.230554	0.637228	0.402679	0.395041
chr01	6222755	A	A	A	A					44	53	0.262007	0.19554	0.0681818	0.0754717	0.00728988	0.939212	0.0272363	0.402679	0.395041
chr01	6224841	T	T	T/A	T/A					98	83	0.21072	0.159208	0.22449	0.26506	0.0405704	0.622276	0.206017	0.402679	0.395041
chr01	6224862	T	T	T/A	T/A					96	81	0.209877	0.159722	0.21875	0.296296	0.0775463	0.342931	0.464793	0.402679	0.395041
chr01	6224928	G	G	G/T	G/T					75	90	0.211111	0.164444	0.24	0.333333	0.0933333	0.263347	0.579471	0.402679	0.395041
chr01	6225528	A	A	A/C	A/C					55	62	0.23871	0.184164	0.272727	0.274194	0.00146628	0.991802	0.00357518	0.402679	0.395041
chr01	6225603	T	T	T/C	T/C					50	52	0.249231	0.187692	0.38	0.346154	-0.0338462	0.682663	0.165793	0.402679	0.395041
chr01	6230435	A	A	A	A					52	80	0.229808	0.178846	0.0769231	0.0875	0.0105769	0.913617	0.0392357	0.402679	0.395041
chr01	6231553	A	A	A/T	A/T					58	46	0.261619	0.197151	0.137931	0.26087	0.122939	0.226155	0.645594	0.402679	0.395041
chr01	6231782	A	A	A/G	A/G					69	91	0.213728	0.164517	0.101449	0.197802	0.0963529	0.253549	0.595938	0.402679	0.395041
chr01	6233320	T	T	T/A	T/A					59	71	0.234901	0.175698	0.135593	0.225352	0.0897589	0.319336	0.495752	0.402679	0.395041
chr01	6235237	G	G	G/A	G/A					53	63	0.238395	0.180892	0.113208	0.238095	0.124888	0.183163	0.737161	0.402679	0.395041
chr01	6240809	T	T	T/A	T/A					55	58	0.247649	0.189342	0.181818	0.12069	-0.0611285	0.511498	0.291156	0.421611	0.375088
chr01	6245074	G	G	G/GTTTAA	G/GTTTAA					71	68	0.21976	0.171085	0.15493	0.132353	-0.0225766	0.807039	0.0931057	0.421611	0.375088
chr01	6245102	C	C	C/T	C/T					67	72	0.231136	0.171227	0.149254	0.138889	-0.0103648	0.906219	0.042767	0.421611	0.375088
chr01	6249181	G	G	G	G/A					47	76	0.243841	0.183651	0.0638298	0.171053	0.107223	0.243151	0.614123	0.421611	0.375088
chr01	6250360	A	A	A	A					69	86	0.214021	0.164813	0.0724638	0.0813953	0.00893158	0.926415	0.0331946	0.421611	0.375088
chr01	6294521	C	C	C/T	C/T					42	43	0.274086	0.206534	0.214286	0.255814	0.0415282	0.687662	0.162625	0.484345	0.314845
chr01	6294685	G	G	G/A	G/A					73	83	0.217858	0.169665	0.109589	0.192771	0.083182	0.333333	0.477121	0.484345	0.314845
chr01	6294852	C	C	C/T	C/T					69	66	0.236495	0.176548	0.130435	0.181818	0.0513834	0.559688	0.252054	0.484345	0.314845
chr01	6294878	C	C	C/A	C/A					83	78	0.218103	0.167593	0.108434	0.179487	0.0710534	0.40212	0.395645	0.484345	0.314845
chr01	6294888	A	A	A	A/C					84	80	0.216071	0.169643	0.107143	0.15	0.0428571	0.625275	0.203929	0.484345	0.314845
chr01	6295840	C	C	C/T	C/T					60	57	0.242105	0.184211	0.166667	0.105263	-0.0614035	0.507498	0.294565	0.484345	0.314845
chr01	6298216	C	C	C/T	C/T					44	54	0.256734	0.201178	0.272727	0.203704	-0.0690236	0.5011	0.300076	0.484345	0.314845	Soltu.DM.01G006000=HIGH	Soltu.DM.01G006000=stop_gained	Soltu.DM.01G006000=c.208C>T	Soltu.DM.01G006000=p.Arg70*
chr01	6299125	T	T	T	T/A					48	58	0.250718	0.19181	0.0625	0.155172	0.0926724	0.35073	0.455027	0.484345	0.314845
chr01	6299802	A	A	A/T	A/T					64	70	0.233482	0.172321	0.15625	0.114286	-0.0419643	0.629874	0.200746	0.484345	0.314845
chr01	6300968	T	T	T/A	T/A					63	66	0.234488	0.180375	0.174603	0.121212	-0.0533911	0.555889	0.255012	0.466299	0.331336
chr01	6301077	G	G	G/GA	G/GA					51	67	0.240562	0.181738	0.215686	0.134328	-0.0813579	0.40032	0.397593	0.466299	0.331336
chr01	6302729	CA	CA	CA/C	CA					53	67	0.236271	0.181357	0.150943	0.104478	-0.0464658	0.621676	0.206436	0.466299	0.331336
chr01	6302760	T	T	T/G	T/G					53	76	0.244042	0.183714	0.132075	0.144737	0.0126614	0.880824	0.0551109	0.466299	0.331336
chr01	6305997	A	A	A/T	A/T					72	66	0.22601	0.171717	0.152778	0.166667	0.0138889	0.880024	0.0555055	0.466299	0.331336
chr01	6310780	G	G	G/A	G/A					55	40	0.265909	0.197727	0.290909	0.25	-0.0409091	0.690662	0.160735	0.466299	0.331336
chr01	6323743	T	T	T/C	T/C					66	73	0.228103	0.166044	0.151515	0.164384	0.0128684	0.887822	0.0516739	0.284615	0.545742
chr01	6324651	G	G	G/T	G/T					61	76	0.222606	0.17321	0.278689	0.131579	-0.14711	0.0965807	1.01511	0.284615	0.545742
chr01	6331054	C	C	C/T	C/T					56	75	0.237381	0.179524	0.321429	0.2	-0.121429	0.186963	0.728245	0.284615	0.545742
chr01	6396005	G	G	G/A	G/A					85	97	0.202668	0.15852	0.129412	0.195876	0.0664645	0.409318	0.387939	0.284615	0.545742
chr01	6461395	C	T	C/T	C/T					65	61	0.237579	0.177049	0.307692	0.377049	0.0693569	0.434513	0.361997	0.575205	0.240178
[truncated: 204,604+ more rows]
