# Supplementary material for: Polyploid QTL-seq identified QTLs controlling potato flesh color and tuber starch phosphorus content in a plexity-dependent manner
Source: Breed Sci. 2024 Nov 23;74(5):403–14. doi: 10.1270/jsbbs.24028 (PMC11780331; doi:10.1270/jsbbs.24028)
Supplement: Supplementary file 9 — Supplemental Table 8 [file 74_403_s9.xlsx]

## Sheet: Sheet1
Chr	Position	Ref Allele	TY Allele	Low Bulk Allele	High Bulk Allele	Window P99	Window P95	P99	P95	Low Bulk Depth	High Bulk Depth	P99 Threshold	P95 Threshold	Low Bulk SNP-index	High Bulk SNP-index	Delta SNP-index	P-Value	-log10(P)	Window P-Value	Window -log10(P)	Impact	Annotation	HGVS.c	HGVS.p
chr01	432008	A	T	A/T	T					57	73	0.233357	0.176881	0.157895	0.0958904	-0.0620043	0.481704	0.31722	0.0875308	1.05784
chr01	441955	C	C	C/T	C/T					51	42	0.263305	0.20028	0.156863	0.0952381	-0.0616247	0.540092	0.267532	0.0875308	1.05784
chr01	443772	A	A	A/G	A					58	52	0.244695	0.190981	0.206897	0.0769231	-0.129973	0.175965	0.754574	0.0875308	1.05784
chr01	443903	G	G	G/T	G					66	64	0.237216	0.177557	0.106061	0.078125	-0.0279356	0.737652	0.132148	0.0875308	1.05784
chr01	445651	G	G	G/A	G				QTL	48	49	0.253401	0.19983	0.270833	0.0408163	-0.230017	0.0241952	1.61627	0.0875308	1.05784
chr01	445709	G	G	G/A	G			QTL	QTL	41	49	0.274266	0.20657	0.414634	0.0612245	-0.35341	0.0009998	3.00009	0.0875308	1.05784
chr01	448681	A	G	A/G	G				QTL	41	42	0.272938	0.211382	0.268293	0.047619	-0.220674	0.0481904	1.31704	0.0875308	1.05784
chr01	480984	G	G	G/A	G					56	73	0.231164	0.180284	0.160714	0.0547945	-0.10592	0.236153	0.626807	0.106824	0.971331
chr01	480986	A	A	A/G	A					56	69	0.230072	0.182712	0.160714	0.057971	-0.102743	0.265947	0.575205	0.106824	0.971331
chr01	482080	C	C	C/T	C					71	68	0.231359	0.175642	0.126761	0.0294118	-0.0973488	0.271946	0.565518	0.106824	0.971331
chr01	484336	C	C	C/T	C/T					51	49	0.251301	0.191277	0.137255	0.122449	-0.0148059	0.838232	0.0766356	0.106824	0.971331
chr01	485395	A	A	A/G	A					56	54	0.24537	0.190476	0.267857	0.0925926	-0.175265	0.0611878	1.21334	0.106824	0.971331
chr01	487873	T	T	T/C	T				QTL	64	67	0.23111	0.172808	0.265625	0.0746269	-0.190998	0.0295941	1.5288	0.106824	0.971331	Soltu.DM.01G000030=MODERATE	Soltu.DM.01G000030=missense_variant	Soltu.DM.01G000030=c.1303T>C	Soltu.DM.01G000030=p.Ser435Pro
chr01	487874	C	C	C/A	C				QTL	62	67	0.227732	0.173568	0.274194	0.0746269	-0.199567	0.0261948	1.58179	0.106824	0.971331	Soltu.DM.01G000030=MODERATE	Soltu.DM.01G000030=missense_variant	Soltu.DM.01G000030=c.1304C>A	Soltu.DM.01G000030=p.Ser435Tyr
chr01	491912	A	A	A/G	A					84	74	0.215573	0.16731	0.202381	0.0810811	-0.1213	0.165767	0.780502	0.106824	0.971331
chr01	491958	G	A	G/A	A					59	42	0.25222	0.194512	0.237288	0.0714286	-0.16586	0.0911818	1.04009	0.106824	0.971331
chr01	492788	A	G	A/G	G				QTL	62	62	0.225806	0.177419	0.225806	0.0322581	-0.193548	0.0375925	1.4249	0.106824	0.971331
chr01	498413	G	A	G/A	A					66	87	0.219958	0.171891	0.227273	0.0574713	-0.169801	0.0529894	1.27581	0.106824	0.971331
chr01	498768	T	C	T/C	C					48	61	0.236339	0.187158	0.25	0.0819672	-0.168033	0.0783843	1.10577	0.106824	0.971331
chr01	499322	G	G	G/A	G/A					47	43	0.26472	0.199901	0.191489	0.139535	-0.0519545	0.593481	0.226593	0.106824	0.971331
chr01	504608	T	C	T/C	T/C					48	42	0.27381	0.205357	0.25	0.214286	-0.0357143	0.737053	0.132502	0.114771	0.940169
chr01	507759	A	G	A/G	G					68	48	0.251225	0.186275	0.235294	0.0833333	-0.151961	0.114977	0.939389	0.114771	0.940169
chr01	508433	AG	AG	AG/A	AG				QTL	77	76	0.213431	0.16661	0.220779	0.0394737	-0.181306	0.029794	1.52587	0.114771	0.940169
chr01	512231	A	A	A/G	A					47	55	0.251064	0.194971	0.12766	0.0727273	-0.0549323	0.578084	0.238009	0.114771	0.940169
chr01	512555	G	A	G/A	G/A				QTL	53	61	0.240025	0.192082	0.339623	0.131148	-0.208475	0.0315937	1.5004	0.114771	0.940169
chr01	517469	T	T	T/TA	T					58	46	0.248876	0.192654	0.189655	0.0652174	-0.124438	0.208158	0.681606	0.114771	0.940169
chr01	533208	A	A	A/G	A					61	55	0.245007	0.182414	0.229508	0.0727273	-0.156781	0.0979804	1.00886	0.124336	0.905404
chr01	535585	T	A	T/A	A					59	80	0.230508	0.176483	0.169492	0.0875	-0.0819915	0.355129	0.449614	0.124336	0.905404
chr01	535741	A	G	A/G	A/G					73	74	0.221029	0.172158	0.178082	0.162162	-0.01592	0.867427	0.0617673	0.124336	0.905404
chr01	535765	A	G	A/G	A/G					77	77	0.220779	0.168831	0.168831	0.116883	-0.0519481	0.526895	0.278276	0.124336	0.905404
chr01	536528	T	C	T/C	T/C					57	57	0.245614	0.192982	0.263158	0.122807	-0.140351	0.163167	0.787367	0.124336	0.905404
chr01	536566	C	A	C/A	C/A				QTL	48	48	0.25	0.1875	0.3125	0.104167	-0.208333	0.04979	1.30286	0.124336	0.905404
chr01	548103	T	T	T/G	T					55	45	0.254545	0.19798	0.218182	0.0444444	-0.173737	0.0927814	1.03254	0.124336	0.905404
chr01	548127	C	C	C/CATTA	C					40	41	0.267073	0.214634	0.2	0.0487805	-0.15122	0.165367	0.781551	0.124336	0.905404
chr01	550333	G	G	G/A	G/A				QTL	50	45	0.264444	0.197778	0.3	0.0888889	-0.211111	0.0383923	1.41576	0.124336	0.905404
chr01	550977	C	T	C/T	T					65	66	0.225408	0.172494	0.215385	0.0606061	-0.154779	0.085183	1.06965	0.124336	0.905404
chr01	554050	C	C	C/A	C				QTL	70	65	0.226374	0.171429	0.242857	0.0615385	-0.181319	0.0413917	1.38309	0.124336	0.905404
chr01	561663	C	C	C/A	C					74	78	0.213098	0.159044	0.189189	0.0769231	-0.112266	0.192761	0.71498	0.124336	0.905404
chr01	562418	G	A	G/A	G/A					41	47	0.265698	0.201868	0.292683	0.148936	-0.143747	0.177964	0.749667	0.124336	0.905404	Soltu.DM.01G000110=MODERATE	Soltu.DM.01G000110=missense_variant	Soltu.DM.01G000110=c.1070G>A	Soltu.DM.01G000110=p.Arg357Lys
chr01	562419	G	A	G/A	G/A					42	47	0.269504	0.205674	0.309524	0.148936	-0.160588	0.120776	0.91802	0.124336	0.905404
chr01	570120	C	C	C/G	C					86	101	0.195602	0.153811	0.174419	0.0594059	-0.115013	0.144371	0.84052	0.124336	0.905404
chr01	570133	A	A	A/AAG	A					62	69	0.229313	0.176952	0.193548	0.057971	-0.135577	0.129974	0.886143	0.124336	0.905404
chr01	570176	T	T	T/TAA	T					44	56	0.258117	0.198052	0.181818	0.0357143	-0.146104	0.152969	0.815395	0.124336	0.905404
chr01	576775	A	A	A/G	A				QTL	45	46	0.269082	0.202899	0.333333	0.0869565	-0.246377	0.0205959	1.68622	0.124336	0.905404
chr01	582842	A	A	A/G	A					73	54	0.238204	0.185439	0.150685	0.0925926	-0.0580923	0.540692	0.26705	0.124336	0.905404
chr01	583215	T	A	T/A	A					60	62	0.239247	0.187097	0.2	0.0806452	-0.119355	0.215157	0.667245	0.124336	0.905404
chr01	585377	C	C	C/CTTAA	C/CTTAA					69	46	0.246377	0.188406	0.217391	0.195652	-0.0217391	0.845631	0.0728192	0.124336	0.905404
chr01	596811	C	C	C/T	C				QTL	50	59	0.249831	0.188814	0.28	0.0677966	-0.212203	0.0277944	1.55604	0.124336	0.905404
chr01	599065	A	A	A/C	A/C					49	44	0.252783	0.200371	0.265306	0.181818	-0.0834879	0.424715	0.371902	0.124336	0.905404
chr01	599143	C	T	C/T	C/T					53	56	0.240903	0.184299	0.320755	0.178571	-0.142183	0.137173	0.862733	0.124336	0.905404
chr01	599182	C	T	C/T	C/T				QTL	54	50	0.25037	0.191852	0.296296	0.1	-0.196296	0.0409918	1.3873	0.124336	0.905404
chr01	599329	T	G	T/G	G					56	48	0.247024	0.193452	0.267857	0.0833333	-0.184524	0.0637872	1.19527	0.124336	0.905404
chr01	599426	C	G	C/G	G				QTL	78	77	0.222777	0.165002	0.282051	0.0649351	-0.217116	0.0113977	1.94318	0.124336	0.905404
chr01	599586	A	G	A/G	G				QTL	60	54	0.251852	0.187037	0.266667	0.0740741	-0.192593	0.0441912	1.35466	0.124336	0.905404
chr01	599773	G	G	G/A	G/A					44	59	0.251541	0.191448	0.227273	0.0847458	-0.142527	0.154569	0.810877	0.124336	0.905404
chr01	603389	A	G	A/G	A/G					62	51	0.246363	0.191651	0.177419	0.0980392	-0.0793801	0.407319	0.390066	0.130987	0.882772
chr01	604055	C	C	C/G	C/G					47	52	0.259002	0.197218	0.212766	0.211538	-0.0012275	0.993801	0.00270047	0.130987	0.882772
chr01	616847	T	C	T/C	T/C					60	65	0.232051	0.179487	0.166667	0.107692	-0.0589744	0.521096	0.283082	0.130987	0.882772
chr01	637907	G	A	G/A	A					50	49	0.257959	0.195918	0.24	0.102041	-0.137959	0.159368	0.797599	0.130987	0.882772
chr01	637915	C	C	C/T	C/T					50	47	0.265532	0.201702	0.24	0.106383	-0.133617	0.187762	0.726391	0.130987	0.882772
chr01	638094	A	G	A/G	G					58	73	0.23146	0.176665	0.258621	0.0821918	-0.176429	0.0503899	1.29766	0.130987	0.882772
chr01	638728	A	G	A/G	A/G					51	43	0.25399	0.195622	0.156863	0.186047	0.0291838	0.780244	0.10777	0.130987	0.882772	Soltu.DM.01G000210=MODERATE	Soltu.DM.01G000210=missense_variant	Soltu.DM.01G000210=c.664A>G	Soltu.DM.01G000210=p.Lys222Glu
chr01	638975	A	G	A/G	G					43	47	0.267689	0.20188	0.232558	0.0638298	-0.168728	0.105179	0.978071	0.130987	0.882772	Soltu.DM.01G000210=MODERATE	Soltu.DM.01G000210=missense_variant	Soltu.DM.01G000210=c.911A>G	Soltu.DM.01G000210=p.Gln304Arg
chr01	641200	A	G	A/G	A/G				QTL	51	50	0.252941	0.193725	0.313725	0.1	-0.213725	0.0303939	1.51721	0.141573	0.849019
chr01	654553	A	G	A/G	G					57	45	0.251462	0.190643	0.175439	0.0666667	-0.108772	0.267946	0.571952	0.141573	0.849019
chr01	666926	T	G	T/G	G					69	62	0.238897	0.175316	0.231884	0.0967742	-0.13511	0.126775	0.896968	0.170962	0.7671
chr01	667504	G	A	G/A	A					51	62	0.248261	0.18754	0.176471	0.0967742	-0.0796964	0.395721	0.402611	0.170962	0.7671	Soltu.DM.01G000270=MODERATE	Soltu.DM.01G000270=missense_variant	Soltu.DM.01G000270=c.76G>A	Soltu.DM.01G000270=p.Ala26Thr
chr01	667600	A	G	A/G	G					74	86	0.219359	0.165305	0.121622	0.0348837	-0.0867379	0.313537	0.503711	0.170962	0.7671	Soltu.DM.01G000270=MODERATE	Soltu.DM.01G000270=missense_variant	Soltu.DM.01G000270=c.172A>G	Soltu.DM.01G000270=p.Ser58Gly
chr01	670642	G	G	G/A	G/A					50	66	0.243636	0.183636	0.24	0.106061	-0.133939	0.15117	0.820535	0.170962	0.7671	Soltu.DM.01G000280=MODERATE	Soltu.DM.01G000280=missense_variant	Soltu.DM.01G000280=c.842G>A	Soltu.DM.01G000280=p.Arg281Lys
chr01	671110	T	T	T/C	T					70	55	0.233766	0.179221	0.128571	0.0363636	-0.0922078	0.325935	0.486869	0.170962	0.7671
chr01	671149	TA	TA	TA/T	TA					44	43	0.268499	0.201374	0.136364	0.0232558	-0.113108	0.276745	0.557921	0.170962	0.7671
chr01	675345	A	A	A/T	A					59	51	0.250249	0.191093	0.135593	0.0392157	-0.0963775	0.309938	0.508725	0.170962	0.7671
chr01	676798	A	A	A/T	A/T					75	56	0.239286	0.179524	0.2	0.107143	-0.0928571	0.307538	0.512101	0.170962	0.7671
chr01	678975	A	G	A/G	G					41	54	0.272358	0.199639	0.219512	0.0555556	-0.163957	0.104379	0.981386	0.170962	0.7671
chr01	679793	C	T	C/T	T					68	54	0.246187	0.186275	0.220588	0.0555556	-0.165033	0.0789842	1.10246	0.170962	0.7671
chr01	679802	T	G	T/G	G					78	57	0.228745	0.174764	0.192308	0.0877193	-0.104588	0.244151	0.612341	0.170962	0.7671
chr01	688263	G	G	G/A	G/A					48	61	0.243169	0.190232	0.25	0.131148	-0.118852	0.230154	0.637982	0.192899	0.714669
chr01	690519	C	C	C/T	C				QTL	50	50	0.26	0.2	0.26	0.04	-0.22	0.0285943	1.54372	0.192899	0.714669
chr01	690973	T	T	T/A	T					51	42	0.260504	0.204482	0.137255	0.0238095	-0.113445	0.278944	0.554483	0.192899	0.714669
chr01	692309	G	G	G	G/A					69	73	0.225333	0.171729	0.0724638	0.109589	0.0371253	0.672066	0.172588	0.192899	0.714669
chr01	694215	A	A	A/G	A/G					59	67	0.235517	0.180875	0.186441	0.104478	-0.0819631	0.374925	0.426056	0.192899	0.714669
chr01	718155	GTGTCA	GTGTCA	GTGTCA/G	GTGTCA					59	60	0.239831	0.180226	0.118644	0.0333333	-0.0853107	0.367327	0.434948	0.192899	0.714669
chr01	721195	T	T	T/C	T/C					47	45	0.269976	0.206619	0.255319	0.133333	-0.121986	0.228554	0.641011	0.195224	0.709467
chr01	738905	TGGCC	TGGCC	TGGCC/T	TGGCC/T					55	47	0.242166	0.189168	0.218182	0.191489	-0.0266925	0.796441	0.0988465	0.195224	0.709467
chr01	747104	CA	CA	CA/C	CA				QTL	40	45	0.266667	0.202778	0.225	0	-0.225	0.0305939	1.51437	0.174272	0.758772
chr01	770646	GTCAACAAGT	GTCAACAAGT	GTCAACAAGT/G	GTCAACAAGT					51	63	0.240896	0.184874	0.196078	0.031746	-0.164332	0.084983	1.07067	0.174272	0.758772	Soltu.DM.01G000450=MODERATE	Soltu.DM.01G000450=disruptive_inframe_deletion	Soltu.DM.01G000450=c.383_391delAGTTCAACA	Soltu.DM.01G000450=p.Lys128_Asn130del
chr01	783358	TGAGAGATGAGA	TGAGAGATGAGA	TGAGAGATGAGA/T	TGAGAGATGAGA					60	48	0.258333	0.191667	0.133333	0.0833333	-0.05	0.59888	0.22266	0.174272	0.758772
chr01	794954	G	G	G/T	G/T					59	69	0.231393	0.17465	0.271186	0.231884	-0.0393024	0.662268	0.178967	0.174272	0.758772
chr01	810054	C	C	C/T	C/T					80	62	0.227016	0.172581	0.125	0.112903	-0.0120968	0.882823	0.0541261	0.174272	0.758772
chr01	810081	A	A	A/G	A/G					76	67	0.22447	0.168696	0.105263	0.119403	0.0141398	0.875025	0.0579795	0.174272	0.758772
chr01	810304	C	C	C	C					60	78	0.232051	0.171795	0.0833333	0.0897436	0.00641026	0.941212	0.0263127	0.174272	0.758772
chr01	810342	CA	CA	CA	CA					55	72	0.242929	0.182576	0.0909091	0.111111	0.020202	0.824835	0.0836329	0.174272	0.758772
chr01	826126	A	A	A/G	A/G					52	43	0.260733	0.199016	0.25	0.162791	-0.0872093	0.390322	0.408577	0.127313	0.895126
chr01	827723	C	C	C/CAAAA	C				QTL	46	61	0.249109	0.186743	0.23913	0.0327869	-0.206344	0.0293941	1.53174	0.127313	0.895126
chr01	832192	G	G	G/A	G/A					43	53	0.261079	0.198771	0.27907	0.0943396	-0.18473	0.0679864	1.16758	0.127313	0.895126
chr01	832208	T	T	T/TATTGGAG	T/TATTGGAG					41	43	0.273965	0.205332	0.317073	0.116279	-0.200794	0.0661868	1.17923	0.127313	0.895126
chr01	833366	T	T	T/TCA	T					72	64	0.229167	0.175347	0.111111	0.03125	-0.0798611	0.362527	0.440659	0.127313	0.895126
chr01	833591	G	G	G/A	G					63	59	0.242131	0.180253	0.190476	0.0677966	-0.12268	0.178764	0.747719	0.127313	0.895126
chr01	833655	C	C	C/G	C					58	61	0.239118	0.182589	0.206897	0.0819672	-0.124929	0.173365	0.761038	0.127313	0.895126
chr01	835121	GTA	GTA	GTA/G	GTA/G					44	41	0.264412	0.201774	0.318182	0.219512	-0.0986696	0.35173	0.453791	0.127313	0.895126
chr01	837519	A	A	A/G	A			QTL	QTL	62	42	0.25192	0.195084	0.370968	0.0714286	-0.299539	0.0009998	3.00009	0.127313	0.895126
chr01	840480	A	A	A/T	A/T					51	47	0.251564	0.202336	0.254902	0.106383	-0.148519	0.136573	0.864636	0.127313	0.895126
chr01	881521	A	A	A	A/G					59	63	0.239978	0.179177	0.0677966	0.111111	0.0433145	0.65147	0.186106	0.127313	0.895126
chr01	881603	C	C	C/T	C/T					58	56	0.251847	0.185345	0.137931	0.142857	0.00492611	0.9992	0.000347505	0.127313	0.895126	Soltu.DM.01G000560=MODERATE	Soltu.DM.01G000560=missense_variant	Soltu.DM.01G000560=c.664G>A	Soltu.DM.01G000560=p.Val222Ile
chr01	937830	G	G	G/A	G/A					42	46	0.270186	0.204969	0.261905	0.173913	-0.0879917	0.421916	0.374774	0.267016	0.573463
chr01	978686	A	A	A/G	A/G					44	46	0.274704	0.209486	0.159091	0.130435	-0.0286561	0.816637	0.0879711	0.267016	0.573463
chr01	981377	T	C	T/C	T/C					45	44	0.263131	0.19798	0.222222	0.159091	-0.0631313	0.526495	0.278606	0.24674	0.60776
chr01	996775	G	A	G/A	A					49	47	0.25749	0.197134	0.183673	0.0851064	-0.0985671	0.294541	0.530854	0.24674	0.60776
chr01	1008838	C	C	C/T	C					45	50	0.264444	0.206667	0.244444	0.04	-0.204444	0.0517896	1.28576	0.18067	0.743113
chr01	1012223	G	A	G/A	G/A					55	62	0.237537	0.18827	0.290909	0.145161	-0.145748	0.130974	0.882816	0.18067	0.743113
chr01	1021429	T	T	T/A	T/A					67	65	0.222273	0.174512	0.134328	0.153846	0.0195178	0.869426	0.0607673	0.18067	0.743113
chr01	1103957	C	A	C/A	C/A					55	51	0.246702	0.190018	0.309091	0.137255	-0.171836	0.0757848	1.12042	0.0823703	1.08423
chr01	1105411	G	G	G/T	G			QTL	QTL	58	50	0.242069	0.184828	0.310345	0.06	-0.250345	0.0079984	2.097	0.0823703	1.08423	Soltu.DM.01G000750=MODERATE	Soltu.DM.01G000750=missense_variant	Soltu.DM.01G000750=c.1357G>T	Soltu.DM.01G000750=p.Ala453Ser
chr01	1117966	C	A	C/A	C/A					64	54	0.23669	0.184028	0.140625	0.0925926	-0.0480324	0.617676	0.209239	0.0823703	1.08423
chr01	1117989	A	A	A	A					52	50	0.261538	0.203846	0.0961538	0.08	-0.0161538	0.838032	0.0767392	0.0823703	1.08423
chr01	1118014	T	T	T/C	T					54	54	0.259259	0.185185	0.12963	0.0740741	-0.0555556	0.622276	0.206017	0.0823703	1.08423
chr01	1143337	A	A	A/C	A	QTL	QTL	QTL	QTL	42	52	0.255495	0.198718	0.333333	0.0192308	-0.314103	0.00159968	2.79597	0.00159968	2.79597
chr01	1347513	A	A	A/G	A/G					95	99	0.204466	0.154811	0.231579	0.292929	0.0613503	0.439712	0.356832	0.239236	0.621173
chr01	1348362	C	C	C/T	C/T					99	98	0.20604	0.154917	0.262626	0.214286	-0.0483405	0.546291	0.262576	0.239236	0.621173
chr01	1350215	ATT	ATT	ATT/A	ATT/A					96	99	0.216225	0.157828	0.1875	0.181818	-0.00568182	0.941812	0.0260359	0.239236	0.621173
chr01	1355995	T	T	T/C	T/C					70	68	0.238235	0.180252	0.142857	0.205882	0.0630252	0.524695	0.280093	0.239236	0.621173
chr01	1357978	T	C	T/C	T/C					78	72	0.221154	0.168803	0.320513	0.305556	-0.0149573	0.879624	0.0557029	0.239236	0.621173
chr01	1369072	T	T	T/TATGGATAATG	T/TATGGATAATG					44	41	0.278271	0.211752	0.454545	0.268293	-0.186253	0.085183	1.06965	0.239236	0.621173
chr01	1375102	T	C	T/C	T/C					72	76	0.219298	0.163743	0.166667	0.276316	0.109649	0.196361	0.706945	0.239236	0.621173	Soltu.DM.01G001160=MODERATE	Soltu.DM.01G001160=missense_variant	Soltu.DM.01G001160=c.2111A>G	Soltu.DM.01G001160=p.Lys704Arg
chr01	1375623	C	C	C/T	C/T					51	58	0.249493	0.190331	0.254902	0.137931	-0.116971	0.221756	0.654125	0.239236	0.621173
chr01	1375666	G	G	G/A	G/A					60	69	0.234783	0.178986	0.133333	0.304348	0.171014	0.0633873	1.198	0.239236	0.621173
chr01	1376150	T	C	T/C	T/C					80	106	0.208255	0.158726	0.2	0.273585	0.0735849	0.369526	0.432355	0.239236	0.621173
chr01	1376153	G	G	G/A	G/A					81	104	0.207621	0.155389	0.185185	0.278846	0.093661	0.240352	0.619152	0.239236	0.621173
chr01	1381474	A	A	A/C	A/C					65	63	0.227106	0.179243	0.169231	0.238095	0.0688645	0.494101	0.306184	0.239236	0.621173
chr01	1387418	C	C	C/A	C/A					59	71	0.236333	0.179757	0.305085	0.169014	-0.136071	0.137972	0.860208	0.239236	0.621173	Soltu.DM.01G001180=MODERATE	Soltu.DM.01G001180=missense_variant	Soltu.DM.01G001180=c.48G>T	Soltu.DM.01G001180=p.Glu16Asp
chr01	1387850	C	C	C/T	C					60	69	0.230435	0.176087	0.216667	0.0434783	-0.173188	0.0537892	1.2693	0.239236	0.621173
chr01	1388213	A	C	A/C	C					53	48	0.259827	0.19772	0.226415	0.0625	-0.163915	0.0957808	1.01872	0.239236	0.621173
chr01	1389964	G	G	G/A	G/A					68	50	0.243529	0.184706	0.117647	0.26	0.142353	0.139772	0.85458	0.239236	0.621173
chr01	1391176	T	A	T/A	T/A					55	49	0.246753	0.192208	0.436364	0.326531	-0.109833	0.257349	0.589478	0.239236	0.621173
chr01	1409993	G	G	G/A	G/A					73	80	0.221062	0.168322	0.191781	0.2	0.00821918	0.927215	0.0328198	0.270065	0.568531
chr01	1411662	T	T	T/TAG	T/TAG					61	59	0.242012	0.179494	0.147541	0.169492	0.0219505	0.858628	0.0661948	0.270065	0.568531
chr01	1413849	C	T	C/T	C/T					90	108	0.198148	0.153704	0.211111	0.287037	0.0759259	0.343131	0.46454	0.270065	0.568531
chr01	1455033	G	G	G/T	G/T					54	49	0.251701	0.190476	0.314815	0.265306	-0.0495087	0.622875	0.205599	0.270065	0.568531
chr01	1455692	A	A	A/C	A/C					76	55	0.233014	0.179426	0.157895	0.145455	-0.0124402	0.895821	0.0477788	0.270065	0.568531	Soltu.DM.01G001280=MODERATE	Soltu.DM.01G001280=missense_variant&splice_region_variant	Soltu.DM.01G001280=c.534A>C	Soltu.DM.01G001280=p.Glu178Asp
chr01	1457184	A	G	A/G	A/G					119	93	0.191651	0.152164	0.428571	0.397849	-0.030722	0.683463	0.165285	0.270065	0.568531
chr01	1457437	T	T	T/G	T/G					95	85	0.208669	0.160372	0.2	0.152941	-0.0470588	0.573885	0.241175	0.270065	0.568531
chr01	1469573	T	T	T/C	T/C					115	107	0.188297	0.146445	0.147826	0.17757	0.029744	0.695861	0.157478	0.416848	0.380023	Soltu.DM.01G001330=MODERATE	Soltu.DM.01G001330=missense_variant	Soltu.DM.01G001330=c.2537A>G	Soltu.DM.01G001330=p.Lys846Arg
chr01	1473939	C	C	C/T	C/T					88	62	0.220308	0.171188	0.204545	0.225806	0.021261	0.814837	0.0889292	0.416848	0.380023
chr01	1473999	A	A	A/T	A/T					99	77	0.213564	0.161616	0.212121	0.233766	0.021645	0.79844	0.0977575	0.416848	0.380023
chr01	1474898	T	C	T/C	T/C					60	61	0.236066	0.178415	0.216667	0.311475	0.0948087	0.318336	0.497114	0.416848	0.380023
chr01	1475807	T	T	T/A	T/A					53	80	0.233491	0.180189	0.226415	0.25	0.0235849	0.791642	0.101471	0.416848	0.380023
chr01	1475987	G	G	G/A	G/A					58	55	0.237618	0.182132	0.258621	0.236364	-0.0222571	0.822835	0.084687	0.416848	0.380023
chr01	1476010	G	G	G/A	G/A					46	60	0.254348	0.192754	0.195652	0.2	0.00434783	0.976005	0.010548	0.416848	0.380023
chr01	1476806	C	C	C/T	C/T					83	88	0.214951	0.164841	0.289157	0.238636	-0.0505203	0.541892	0.266088	0.416848	0.380023
chr01	1477040	A	A	A/G	A/G					108	103	0.201366	0.150575	0.166667	0.165049	-0.00161812	0.983003	0.00744498	0.416848	0.380023
chr01	1477123	T	T	T/A	T/A					85	83	0.21871	0.161588	0.152941	0.156627	0.00368533	0.9986	0.000608317	0.416848	0.380023	Soltu.DM.01G001330=MODERATE	Soltu.DM.01G001330=missense_variant	Soltu.DM.01G001330=c.1240A>T	Soltu.DM.01G001330=p.Thr414Ser
chr01	1478498	G	G	G/T	G/T					55	54	0.251515	0.188552	0.581818	0.425926	-0.155892	0.113777	0.943945	0.416848	0.380023
chr01	1479039	G	G	G/A	G/A					95	89	0.205559	0.157067	0.210526	0.224719	0.0141928	0.872825	0.0590726	0.416848	0.380023
chr01	1479905	A	A	A/C	A/C					84	70	0.22619	0.171429	0.202381	0.228571	0.0261905	0.760448	0.118931	0.416848	0.380023
chr01	1479931	G	G	G/A	G/A					91	72	0.215965	0.162393	0.241758	0.25	0.00824176	0.931614	0.0307641	0.416848	0.380023
chr01	1481054	A	A	A/G	A/G					62	59	0.235375	0.183707	0.209677	0.271186	0.061509	0.511498	0.291156	0.282969	0.548262
chr01	1481075	CT	CT	CT	CT/C					64	59	0.236229	0.184057	0.140625	0.20339	0.0627648	0.496101	0.30443	0.282969	0.548262
chr01	1481780	C	C	C/A	C/A					101	105	0.195285	0.154738	0.19802	0.257143	0.0591231	0.440512	0.356042	0.282969	0.548262
chr01	1482072	A	A	A/G	A/G					91	89	0.205334	0.160637	0.307692	0.337079	0.0293863	0.682663	0.165793	0.282969	0.548262
chr01	1482113	T	T	T/G	T/G					85	98	0.207683	0.157863	0.294118	0.336735	0.042617	0.603279	0.219482	0.282969	0.548262
chr01	1482169	G	G	G/T	G/T					84	89	0.216693	0.163189	0.357143	0.303371	-0.0537721	0.517297	0.28626	0.282969	0.548262
chr01	1482935	T	T	T/G	T/G					121	102	0.190245	0.149409	0.165289	0.235294	0.0700049	0.363727	0.439224	0.282969	0.548262
chr01	1483106	A	A	A/T	A/T					75	80	0.215	0.164167	0.346667	0.2625	-0.0841667	0.316937	0.499028	0.282969	0.548262
chr01	1490001	T	T	T/C	T/C					74	97	0.216634	0.165088	0.297297	0.257732	-0.0395653	0.64927	0.187575	0.282969	0.548262
chr01	1490025	G	G	G/A	G/A					71	83	0.221619	0.169353	0.253521	0.204819	-0.0487018	0.575085	0.240268	0.282969	0.548262
chr01	1491636	G	G	G/A	G/A					77	54	0.234728	0.183021	0.376623	0.5	0.123377	0.185763	0.731041	0.282969	0.548262
chr01	1491692	A	A	A/C	A/C					75	52	0.232821	0.179487	0.36	0.442308	0.0823077	0.378124	0.422365	0.282969	0.548262
chr01	1493293	A	A	A/C	A/C					58	70	0.239409	0.182266	0.344828	0.385714	0.0408867	0.684863	0.164396	0.282969	0.548262
chr01	1493855	G	G	G/A	G/A					71	56	0.237425	0.181087	0.323944	0.267857	-0.0560865	0.54949	0.26004	0.282969	0.548262
chr01	1494664	A	A	A/T	A/T					80	74	0.216892	0.172297	0.25	0.22973	-0.0202703	0.819236	0.0865909	0.282969	0.548262
chr01	1496814	A	A	A/T	A/T					85	106	0.198668	0.15727	0.223529	0.292453	0.0689234	0.397321	0.400859	0.282969	0.548262
chr01	1496911	C	C	C/G	C/G					82	82	0.207317	0.158537	0.146341	0.182927	0.0365854	0.687662	0.162625	0.282969	0.548262
chr01	1498224	G	G	G/A	G/A					93	89	0.208046	0.154525	0.215054	0.224719	0.00966534	0.920016	0.0362046	0.282969	0.548262
chr01	1498327	TGACGAC	TGACGAC	TGACGAC/T	TGACGAC/T					66	46	0.248353	0.1917	0.318182	0.369565	0.0513834	0.596881	0.224113	0.282969	0.548262	Soltu.DM.01G001340=MODERATE | Soltu.DM.01G001340=MODERATE | Soltu.DM.01G001340=MODERATE	Soltu.DM.01G001340=disruptive_inframe_deletion | Soltu.DM.01G001340=disruptive_inframe_deletion | Soltu.DM.01G001340=disruptive_inframe_deletion	Soltu.DM.01G001340=c.741_746delCGACGA | Soltu.DM.01G001340=c.741_746delCGACGA | Soltu.DM.01G001340=c.741_746delCGACGA	Soltu.DM.01G001340=p.Asp248_Asp249del | Soltu.DM.01G001340=p.Asp248_Asp249del | Soltu.DM.01G001340=p.Asp248_Asp249del
chr01	1498731	A	A	A/G	A/G					85	88	0.212299	0.16016	0.188235	0.170455	-0.0177807	0.837233	0.0771539	0.282969	0.548262
chr01	1498732	C	C	C/T	C/T					78	82	0.211382	0.162602	0.217949	0.182927	-0.0350219	0.69826	0.155983	0.282969	0.548262
chr01	1503578	C	G	C/G	C/G					42	45	0.261905	0.204762	0.285714	0.333333	0.047619	0.642871	0.191876	0.159817	0.796378
chr01	1503587	C	T	C/T	C/T					45	42	0.269841	0.203175	0.288889	0.333333	0.0444444	0.674065	0.171298	0.159817	0.796378
chr01	1504681	T	C	T/C	T/C					47	43	0.267689	0.20188	0.212766	0.372093	0.159327	0.120776	0.91802	0.159817	0.796378
chr01	1504789	C	C	C/A	C/A					48	54	0.252315	0.19213	0.1875	0.37037	0.18287	0.0681864	1.1663	0.159817	0.796378
chr01	1508683	TA	TA	TA	TA/T					56	52	0.255495	0.18956	0.125	0.173077	0.0480769	0.642272	0.192281	0.159817	0.796378
chr01	1519200	T	C	T/C	T/C					80	92	0.208696	0.16087	0.25	0.25	0	1	0	0.159817	0.796378
chr01	1520282	C	T	C/T	C/T				QTL	50	45	0.262222	0.2	0.12	0.333333	0.213333	0.0389922	1.40902	0.136134	0.866034
chr01	1522761	C	T	C/T	C/T					70	72	0.218254	0.173413	0.3	0.472222	0.172222	0.0509898	1.29252	0.136134	0.866034
chr01	1534137	A	G	A/G	A/G				QTL	48	50	0.255833	0.194167	0.145833	0.38	0.234167	0.0221956	1.65373	0.136134	0.866034
chr01	1535029	T	C	T/C	T/C					48	48	0.270833	0.208333	0.333333	0.333333	0	1	0	0.136134	0.866034
chr01	1535125	A	G	A/G	A/G					53	50	0.255094	0.194717	0.188679	0.28	0.0913208	0.362128	0.441138	0.136134	0.866034
chr01	1535136	T	C	T/C	T/C					54	51	0.247277	0.189542	0.148148	0.235294	0.087146	0.373725	0.427448	0.136134	0.866034
chr01	1535216	A	G	A/G	A/G					63	60	0.230952	0.180159	0.15873	0.266667	0.107937	0.242751	0.614838	0.136134	0.866034
chr01	1536295	C	A	C/A	C/A					58	45	0.257088	0.199234	0.189655	0.355556	0.1659	0.0995801	1.00183	0.136134	0.866034
chr01	1541879	T	C	T/C	T/C				QTL	50	49	0.256735	0.197143	0.16	0.408163	0.248163	0.0131974	1.87951	0.136134	0.866034	Soltu.DM.01G001440=MODERATE	Soltu.DM.01G001440=missense_variant	Soltu.DM.01G001440=c.448A>G	Soltu.DM.01G001440=p.Lys150Glu
chr01	1548981	G	T	G/T	G/T					80	79	0.211076	0.166772	0.175	0.21519	0.0401899	0.65007	0.18704	0.136134	0.866034
chr01	1555657	G	A	G/A	G/A					53	62	0.243153	0.182288	0.264151	0.274194	0.0100426	0.914417	0.0388557	0.136134	0.866034
chr01	1560934	A	C	A/C	A/C					52	58	0.244695	0.185013	0.307692	0.258621	-0.0490716	0.59948	0.222225	0.136134	0.866034
chr01	1563581	G	A	G/A	G/A				QTL	58	51	0.252197	0.190331	0.206897	0.431373	0.224476	0.0207958	1.68202	0.136134	0.866034
chr01	1568541	T	C	T/C	T/C			QTL	QTL	55	63	0.240115	0.180952	0.127273	0.412698	0.285426	0.00239952	2.61988	0.136134	0.866034
chr01	1569728	C	A	C/A	C/A					43	47	0.26472	0.20188	0.27907	0.319149	0.0400792	0.720456	0.142393	0.136134	0.866034
chr01	1570165	G	T	G/T	G/T				QTL	43	65	0.257961	0.194991	0.116279	0.369231	0.252952	0.0127974	1.89288	0.136134	0.866034
chr01	1574127	G	A	G/A	G/A					44	52	0.263986	0.197552	0.159091	0.192308	0.0332168	0.740252	0.13062	0.136134	0.866034
chr01	1574362	G	C	G/C	G/C					42	59	0.253834	0.196126	0.190476	0.305085	0.114609	0.257948	0.588467	0.136134	0.866034
chr01	1575532	G	A	G/A	G/A					42	41	0.280488	0.210801	0.238095	0.365854	0.127758	0.226355	0.64521	0.136134	0.866034
chr01	1580453	A	G	A/G	A/G				QTL	40	50	0.275	0.205	0.175	0.42	0.245	0.0217956	1.66163	0.136134	0.866034
chr01	1580872	C	A	C/A	C/A					45	53	0.26457	0.199161	0.222222	0.396226	0.174004	0.0873825	1.05858	0.136134	0.866034
chr01	1582047	C	G	C/G	C/G					57	46	0.255149	0.194127	0.210526	0.282609	0.0720824	0.470506	0.327435	0.136134	0.866034
chr01	1583162	G	A	G/A	G/A					62	58	0.234149	0.181313	0.306452	0.241379	-0.0650723	0.490102	0.309714	0.136134	0.866034
chr01	1583856	A	G	A/G	A/G					41	52	0.260788	0.199812	0.341463	0.461538	0.120075	0.236753	0.625705	0.136134	0.866034
chr01	1594629	G	G	G/A	G/A					45	59	0.248588	0.191337	0.155556	0.338983	0.183427	0.0637872	1.19527	0.136134	0.866034
chr01	1605377	C	C	C/T	C/T					50	53	0.247925	0.191321	0.1	0.226415	0.126415	0.195961	0.707831	0.136134	0.866034
chr01	1605410	T	T	T/A	T/A					50	50	0.26	0.2	0.12	0.3	0.18	0.0867826	1.06157	0.136134	0.866034
chr01	1605445	G	G	G/A	G/A					49	61	0.250251	0.185012	0.142857	0.295082	0.152225	0.113577	0.944709	0.136134	0.866034
chr01	1616448	C	C	C/T	C/T				QTL	40	51	0.262745	0.203922	0.125	0.333333	0.208333	0.0463907	1.33357	0.136134	0.866034
chr01	1618656	T	T	T/C	T/C					54	49	0.254346	0.187831	0.240741	0.346939	0.106198	0.280944	0.551381	0.136134	0.866034
chr01	1619863	T	T	T/C	T/C					43	42	0.265781	0.205426	0.209302	0.261905	0.0526024	0.630874	0.200057	0.136134	0.866034
chr01	1620806	T	T	T/C	T/C					58	65	0.233156	0.179576	0.258621	0.323077	0.0644562	0.491102	0.308828	0.160339	0.794961
chr01	1627279	C	C	C/G	C/G					56	62	0.237327	0.181452	0.142857	0.209677	0.0668203	0.481904	0.31704	0.160339	0.794961
chr01	1627535	A	A	A/G	A/G					65	83	0.224282	0.172753	0.123077	0.13253	0.0094532	0.919216	0.0365824	0.160339	0.794961
chr01	1640753	G	G	G/A	G/A					76	59	0.223461	0.172614	0.157895	0.220339	0.0624442	0.486903	0.312558	0.176915	0.752236
chr01	1640768	T	T	T/C	T/C					77	67	0.224074	0.172514	0.12987	0.208955	0.0790851	0.370926	0.430713	0.176915	0.752236
chr01	1650604	AG	AG	AG/A	AG/A					54	51	0.254902	0.1939	0.277778	0.352941	0.0751634	0.442911	0.353683	0.176915	0.752236
chr01	1652519	T	T	T/A	T/A					60	56	0.239286	0.184524	0.116667	0.232143	0.115476	0.223955	0.649839	0.176915	0.752236
chr01	1668431	C	A	C/A	C/A					48	42	0.264881	0.205357	0.25	0.0952381	-0.154762	0.140972	0.850868	0.203698	0.691013
chr01	1670500	A	A	A/T	A/T				QTL	57	58	0.240169	0.186328	0.157895	0.344828	0.186933	0.0485903	1.31345	0.203698	0.691013
chr01	1670826	T	C	T/C	T/C					58	50	0.256552	0.190345	0.172414	0.14	-0.0324138	0.741652	0.1298	0.203698	0.691013
chr01	1673454	A	G	A/G	A/G				QTL	44	55	0.254545	0.195455	0.340909	0.0909091	-0.25	0.0121976	1.91373	0.203698	0.691013
chr01	1675268	C	C	C/T	C/T					43	55	0.263002	0.200846	0.186047	0.309091	0.123044	0.219156	0.659246	0.203698	0.691013
chr01	1676548	T	C	T/C	T/C					70	92	0.20559	0.164907	0.3	0.304348	0.00434783	0.95161	0.0215411	0.203698	0.691013
chr01	1680407	C	G	C/G	G					57	49	0.248836	0.191908	0.192982	0.0408163	-0.152166	0.120376	0.91946	0.20597	0.686196
chr01	1682901	A	G	A/G	A/G			QTL	QTL	64	69	0.236187	0.174366	0.4375	0.188406	-0.249094	0.0079984	2.097	0.20597	0.686196
chr01	1682990	A	G	A/G	A/G					50	50	0.26	0.2	0.24	0.1	-0.14	0.188762	0.724085	0.20597	0.686196
chr01	1684450	A	A	A/G	A/G					56	64	0.236607	0.183036	0.232143	0.3125	0.0803571	0.39792	0.400204	0.20597	0.686196
chr01	1693218	A	T	A/T	A/T					49	47	0.260964	0.198871	0.244898	0.148936	-0.0959618	0.320936	0.493582	0.20597	0.686196
chr01	1694797	G	A	G/A	A					64	46	0.247283	0.188179	0.203125	0.0652174	-0.137908	0.161568	0.791645	0.20597	0.686196
chr01	1694840	G	T	G/T	T					70	50	0.24	0.185714	0.128571	0.06	-0.0685714	0.480704	0.318122	0.20597	0.686196
chr01	1700789	T	A	T/A	T/A					56	66	0.235931	0.182359	0.214286	0.318182	0.103896	0.258148	0.588131	0.243103	0.61421
chr01	1700888	T	C	T/C	T/C					71	78	0.218852	0.166306	0.28169	0.25641	-0.0252799	0.777844	0.109107	0.243103	0.61421	Soltu.DM.01G001650=MODERATE	Soltu.DM.01G001650=missense_variant	Soltu.DM.01G001650=c.44T>C	Soltu.DM.01G001650=p.Leu15Pro
chr01	1701665	A	G	A/G	A/G					51	50	0.252157	0.192941	0.27451	0.14	-0.13451	0.168966	0.7722	0.243103	0.61421
chr01	1704036	T	T	T/C	T/C					51	40	0.261765	0.197549	0.196078	0.225	0.0289216	0.797441	0.0983017	0.243103	0.61421
chr01	1710463	T	A	T/A	T/A					62	58	0.242492	0.186874	0.354839	0.275862	-0.0789766	0.427115	0.369456	0.243103	0.61421
chr01	1710621	C	T	C/T	T					64	76	0.225329	0.175164	0.109375	0.0526316	-0.0567434	0.539292	0.268176	0.243103	0.61421
chr01	1713661	A	T	T	T					45	50	0.26	0.2	0.0888889	0.08	-0.00888889	0.931214	0.0309506	0.243103	0.61421
chr01	1715581	G	C	G/C	G/C				QTL	44	49	0.253711	0.200371	0.363636	0.142857	-0.220779	0.0303939	1.51721	0.243103	0.61421
chr01	1715953	A	G	A/G	A/G					51	50	0.252157	0.193333	0.235294	0.12	-0.115294	0.231354	0.635723	0.243103	0.61421
chr01	1717215	T	C	T/C	C					75	76	0.221754	0.168246	0.2	0.0526316	-0.147368	0.0867826	1.06157	0.243103	0.61421
chr01	1717461	G	T	G/T	G/T					69	83	0.215296	0.167278	0.304348	0.253012	-0.0513358	0.561288	0.250814	0.243103	0.61421
chr01	1718776	T	A	T/A	T/A					77	62	0.227901	0.173649	0.155844	0.225806	0.0699623	0.432713	0.3638	0.243103	0.61421
chr01	1720980	T	T	T/G	T/G					42	65	0.250916	0.195604	0.190476	0.153846	-0.03663	0.710258	0.148584	0.243103	0.61421
chr01	1721872	A	A	A/G	A					41	48	0.266768	0.200711	0.195122	0.0625	-0.132622	0.19996	0.699057	0.243103	0.61421
chr01	1721886	C	C	C/T	C					40	43	0.265698	0.203488	0.225	0.0465116	-0.178488	0.0861828	1.06458	0.243103	0.61421	Soltu.DM.01G001670=MODERATE	Soltu.DM.01G001670=missense_variant	Soltu.DM.01G001670=c.250G>A	Soltu.DM.01G001670=p.Gly84Ser
chr01	1721895	T	A	T/A	T/A					43	44	0.270613	0.213002	0.302326	0.363636	0.0613108	0.589282	0.229677	0.243103	0.61421	Soltu.DM.01G001670=MODERATE	Soltu.DM.01G001670=missense_variant	Soltu.DM.01G001670=c.241A>T	Soltu.DM.01G001670=p.Ile81Leu
chr01	1729836	T	A	T/A	T/A					47	50	0.259149	0.196596	0.297872	0.32	0.0221277	0.826035	0.0830017	0.243103	0.61421
chr01	1734636	G	G	G/A	G/A					66	62	0.233627	0.173021	0.272727	0.145161	-0.127566	0.14877	0.827484	0.243103	0.61421
chr01	1742639	T	C	T/C	T/C					59	63	0.232715	0.181329	0.254237	0.238095	-0.0161421	0.861028	0.0649828	0.287597	0.541215
chr01	1742823	A	G	A/G	A/G					90	83	0.209103	0.159973	0.211111	0.253012	0.0419009	0.602679	0.219914	0.287597	0.541215
chr01	1742948	A	G	A/G	A/G					70	62	0.235484	0.178341	0.242857	0.322581	0.0797235	0.377125	0.423515	0.287597	0.541215
chr01	1743751	A	C	A/C	A/C					70	67	0.229638	0.173774	0.214286	0.328358	0.114072	0.20036	0.698189	0.287597	0.541215
chr01	1744201	C	A	C/A	C/A					70	49	0.238776	0.181633	0.242857	0.326531	0.0836735	0.374725	0.426287	0.287597	0.541215
chr01	1751565	G	A	G/A	G/A					70	79	0.219349	0.165461	0.3	0.253165	-0.0468354	0.586883	0.231449	0.287597	0.541215
chr01	1751761	T	C	T/C	T/C					71	72	0.233764	0.171753	0.309859	0.305556	-0.0043036	0.940212	0.0267742	0.287597	0.541215	Soltu.DM.01G001720=MODERATE	Soltu.DM.01G001720=missense_variant	Soltu.DM.01G001720=c.706A>G	Soltu.DM.01G001720=p.Thr236Ala
chr01	1751771	G	T	G/T	G/T					72	71	0.227113	0.171948	0.319444	0.28169	-0.0377543	0.692462	0.159604	0.287597	0.541215
chr01	1752065	T	A	T/A	T/A					51	64	0.249387	0.185049	0.294118	0.296875	0.00275735	0.984203	0.00691525	0.287597	0.541215
chr01	1752185	A	C	A/C	A/C					51	49	0.268107	0.192477	0.431373	0.428571	-0.00280112	1	0	0.287597	0.541215
chr01	1755712	A	G	A/G	A/G					56	71	0.234658	0.182847	0.25	0.323944	0.0739437	0.434713	0.361797	0.287597	0.541215
chr01	1756871	A	C	A/C	A/C					68	88	0.213235	0.166444	0.308824	0.272727	-0.0360963	0.667267	0.175701	0.287597	0.541215
chr01	1758007	T	C	T/C	T/C					76	80	0.218421	0.167763	0.236842	0.175	-0.0618421	0.488302	0.311311	0.287597	0.541215
chr01	1758346	C	T	C/T	C/T					60	76	0.231579	0.17807	0.183333	0.276316	0.0929825	0.305939	0.514365	0.287597	0.541215
chr01	1760973	T	C	T/C	T/C					89	78	0.217661	0.16393	0.280899	0.179487	-0.101412	0.235553	0.627912	0.20763	0.682711
chr01	1762740	T	TCAA	T/TCAA	T/TCAA					63	56	0.238095	0.186508	0.333333	0.410714	0.077381	0.402919	0.394782	0.20763	0.682711
chr01	1763438	T	C	T/C	T/C					64	57	0.243421	0.182018	0.3125	0.280702	-0.0317982	0.746051	0.127232	0.20763	0.682711
chr01	1763511	A	G	A/G	A/G					56	81	0.232363	0.174603	0.267857	0.308642	0.0407848	0.64867	0.187976	0.20763	0.682711
chr01	1764196	C	G	C/G	C/G					83	59	0.228303	0.175209	0.289157	0.271186	-0.0179702	0.853229	0.0689342	0.20763	0.682711
chr01	1764199	T	G	T/G	T/G					87	60	0.225287	0.177586	0.287356	0.266667	-0.0206897	0.820836	0.0857437	0.20763	0.682711
chr01	1764326	T	C	T/C	T/C					85	76	0.223839	0.164241	0.329412	0.184211	-0.145201	0.0891822	1.04972	0.20763	0.682711	Soltu.DM.01G001740=MODERATE	Soltu.DM.01G001740=missense_variant	Soltu.DM.01G001740=c.124A>G	Soltu.DM.01G001740=p.Ile42Val
chr01	1764635	T	C	T/C	T/C					84	93	0.213134	0.163594	0.321429	0.172043	-0.149386	0.0731854	1.13558	0.20763	0.682711
chr01	1764684	C	T	C/T	C/T					76	91	0.210237	0.165269	0.342105	0.208791	-0.133314	0.108978	0.96266	0.20763	0.682711
chr01	1764835	T	G	T/G	T/G					77	80	0.22013	0.167695	0.376623	0.2125	-0.164123	0.0535893	1.27092	0.20763	0.682711
chr01	1764886	T	A	T/A	T/A					76	89	0.214962	0.158634	0.407895	0.269663	-0.138232	0.089982	1.04584	0.20763	0.682711
chr01	1766296	C	A	C/A	C/A					95	107	0.202558	0.154058	0.231579	0.205607	-0.0259715	0.74805	0.126069	0.20763	0.682711
chr01	1768208	C	T	C/T	C/T			QTL	QTL	50	74	0.225405	0.177838	0.18	0.418919	0.238919	0.00639872	2.19391	0.20763	0.682711
chr01	1768390	C	T	C/T	C/T					66	76	0.226077	0.173445	0.181818	0.342105	0.160287	0.074985	1.12503	0.20763	0.682711	Soltu.DM.01G001750=HIGH | Soltu.DM.01G001750=HIGH	Soltu.DM.01G001750=splice_donor_variant&intron_variant | Soltu.DM.01G001750=splice_donor_variant&intron_variant	Soltu.DM.01G001750=c.118 1G>A | Soltu.DM.01G001750=c.118 1G>A
chr01	1768577	A	T	A/T	A/T					79	77	0.212066	0.170804	0.265823	0.376623	0.110801	0.176965	0.752114	0.20763	0.682711
chr01	1768814	A	G	A/G	A/G					77	69	0.223979	0.172219	0.246753	0.217391	-0.0293619	0.741852	0.129683	0.20763	0.682711
chr01	1815127	T	C	T/C	C					40	41	0.278659	0.215244	0.175	0.097561	-0.077439	0.496301	0.304255	0.20763	0.682711
chr01	1823723	A	A	A/G	A					56	53	0.25438	0.193733	0.196429	0.0754717	-0.120957	0.203759	0.690883	0.20763	0.682711
chr01	1842502	G	G	G/C	G				QTL	52	49	0.260989	0.19741	0.269231	0.0204082	-0.248823	0.0135973	1.86655	0.20763	0.682711
chr01	1855277	A	T	A/T	A/T					41	54	0.266486	0.20009	0.317073	0.351852	0.0347787	0.723055	0.140828	0.20763	0.682711
chr01	1855456	A	T	A/T	A/T					65	72	0.228846	0.176282	0.153846	0.166667	0.0128205	0.890622	0.0503066	0.20763	0.682711
chr01	1864591	T	C	T/C	T/C					44	43	0.272199	0.211416	0.227273	0.395349	0.168076	0.110378	0.957118	0.345791	0.461186
chr01	1875452	T	T	T/C	T/C					48	59	0.249294	0.19315	0.145833	0.135593	-0.0102401	0.912817	0.0396161	0.345791	0.461186
chr01	1875816	C	C	C/T	C/T					41	43	0.272263	0.205332	0.170732	0.139535	-0.0311968	0.810438	0.0912803	0.345791	0.461186
chr01	1879248	G	G	G/C	G/C					52	58	0.256631	0.187003	0.211538	0.206897	-0.00464191	0.977604	0.00983682	0.345791	0.461186
chr01	1905530	C	C	C/CT	C/CT					49	50	0.255918	0.195102	0.244898	0.22	-0.024898	0.803639	0.0949388	0.392825	0.405801
chr01	1909442	C	C	C/T	C/T					41	67	0.250455	0.191482	0.195122	0.164179	-0.0309428	0.764447	0.116653	0.392825	0.405801
chr01	1927421	A	A	A/T	A					55	48	0.247727	0.19053	0.163636	0.0625	-0.101136	0.297141	0.527038	0.4124	0.384681
chr01	1931249	T	T	T/A	T/A					52	64	0.240385	0.182692	0.134615	0.203125	0.0685096	0.459908	0.337329	0.4124	0.384681
chr01	1942229	C	C	C	C/CA					52	65	0.242308	0.184615	0.0961538	0.138462	0.0423077	0.664867	0.177265	0.491182	0.308758
chr01	1944062	T	T	T	T/G					58	59	0.243717	0.183226	0.0862069	0.152542	0.0663355	0.473105	0.325042	0.491182	0.308758
chr01	1953421	G	G	G/GTGT	G					55	40	0.268182	0.204545	0.145455	0.075	-0.0704545	0.488902	0.310778	0.491182	0.308758
chr01	1953609	T	T	T/C	T/C					62	47	0.253603	0.189774	0.16129	0.255319	0.0940288	0.335133	0.474783	0.491182	0.308758
chr01	1958769	G	G	G	G					45	48	0.263889	0.2	0.0888889	0.0208333	-0.0680556	0.525295	0.279597	0.491182	0.308758
chr01	1974622	G	A	G/A	G/A					54	71	0.23735	0.182838	0.259259	0.394366	0.135107	0.153969	0.812566	0.490854	0.309048
chr01	1974724	A	G	A/G	A/G					89	86	0.214398	0.163444	0.258427	0.290698	0.0322707	0.693261	0.159103	0.490854	0.309048
chr01	1975087	T	C	T/C	T/C					75	81	0.217778	0.169383	0.306667	0.259259	-0.0474074	0.571886	0.242691	0.490854	0.309048
chr01	1976121	G	G	G/A	G/A					47	63	0.245187	0.186761	0.212766	0.126984	-0.0857818	0.385523	0.41395	0.490854	0.309048
chr01	1976667	A	A	A/T	A/T					81	89	0.21598	0.163684	0.234568	0.168539	-0.0660286	0.441312	0.355255	0.490854	0.309048
chr01	1976790	T	T	T/C	T/C					80	77	0.227597	0.168669	0.125	0.142857	0.0178571	0.835433	0.0780884	0.490854	0.309048
chr01	1978010	C	C	C/T	C/T					98	83	0.212073	0.158839	0.295918	0.240964	-0.0549545	0.503299	0.298174	0.490854	0.309048
chr01	1978239	T	T	T/C	T/C					84	81	0.210317	0.165344	0.202381	0.209877	0.00749559	0.932214	0.0304846	0.490854	0.309048
chr01	1978537	C	A	C/A	C/A					81	102	0.208424	0.159405	0.271605	0.205882	-0.0657226	0.417916	0.378911	0.490854	0.309048
chr01	1979153	T	C	T/C	T/C					83	90	0.209103	0.159572	0.228916	0.322222	0.0933066	0.257748	0.588804	0.490854	0.309048
chr01	1979883	GACCC	GACCC	GACCC	GACCC					58	53	0.250163	0.189005	0.0344828	0.0377358	0.00325309	0.974805	0.0110822	0.490854	0.309048
chr01	1979893	A	T	T	T					53	53	0.264151	0.188679	0.0377358	0.0377358	0	1	0	0.490854	0.309048
chr01	1981132	G	A	G/A	G/A					85	93	0.201898	0.158381	0.247059	0.215054	-0.0320051	0.706059	0.151159	0.484987	0.31427
chr01	1981375	C	C	C/T	C/T					65	81	0.222792	0.17056	0.215385	0.160494	-0.0548908	0.540692	0.26705	0.484987	0.31427
chr01	1981428	AGC	AGC	AGC/A	AGC/A					54	71	0.229525	0.179447	0.222222	0.140845	-0.0813772	0.373925	0.427215	0.484987	0.31427
chr01	1981469	A	C	A/C	A/C					55	72	0.238636	0.181061	0.181818	0.208333	0.0265152	0.777045	0.109554	0.484987	0.31427
chr01	1982001	A	A	A	A/C					63	49	0.235828	0.183673	0.031746	0.122449	0.0907029	0.340532	0.467842	0.484987	0.31427
chr01	1982435	T	A	T/A	T/A					70	68	0.22563	0.168067	0.357143	0.352941	-0.00420168	0.999	0.000434425	0.484987	0.31427	Soltu.DM.01G001920=MODERATE	Soltu.DM.01G001920=missense_variant	Soltu.DM.01G001920=c.2489A>T	Soltu.DM.01G001920=p.Asn830Ile
chr01	1982803	G	G	G/A	G/A					68	59	0.232552	0.17996	0.220588	0.186441	-0.0341476	0.702659	0.153255	0.484987	0.31427
chr01	1983285	C	C	C/T	C/T					51	52	0.258673	0.190799	0.333333	0.153846	-0.179487	0.0729854	1.13676	0.484987	0.31427
chr01	1984214	T	T	T/C	T/C					78	84	0.217949	0.165751	0.192308	0.142857	-0.0494505	0.560888	0.251124	0.484987	0.31427
chr01	1984514	C	A	C/A	C/A					71	90	0.218779	0.165415	0.183099	0.155556	-0.027543	0.744851	0.127931	0.484987	0.31427
chr01	1984518	C	C	C/T	C/T					69	96	0.211504	0.168025	0.217391	0.15625	-0.0611413	0.476705	0.321751	0.484987	0.31427
chr01	1985786	T	A	T/A	T/A					81	71	0.214397	0.166058	0.296296	0.239437	-0.0568597	0.506499	0.295422	0.484987	0.31427
chr01	1986311	C	T	C/T	C/T					82	77	0.212385	0.165347	0.207317	0.246753	0.0394362	0.646071	0.18972	0.484987	0.31427
chr01	1987107	C	C	C/T	C/T					89	71	0.214591	0.16664	0.157303	0.197183	0.0398797	0.640272	0.193636	0.484987	0.31427
chr01	1987151	A	G	A/G	A/G					91	78	0.212454	0.163004	0.21978	0.166667	-0.0531136	0.522496	0.281917	0.484987	0.31427
chr01	1988372	G	G	G/A	G/A					60	57	0.244737	0.185088	0.116667	0.175439	0.0587719	0.541492	0.266408	0.484987	0.31427
chr01	1989585	A	A	A	A					61	81	0.232949	0.175471	0.0819672	0.0987654	0.0167982	0.844031	0.0736415	0.484987	0.31427
chr01	1990214	G	G	G/A	G/A					98	91	0.202512	0.154631	0.214286	0.142857	-0.0714286	0.385123	0.414401	0.484987	0.31427
chr01	1990406	A	A	A/G	A/G					86	77	0.218967	0.167321	0.162791	0.194805	0.0320145	0.70226	0.153502	0.484987	0.31427
chr01	1990650	T	T	T/G	T/G					88	85	0.211096	0.16016	0.295455	0.188235	-0.107219	0.193561	0.713181	0.484987	0.31427
chr01	1990856	T	T	T/C	T/C					68	66	0.231283	0.172906	0.117647	0.121212	0.00356506	0.9994	0.000260603	0.484987	0.31427
chr01	1990923	A	G	A/G	A/G					70	85	0.221008	0.161345	0.114286	0.117647	0.00336134	0.964607	0.0156496	0.484987	0.31427
chr01	1991193	C	T	C/T	C/T					74	85	0.224324	0.169634	0.27027	0.2	-0.0702703	0.420116	0.376631	0.484987	0.31427
chr01	1992302	C	T	C/T	C/T					93	89	0.206838	0.155974	0.27957	0.224719	-0.0548508	0.516497	0.286932	0.484987	0.31427
chr01	1992715	G	G	G/A	G/A					49	60	0.247959	0.190476	0.183673	0.133333	-0.0503401	0.602879	0.21977	0.484987	0.31427
chr01	1992953	C	C	C/G	C					47	55	0.255706	0.198066	0.191489	0.0727273	-0.118762	0.234153	0.6305	0.484987	0.31427
chr01	1992961	G	A	G/A	A					43	55	0.265539	0.195772	0.162791	0.0727273	-0.0900634	0.373125	0.428145	0.484987	0.31427
chr01	1994075	T	T	T/C	T/C					50	49	0.25551	0.196735	0.32	0.22449	-0.0955102	0.353529	0.451575	0.484987	0.31427
chr01	1994147	A	G	A/G	A/G					76	75	0.215263	0.168596	0.368421	0.253333	-0.115088	0.194761	0.710498	0.484987	0.31427
chr01	1994264	C	T	C/T	C/T					63	63	0.238095	0.174603	0.412698	0.301587	-0.111111	0.24995	0.602147	0.484987	0.31427
chr01	1994685	A	G	A/G	A/G					85	78	0.220965	0.166516	0.211765	0.294872	0.0831071	0.325935	0.486869	0.484987	0.31427
chr01	1995162	AT	AT	AT	AT					71	72	0.22007	0.171753	0.126761	0.138889	0.0121283	0.874825	0.0580788	0.484987	0.31427
chr01	2003493	T	T	T/G	T/G					74	90	0.222823	0.164865	0.162162	0.277778	0.115616	0.173165	0.761539	0.484987	0.31427
chr01	2003719	G	G	G/A	G/A					79	80	0.216139	0.160759	0.240506	0.2	-0.0405063	0.638472	0.194858	0.484987	0.31427
chr01	2003801	A	A	A/G	A/G					81	96	0.212577	0.157793	0.209877	0.229167	0.0192901	0.813837	0.0894624	0.484987	0.31427
chr01	2003895	T	T	T/C	T/C					88	99	0.207071	0.156566	0.306818	0.292929	-0.0138889	0.873825	0.0585754	0.484987	0.31427
chr01	2005187	G	G	G/A	G/A					72	90	0.208333	0.166667	0.291667	0.188889	-0.102778	0.227355	0.643296	0.484987	0.31427
chr01	2005444	A	A	A/G	A/G					84	76	0.218045	0.164787	0.238095	0.157895	-0.0802005	0.35093	0.45478	0.484987	0.31427	Soltu.DM.01G001930=MODERATE	Soltu.DM.01G001930=missense_variant	Soltu.DM.01G001930=c.1484A>G	Soltu.DM.01G001930=p.His495Arg
chr01	2005611	T	T	T/A	T/A					94	80	0.204787	0.159043	0.287234	0.225	-0.062234	0.44831	0.348421	0.484987	0.31427
chr01	2006193	A	A	A/AT	A/AT					66	63	0.222222	0.173882	0.181818	0.253968	0.0721501	0.436913	0.359605	0.484987	0.31427
chr01	2006418	A	A	A/G	A/G					65	68	0.234842	0.176018	0.230769	0.25	0.0192308	0.837832	0.0768428	0.484987	0.31427
chr01	2006747	G	G	G/T	G/T					79	69	0.214089	0.168776	0.21519	0.289855	0.0746652	0.390922	0.40791	0.484987	0.31427	Soltu.DM.01G001930=MODERATE	Soltu.DM.01G001930=missense_variant	Soltu.DM.01G001930=c.1790G>T	Soltu.DM.01G001930=p.Ser597Ile
chr01	2006900	G	G	G/A	G/A					81	89	0.212512	0.164239	0.197531	0.202247	0.00471633	0.95141	0.0216324	0.484987	0.31427	Soltu.DM.01G001930=MODERATE	Soltu.DM.01G001930=missense_variant	Soltu.DM.01G001930=c.1855G>A	Soltu.DM.01G001930=p.Asp619Asn
chr01	2007045	G	G	G/A	G/A					72	60	0.227778	0.175	0.291667	0.2	-0.0916667	0.302539	0.519218	0.484987	0.31427	Soltu.DM.01G001930=MODERATE	Soltu.DM.01G001930=missense_variant	Soltu.DM.01G001930=c.2000G>A	Soltu.DM.01G001930=p.Arg667Lys
chr01	2007546	T	T	T/C	T/C					79	76	0.217022	0.16539	0.227848	0.144737	-0.0831113	0.327534	0.484743	0.484987	0.31427
chr01	2007580	CA	CA	CA/C	CA/C					78	90	0.219658	0.164957	0.25641	0.211111	-0.0452991	0.603679	0.219194	0.484987	0.31427
chr01	2007718	T	T	T/C	T/C					88	97	0.210052	0.156396	0.227273	0.309278	0.0820056	0.304539	0.516357	0.484987	0.31427
chr01	2009370	A	A	A/G	A/G					64	77	0.22707	0.169846	0.234375	0.337662	0.103287	0.244751	0.611275	0.484987	0.31427
chr01	2009398	C	C	C/A	C/A					60	68	0.231373	0.177451	0.166667	0.264706	0.0980392	0.276345	0.558549	0.484987	0.31427
chr01	2010810	G	G	G/T	G/T					79	84	0.215642	0.164708	0.278481	0.285714	0.00723327	0.941812	0.0260359	0.484987	0.31427	Soltu.DM.01G001930=MODERATE	Soltu.DM.01G001930=missense_variant	Soltu.DM.01G001930=c.3058G>T	Soltu.DM.01G001930=p.Ala1020Ser
chr01	2010814	C	C	C/T	C/T					83	88	0.204409	0.158817	0.26506	0.272727	0.00766703	0.926215	0.0332883	0.484987	0.31427	Soltu.DM.01G001930=MODERATE	Soltu.DM.01G001930=missense_variant	Soltu.DM.01G001930=c.3062C>T	Soltu.DM.01G001930=p.Ser1021Leu
chr01	2010980	T	T	T/TTAA	T					67	83	0.219924	0.171192	0.149254	0.120482	-0.0287718	0.731854	0.135576	0.484987	0.31427
chr01	2010981	A	A	A/T	A/T					67	78	0.220245	0.17145	0.149254	0.141026	-0.00822809	0.923015	0.0347911	0.484987	0.31427
chr01	2011304	A	A	A	A					53	50	0.25283	0.196226	0	0	0	1	0	0.484987	0.31427
chr01	2017480	A	A	A/G	A/G					59	62	0.24713	0.180426	0.288136	0.33871	0.0505741	0.591282	0.228206	0.484987	0.31427
chr01	2051449	G	G	G/A	G/A					53	58	0.249187	0.186077	0.377358	0.258621	-0.118738	0.218556	0.660437	0.484987	0.31427
chr01	2051562	TA	TA	TA/T	TA/T					50	44	0.266364	0.200909	0.36	0.318182	-0.0418182	0.679464	0.167833	0.484987	0.31427
chr01	2051596	A	A	A/T	A/T					43	42	0.27464	0.206534	0.348837	0.285714	-0.0631229	0.575285	0.240117	0.484987	0.31427
chr01	2052099	G	G	G/A	G/A					60	61	0.24235	0.178415	0.183333	0.0983607	-0.0849727	0.371326	0.430245	0.484987	0.31427
chr01	2053424	A	A	A/T	A/T					47	48	0.260638	0.195479	0.255319	0.3125	0.0571809	0.588882	0.229972	0.484987	0.31427
chr01	2053447	C	C	C/T	C/T					50	52	0.263846	0.187692	0.2	0.307692	0.107692	0.284143	0.546463	0.484987	0.31427
chr01	2053487	T	T	T/TTTA	T/TTTA					46	61	0.248753	0.192088	0.217391	0.229508	0.0121169	0.905219	0.0432464	0.484987	0.31427
chr01	2053623	TA	TA	TA/T	TA/T					62	56	0.249424	0.18318	0.258065	0.214286	-0.0437788	0.64767	0.188646	0.484987	0.31427
chr01	2053685	G	G	G/A	G/A					62	46	0.246844	0.192146	0.258065	0.195652	-0.0624123	0.534093	0.272383	0.484987	0.31427
chr01	2054464	G	G	G	G/A					59	62	0.232641	0.180153	0.101695	0.209677	0.107983	0.25055	0.601106	0.484987	0.31427	Soltu.DM.01G001980=MODERATE	Soltu.DM.01G001980=missense_variant	Soltu.DM.01G001980=c.383C>T	Soltu.DM.01G001980=p.Thr128Ile
chr01	2082821	C	C	C/G	C/G					44	57	0.258373	0.200558	0.113636	0.157895	0.0442584	0.679464	0.167833	0.513444	0.289507
chr01	2083529	A	A	A	A/C					64	66	0.235322	0.177083	0.0625	0.136364	0.0738636	0.39972	0.398244	0.513444	0.289507
chr01	2083649	G	G	G/A	G/A					68	83	0.222537	0.168852	0.161765	0.144578	-0.0171864	0.84983	0.0706679	0.513444	0.289507
chr01	2083670	A	A	A/G	A/G					66	91	0.224942	0.168498	0.166667	0.153846	-0.0128205	0.885023	0.0530454	0.513444	0.289507
chr01	2083919	T	T	T/C	T/C					67	82	0.21933	0.171096	0.164179	0.195122	0.0309428	0.713057	0.146876	0.513444	0.289507
chr01	2108207	G	G	G	G/A					71	71	0.225352	0.169014	0.084507	0.15493	0.0704225	0.455709	0.341313	0.518918	0.284902	Soltu.DM.01G002000=MODERATE	Soltu.DM.01G002000=missense_variant	Soltu.DM.01G002000=c.1205C>T	Soltu.DM.01G002000=p.Thr402Met
chr01	2127418	G	G	G/T	G/T					59	50	0.244407	0.187458	0.305085	0.32	0.0149153	0.872226	0.0593712	0.553851	0.256607
chr01	2127482	C	T	C/T	C/T					48	45	0.259722	0.198611	0.3125	0.311111	-0.00138889	0.997401	0.00113041	0.553851	0.256607
chr01	2349128	G	C	G/C	G/C					47	48	0.259309	0.197252	0.297872	0.416667	0.118794	0.257948	0.588467	0.257948	0.588467
chr01	2411760	G	G	G/A	G/A					45	49	0.267574	0.204535	0.222222	0.244898	0.0226757	0.811838	0.0905308	0.631617	0.199546
chr01	2415979	C	C	C/A	C/A					60	61	0.236066	0.178415	0.266667	0.295082	0.0284153	0.778044	0.108996	0.631617	0.199546
chr01	2416031	T	T	T/TAC	T/TAC					43	41	0.277368	0.221214	0.302326	0.341463	0.0391378	0.679064	0.168089	0.631617	0.199546
chr01	2416089	G	G	G/A	G/A					59	57	0.234315	0.181386	0.254237	0.298246	0.0440083	0.622276	0.206017	0.631617	0.199546
chr01	2416124	T	G	T/G	T/G					57	46	0.250572	0.189931	0.22807	0.26087	0.0327994	0.74845	0.125837	0.631617	0.199546
chr01	2417144	A	G	A/G	A/G					60	59	0.240395	0.181073	0.383333	0.40678	0.0234463	0.778244	0.108884	0.631617	0.199546
chr01	2456360	A	T	A/T	A/T					76	97	0.20917	0.163999	0.144737	0.185567	0.0408302	0.631874	0.19937	0.544722	0.263825
chr01	2456455	C	A	C/A	C/A					50	77	0.242597	0.184156	0.18	0.233766	0.0537662	0.55129	0.25862	0.544722	0.263825
chr01	2460023	T	A	T/A	T/A					52	64	0.246394	0.185096	0.346154	0.359375	0.0132212	0.889622	0.0507944	0.53616	0.270706
chr01	2460284	A	G	A/G	A/G					58	78	0.229443	0.178161	0.241379	0.307692	0.066313	0.477105	0.321386	0.53616	0.270706
chr01	2465406	CT	C	C	C					69	61	0.22737	0.177952	0.115942	0.131148	0.0152055	0.865827	0.062569	0.53616	0.270706
chr01	2487656	T	T	T/A	T/A					46	60	0.251449	0.192754	0.282609	0.383333	0.100725	0.30094	0.52152	0.324116	0.4893
chr01	2487719	C	C	C/T	C/T					53	56	0.25438	0.189353	0.320755	0.339286	0.018531	0.847031	0.0721009	0.324116	0.4893
chr01	2509643	T	T	T/G	T/G					48	54	0.259259	0.194444	0.270833	0.388889	0.118056	0.237552	0.62424	0.257322	0.589523
chr01	2549765	C	C	C/T	C/T					57	61	0.250791	0.185217	0.192982	0.229508	0.0365257	0.686663	0.163257	0.257322	0.589523
chr01	2550157	TA	TA	TA/T	TA/T					44	44	0.25	0.204545	0.181818	0.272727	0.0909091	0.446911	0.349779	0.257322	0.589523
chr01	2567799	A	A	A/T	A/T					57	60	0.241228	0.184211	0.157895	0.333333	0.175439	0.0623875	1.2049	0.257322	0.589523
chr01	2589575	A	A	A	A/G					52	59	0.255867	0.19133	0.0576923	0.169492	0.111799	0.245751	0.609505	0.257322	0.589523
chr01	2596885	A	C	A/C	A/C					41	41	0.268293	0.219512	0.195122	0.341463	0.146341	0.175765	0.755068	0.257322	0.589523
chr01	2597695	T	A	T/A	T/A					41	43	0.276234	0.20363	0.170732	0.325581	0.15485	0.143171	0.844144	0.257322	0.589523
chr01	2597818	C	T	C/T	C/T					50	53	0.255094	0.190189	0.26	0.301887	0.0418868	0.683463	0.165285	0.257322	0.589523
chr01	2605076	G	A	G/A	G/A					50	48	0.256667	0.195	0.38	0.479167	0.0991667	0.317337	0.49848	0.267357	0.572909
chr01	2607769	G	G	G/T	G/T					77	86	0.220326	0.163244	0.116883	0.186047	0.0691634	0.406119	0.391347	0.267357	0.572909
chr01	2607844	G	G	G/GT	G/GT					58	60	0.243678	0.17931	0.258621	0.183333	-0.0752874	0.444311	0.352313	0.267357	0.572909
chr01	2610015	C	C	C/T	C/T					79	62	0.221927	0.17354	0.164557	0.322581	0.158024	0.0745851	1.12735	0.267357	0.572909
chr01	2611343	GC	GC	GC/G	GC/G					46	58	0.245127	0.192654	0.217391	0.258621	0.0412294	0.674265	0.171169	0.267357	0.572909
chr01	2611392	A	A	A/T	A/T					53	62	0.247109	0.186549	0.188679	0.258065	0.0693853	0.475505	0.322845	0.267357	0.572909
chr01	2611456	ATAC	ATAC	ATAC/A	ATAC/A					63	59	0.233253	0.180791	0.206349	0.271186	0.0648372	0.493901	0.30636	0.267357	0.572909
chr01	2621721	T	G	T/G	T/G					44	48	0.263258	0.198864	0.318182	0.3125	-0.00568182	0.938012	0.0277914	0.267357	0.572909
chr01	2621915	T	C	T/C	T/C					72	68	0.227124	0.171569	0.319444	0.308824	-0.0106209	0.930814	0.0311372	0.267357	0.572909
chr01	2622015	T	T	T/C	T/C					40	57	0.271053	0.199561	0.325	0.385965	0.0609649	0.55069	0.259093	0.267357	0.572909
chr01	2630614	A	T	A/T	A/T					47	49	0.259661	0.198003	0.276596	0.387755	0.111159	0.309538	0.509286	0.267357	0.572909
chr01	2630656	A	A	A/T	A/T					48	59	0.242585	0.188559	0.229167	0.355932	0.126766	0.182963	0.737636	0.267357	0.572909
chr01	2630681	T	T	T/C	T/C					46	66	0.246377	0.189723	0.217391	0.363636	0.146245	0.137373	0.8621	0.267357	0.572909
chr01	2632856	C	A	C/A	C/A					58	40	0.260345	0.199138	0.310345	0.35	0.0396552	0.713657	0.14651	0.267357	0.572909
chr01	2634792	T	C	T/C	T/C					50	45	0.257778	0.195556	0.14	0.311111	0.171111	0.0895821	1.04778	0.267357	0.572909
chr01	2634802	G	A	G/A	G/A					47	42	0.268997	0.203141	0.12766	0.309524	0.181864	0.0831834	1.07996	0.267357	0.572909
chr01	2634916	A	T	A/T	A/T					45	46	0.258937	0.202899	0.2	0.347826	0.147826	0.15237	0.817102	0.267357	0.572909
chr01	2635004	C	T	C/T	C/T				QTL	52	47	0.248363	0.19108	0.115385	0.340426	0.225041	0.0219956	1.65766	0.267357	0.572909
chr01	2637783	G	A	G/A	G/A					61	63	0.233932	0.172001	0.229508	0.31746	0.0879521	0.34853	0.457759	0.267357	0.572909
chr01	2640205	T	T	T/TA	T/TA					52	69	0.234671	0.177258	0.192308	0.246377	0.0540691	0.565887	0.24727	0.283772	0.54703
chr01	2640328	C	C	C/T	C/T					57	60	0.242105	0.183333	0.263158	0.183333	-0.0798246	0.405519	0.391989	0.283772	0.54703
chr01	2642063	C	T	C/T	C/T					46	61	0.257306	0.192088	0.26087	0.311475	0.0506058	0.610678	0.214188	0.283772	0.54703
chr01	2642118	G	G	G/A	G/A					46	49	0.267524	0.196096	0.326087	0.346939	0.0208518	0.830234	0.0807995	0.283772	0.54703
chr01	2661999	C	T	C/T	C/T					42	51	0.273109	0.20028	0.333333	0.333333	0	1	0	0.355201	0.449526
chr01	2668211	G	T	G/T	G/T					60	58	0.231034	0.17931	0.233333	0.224138	-0.0091954	0.908418	0.0417141	0.355201	0.449526
chr01	2668746	T	T	T/A	T/A					68	70	0.22563	0.180672	0.176471	0.242857	0.0663866	0.440112	0.356437	0.355201	0.449526
chr01	2675677	T	G	T/G	T/G					55	62	0.250733	0.18915	0.218182	0.225806	0.00762463	0.938212	0.0276989	0.355201	0.449526
chr01	2676781	C	T	C/T	C/T					45	53	0.262893	0.196226	0.333333	0.283019	-0.0503145	0.615477	0.210788	0.355201	0.449526
chr01	2679175	C	T	C/T	C/T					69	44	0.253953	0.189723	0.26087	0.340909	0.0800395	0.406119	0.391347	0.355201	0.449526
chr01	2679233	T	C	T/C	T/C					77	66	0.218615	0.170996	0.194805	0.287879	0.0930736	0.292941	0.533219	0.355201	0.449526
chr01	2679260	C	CT	C/CT	C/CT					81	65	0.225831	0.168661	0.246914	0.261538	0.0146249	0.870426	0.0602682	0.355201	0.449526
chr01	2690909	G	A	G/A	G/A					60	58	0.244253	0.181034	0.2	0.310345	0.110345	0.243951	0.612697	0.368682	0.433348
chr01	2690943	G	A	G/A	G/A					68	70	0.22605	0.168487	0.147059	0.242857	0.0957983	0.271346	0.566477	0.368682	0.433348
chr01	2694008	C	T	C/T	C/T					73	62	0.23597	0.17764	0.260274	0.306452	0.0461776	0.59768	0.223531	0.368682	0.433348
chr01	2696829	A	A	A/T	A/T					48	53	0.261792	0.193789	0.25	0.301887	0.0518868	0.610678	0.214188	0.368682	0.433348
chr01	2696831	T	A	T/A	T/A					49	53	0.25568	0.195995	0.265306	0.301887	0.0365807	0.738452	0.131678	0.368682	0.433348
chr01	2697903	A	G	A/G	A/G					55	45	0.248485	0.19596	0.290909	0.4	0.109091	0.270346	0.56808	0.368682	0.433348
chr01	2698586	G	A	G/A	G/A					88	78	0.211247	0.165793	0.318182	0.269231	-0.048951	0.562687	0.249733	0.368682	0.433348
chr01	2698798	T	C	T/C	T/C					93	78	0.209264	0.164185	0.387097	0.282051	-0.105045	0.203959	0.690457	0.368682	0.433348
chr01	2699541	A	G	A/G	A/G					52	51	0.256787	0.190799	0.423077	0.294118	-0.128959	0.191562	0.717691	0.368682	0.433348
chr01	2700651	A	T	A/T	A/T					97	97	0.195876	0.154639	0.350515	0.371134	0.0206186	0.764647	0.116539	0.424726	0.371891
chr01	2700846	T	T	T/A	T/A					94	96	0.203901	0.162012	0.202128	0.239583	0.0374557	0.623275	0.20532	0.424726	0.371891
chr01	2701034	C	C	C/A	C/A				QTL	97	85	0.210067	0.159976	0.329897	0.141176	-0.18872	0.0193961	1.71229	0.424726	0.371891
chr01	2701292	T	T	T/A	T/A					84	84	0.214286	0.154762	0.190476	0.130952	-0.0595238	0.508298	0.293881	0.424726	0.371891	Soltu.DM.01G002530=MODERATE	Soltu.DM.01G002530=missense_variant	Soltu.DM.01G002530=c.1659A>T	Soltu.DM.01G002530=p.Glu553Asp
chr01	2701528	A	A	A/G	A/G					78	82	0.222326	0.165103	0.24359	0.329268	0.0856785	0.321536	0.492771	0.424726	0.371891
chr01	2702629	TA	TA	TA/T	TA/T					78	83	0.213624	0.163268	0.24359	0.253012	0.00942231	0.916617	0.0378122	0.424726	0.371891
chr01	2702632	T	T	T/C	T/C					74	80	0.214865	0.167905	0.243243	0.275	0.0317568	0.711658	0.147729	0.424726	0.371891
chr01	2702750	G	G	G/A	G/A					69	80	0.226812	0.173551	0.246377	0.1875	-0.0588768	0.487902	0.311667	0.424726	0.371891
chr01	2703108	T	T	T/C	T/C					83	79	0.212292	0.161354	0.228916	0.227848	-0.00106756	0.979004	0.00921544	0.424726	0.371891
chr01	2703561	C	C	C/T	C/T					75	83	0.214779	0.168353	0.266667	0.204819	-0.0618474	0.469706	0.328174	0.424726	0.371891
chr01	2703751	A	A	A/C	A/C					78	93	0.207196	0.16005	0.333333	0.301075	-0.0322581	0.696461	0.157103	0.424726	0.371891	Soltu.DM.01G002530=MODERATE	Soltu.DM.01G002530=missense_variant	Soltu.DM.01G002530=c.122T>G	Soltu.DM.01G002530=p.Leu41Arg
chr01	2704027	T	C	T/C	T/C					79	69	0.226747	0.170611	0.329114	0.275362	-0.0537516	0.553289	0.257048	0.424726	0.371891
chr01	2704607	T	T	T/A	T/A					56	88	0.232143	0.173701	0.303571	0.227273	-0.0762987	0.393121	0.405473	0.424726	0.371891
chr01	2704730	T	G	T/G	T/G					82	98	0.204579	0.159781	0.243902	0.214286	-0.0296167	0.718856	0.143358	0.424726	0.371891
chr01	2704738	C	C	C/T	C/T					78	96	0.208333	0.161859	0.25641	0.208333	-0.0480769	0.565887	0.24727	0.424726	0.371891
chr01	2704746	G	A	G/A	G/A					80	94	0.22234	0.164096	0.2625	0.244681	-0.0178191	0.825435	0.0833172	0.424726	0.371891
chr01	2705699	A	G	A/G	A/G					96	115	0.202808	0.150815	0.239583	0.208696	-0.0308877	0.691262	0.160357	0.424726	0.371891
chr01	2706563	C	A	C/A	C/A					65	68	0.228507	0.176018	0.292308	0.338235	0.0459276	0.606679	0.217041	0.424726	0.371891
chr01	2706784	A	T	A/T	A/T					51	53	0.241583	0.18461	0.313725	0.45283	0.139105	0.172366	0.76355	0.424726	0.371891
chr01	2707888	T	C	T/C	T/C					70	67	0.227719	0.174414	0.257143	0.179104	-0.0780384	0.372126	0.42931	0.424726	0.371891
chr01	2708143	C	C	C/T	C/T					72	77	0.224747	0.16829	0.263889	0.246753	-0.0171356	0.85003	0.0705657	0.424726	0.371891
chr01	2708185	G	G	G/A	G/A					71	70	0.230181	0.174245	0.28169	0.3	0.0183099	0.814837	0.0889292	0.424726	0.371891
chr01	2708911	G	G	G/A	G/A					86	71	0.223878	0.170652	0.244186	0.239437	-0.00474943	0.963407	0.0161901	0.424726	0.371891
chr01	2709148	A	A	A/G	A/G					81	77	0.218054	0.166105	0.296296	0.246753	-0.049543	0.567287	0.246198	0.424726	0.371891
chr01	2709201	A	A	A/T	A/T					74	70	0.223552	0.171042	0.216216	0.242857	0.0266409	0.781844	0.10688	0.424726	0.371891	Soltu.DM.01G002540=MODERATE	Soltu.DM.01G002540=missense_variant	Soltu.DM.01G002540=c.1259A>T	Soltu.DM.01G002540=p.Lys420Met
chr01	2709202	G	G	G/A	G/A					75	72	0.217222	0.166667	0.226667	0.25	0.0233333	0.793041	0.100704	0.424726	0.371891
chr01	2709991	G	G	G/T	G/T					89	73	0.21887	0.166384	0.325843	0.205479	-0.120363	0.153969	0.812566	0.424726	0.371891	Soltu.DM.01G002540=MODERATE	Soltu.DM.01G002540=missense_variant	Soltu.DM.01G002540=c.2049G>T	Soltu.DM.01G002540=p.Leu683Phe
chr01	2710375	G	G	G/A	G/A					74	73	0.228064	0.173269	0.310811	0.30137	-0.00944095	0.935413	0.0289966	0.424726	0.371891
chr01	2712072	C	C	C/CAT	C/CAT					75	62	0.227742	0.173763	0.186667	0.209677	0.0230108	0.793641	0.100376	0.424726	0.371891
chr01	2712273	C	C	C/T	C/T					55	50	0.256364	0.189091	0.309091	0.3	-0.00909091	0.923415	0.0346029	0.424726	0.371891
chr01	2712344	AAGC	AAGC	AAGC/A	AAGC					61	41	0.258697	0.197521	0.278689	0.097561	-0.181128	0.069986	1.15499	0.424726	0.371891
chr01	2714345	C	C	C/T	C/T					80	89	0.209551	0.163343	0.35	0.191011	-0.158989	0.0569886	1.24421	0.424726	0.371891	Soltu.DM.01G002550=MODERATE	Soltu.DM.01G002550=missense_variant	Soltu.DM.01G002550=c.559G>A	Soltu.DM.01G002550=p.Asp187Asn
chr01	2715038	G	T	G/T	G/T					89	101	0.1998	0.157526	0.235955	0.257426	0.0214707	0.792442	0.101033	0.424726	0.371891
chr01	2715050	TA	TA	TA/T	TA/T					90	103	0.199569	0.155124	0.222222	0.252427	0.030205	0.713257	0.146754	0.424726	0.371891
chr01	2715111	A	G	A/G	A/G					84	106	0.203729	0.15903	0.27381	0.235849	-0.0379605	0.634073	0.197861	0.424726	0.371891
chr01	2715123	C	C	C/T	C/T					91	102	0.20696	0.156324	0.296703	0.215686	-0.081017	0.311738	0.506211	0.424726	0.371891
chr01	2715246	T	A	T/A	T/A					89	86	0.214006	0.16266	0.337079	0.267442	-0.0696368	0.405519	0.391989	0.424726	0.371891
chr01	2727631	G	G	G/T	G/T					72	78	0.219017	0.166667	0.152778	0.153846	0.00106838	0.9978	0.000956309	0.466926	0.330752
chr01	2729692	G	G	G/T	G/T					88	97	0.204897	0.157216	0.215909	0.175258	-0.0406514	0.614877	0.211212	0.466926	0.330752
chr01	2730181	G	T	G/T	G/T					77	70	0.219481	0.17013	0.285714	0.242857	-0.0428571	0.621076	0.206855	0.466926	0.330752
chr01	2730269	A	C	A/C	A/C					78	87	0.21618	0.164898	0.217949	0.275862	0.0579134	0.476905	0.321568	0.466926	0.330752
chr01	2731033	G	G	G/A	G/A					93	103	0.200021	0.153356	0.258065	0.223301	-0.0347635	0.668666	0.174791	0.466926	0.330752
chr01	2731118	A	A	A/T	A/T					100	95	0.21	0.155789	0.33	0.284211	-0.0457895	0.559088	0.25252	0.466926	0.330752
chr01	2732546	T	C	T/C	T/C					83	89	0.21416	0.167186	0.277108	0.258427	-0.0186815	0.816637	0.0879711	0.466926	0.330752
chr01	2733215	G	C	G/C	G/C					82	96	0.208079	0.159299	0.243902	0.260417	0.0165142	0.836433	0.077569	0.466926	0.330752
chr01	2733300	T	C	T/C	T/C					89	101	0.20514	0.154188	0.280899	0.247525	-0.0333741	0.673065	0.171943	0.466926	0.330752
chr01	2733387	G	A	G/A	G/A					83	87	0.21119	0.164105	0.240964	0.229885	-0.0110788	0.906819	0.0424796	0.466926	0.330752
chr01	2733576	T	C	T/C	T/C					80	83	0.212349	0.163705	0.2875	0.228916	-0.0585843	0.478704	0.319933	0.466926	0.330752
chr01	2733769	A	C	A/C	A/C					60	65	0.237179	0.180769	0.25	0.246154	-0.00384615	0.968206	0.0140321	0.466926	0.330752
chr01	2733780	A	T	A/T	A/T					55	61	0.238748	0.189866	0.272727	0.213115	-0.0596125	0.546291	0.262576	0.466926	0.330752
chr01	2734940	T	A	T/A	T/A					53	59	0.241765	0.18804	0.339623	0.40678	0.067157	0.472106	0.325961	0.466926	0.330752
chr01	2736737	A	G	A/G	A/G					55	49	0.242301	0.186642	0.381818	0.408163	0.0263451	0.80224	0.0956959	0.466926	0.330752
chr01	2737020	G	A	G/A	G/A					63	63	0.238095	0.174603	0.31746	0.285714	-0.031746	0.797441	0.0983017	0.466926	0.330752
chr01	2737052	C	A	C/A	C/A					69	67	0.229072	0.170668	0.275362	0.268657	-0.0067056	0.962408	0.016641	0.466926	0.330752
chr01	2737403	A	A	A/G	A/G					62	59	0.232914	0.181793	0.354839	0.288136	-0.0667031	0.473105	0.325042	0.466926	0.330752
chr01	2737922	T	A	T/A	T/A					82	90	0.214634	0.161518	0.207317	0.311111	0.103794	0.205559	0.687064	0.466926	0.330752
chr01	2738042	T	A	T/A	T/A					87	80	0.212069	0.161063	0.264368	0.2375	-0.0268678	0.744651	0.128047	0.466926	0.330752
chr01	2746565	C	C	C/A	C/A					77	82	0.214919	0.166139	0.363636	0.329268	-0.0343681	0.689862	0.161238	0.450164	0.346629	Soltu.DM.01G002580=MODERATE	Soltu.DM.01G002580=missense_variant	Soltu.DM.01G002580=c.122C>A	Soltu.DM.01G002580=p.Thr41Asn
chr01	2746699	G	A	G/A	G/A					82	91	0.212008	0.161351	0.292683	0.252747	-0.0399357	0.622276	0.206017	0.450164	0.346629
chr01	2747042	A	G	A/G	A/G					77	76	0.225564	0.173103	0.311688	0.276316	-0.0353725	0.702659	0.153255	0.450164	0.346629	Soltu.DM.01G002580=MODERATE	Soltu.DM.01G002580=missense_variant	Soltu.DM.01G002580=c.298A>G	Soltu.DM.01G002580=p.Met100Val
chr01	2747141	T	C	T/C	T/C					65	79	0.227264	0.172541	0.323077	0.316456	-0.00662123	0.946011	0.0241039	0.450164	0.346629
chr01	2747961	G	T	G/T	G/T					72	67	0.225746	0.171227	0.194444	0.238806	0.0443615	0.617477	0.20938	0.450164	0.346629
chr01	2748557	T	A	T/A	T/A					83	78	0.216713	0.16852	0.313253	0.320513	0.00725981	0.936613	0.02844	0.450164	0.346629
chr01	2749394	G	A	G/A	G/A					89	83	0.213754	0.160417	0.191011	0.228916	0.0379044	0.655469	0.183448	0.450164	0.346629	Soltu.DM.01G002580=MODERATE	Soltu.DM.01G002580=missense_variant	Soltu.DM.01G002580=c.842G>A	Soltu.DM.01G002580=p.Arg281His
chr01	2749741	T	A	T/A	T/A					95	80	0.211184	0.159211	0.242105	0.2375	-0.00460526	0.960408	0.0175443	0.450164	0.346629
chr01	2751785	C	A	C/A	C/A					86	81	0.215906	0.161786	0.302326	0.271605	-0.0307206	0.731254	0.135932	0.450164	0.346629
chr01	2751870	A	G	A/G	A/G					80	86	0.218605	0.164826	0.3125	0.232558	-0.0799419	0.335733	0.474006	0.450164	0.346629
chr01	2752031	T	G	T/G	T/G					87	103	0.205334	0.155117	0.206897	0.271845	0.0649481	0.414317	0.382667	0.450164	0.346629	Soltu.DM.01G002580=MODERATE | Soltu.DM.01G002580=MODERATE	Soltu.DM.01G002580=missense_variant | Soltu.DM.01G002580=missense_variant	Soltu.DM.01G002580=c.2730T>G | Soltu.DM.01G002580=c.1278T>G	Soltu.DM.01G002580=p.Asn910Lys | Soltu.DM.01G002580=p.Asn426Lys
chr01	2752633	T	A	T/A	T/A					70	57	0.237594	0.184962	0.4	0.298246	-0.101754	0.258148	0.588131	0.450164	0.346629	Soltu.DM.01G002580=MODERATE | Soltu.DM.01G002580=MODERATE	Soltu.DM.01G002580=missense_variant | Soltu.DM.01G002580=missense_variant	Soltu.DM.01G002580=c.3241T>A | Soltu.DM.01G002580=c.1789T>A	Soltu.DM.01G002580=p.Phe1081Ile | Soltu.DM.01G002580=p.Phe597Ile
chr01	2754609	T	C	T/C	T/C					68	85	0.214706	0.164706	0.25	0.247059	-0.00294118	0.984003	0.00700349	0.450164	0.346629
chr01	2754663	G	C	G/C	G/C					74	84	0.220399	0.169562	0.297297	0.22619	-0.0711068	0.405519	0.391989	0.450164	0.346629
chr01	2755257	A	T	A/T	A/T					101	79	0.216067	0.162426	0.207921	0.316456	0.108535	0.190962	0.719053	0.450164	0.346629
chr01	2755389	T	T	T/C	T/C					100	88	0.205	0.156818	0.24	0.318182	0.0781818	0.330934	0.480259	0.450164	0.346629
chr01	2756120	T	G	T/G	T/G					106	91	0.203815	0.156645	0.273585	0.263736	-0.00984864	0.89902	0.0462306	0.450164	0.346629
chr01	2756640	C	G	C/G	C/G					81	93	0.216647	0.160096	0.234568	0.290323	0.0557547	0.5005	0.300596	0.450164	0.346629
chr01	2756708	G	C	G/C	G/C					79	88	0.205265	0.15981	0.303797	0.204545	-0.099252	0.226155	0.645594	0.450164	0.346629
chr01	2756891	C	T	C/T	C/T					80	80	0.225	0.1625	0.3125	0.2625	-0.05	0.613077	0.212485	0.450164	0.346629
chr01	2757015	G	A	G/A	G/A					88	89	0.206971	0.160878	0.295455	0.202247	-0.0932074	0.257948	0.588467	0.450164	0.346629
chr01	2757879	T	C	T/C	T/C					86	80	0.207849	0.161337	0.313953	0.3	-0.0139535	0.875025	0.0579795	0.450164	0.346629
chr01	2758872	A	G	A/G	A/G					74	85	0.219555	0.167886	0.27027	0.188235	-0.082035	0.337532	0.471684	0.450164	0.346629
chr01	2759237	A	T	A/T	A/T				QTL	92	90	0.205072	0.159179	0.336957	0.133333	-0.203623	0.0111978	1.95087	0.450164	0.346629
chr01	2759583	A	G	A/G	A/G					78	107	0.208124	0.15816	0.25641	0.214953	-0.041457	0.602679	0.219914	0.450164	0.346629
chr01	2760692	T	C	T/C	T/C					54	63	0.243386	0.185185	0.444444	0.380952	-0.0634921	0.508698	0.29354	0.449857	0.346925
chr01	2760711	T	C	T/C	T/C					60	57	0.237719	0.184211	0.433333	0.368421	-0.0649123	0.486903	0.312558	0.449857	0.346925
chr01	2760899	G	T	G/T	G/T					92	94	0.207909	0.156799	0.228261	0.255319	0.0270583	0.735853	0.133209	0.449857	0.346925
chr01	2761029	T	A	T/A	T/A					100	84	0.205238	0.159048	0.26	0.238095	-0.0219048	0.796641	0.0987375	0.449857	0.346925
chr01	2761746	T	T	T/C	T/C					78	72	0.217949	0.167735	0.423077	0.319444	-0.103632	0.216757	0.664028	0.449857	0.346925
chr01	2762297	A	G	A/G	A/G					74	62	0.230602	0.171752	0.337838	0.370968	0.0331299	0.718656	0.143479	0.449857	0.346925
chr01	2762326	A	G	A/G	A/G					77	63	0.222222	0.170274	0.363636	0.365079	0.001443	0.994001	0.00261309	0.449857	0.346925
chr01	2762861	C	T	C/T	C/T					90	68	0.219281	0.164052	0.366667	0.235294	-0.131373	0.117377	0.930419	0.449857	0.346925
chr01	2763262	A	T	A/T	A/T					74	68	0.230127	0.176073	0.256757	0.382353	0.125596	0.157568	0.802531	0.449857	0.346925
chr01	2763284	G	GT	G/GT	G/GT					71	59	0.234901	0.178324	0.309859	0.474576	0.164717	0.0679864	1.16758	0.449857	0.346925
chr01	2763341	A	T	A/T	A/T					67	77	0.225044	0.171157	0.343284	0.376623	0.0333398	0.707658	0.150176	0.449857	0.346925
chr01	2765208	T	T	T/A	T/A					45	69	0.251208	0.189372	0.244444	0.26087	0.0164251	0.874825	0.0580788	0.449857	0.346925
chr01	2768180	T	C	T/C	T/C					58	61	0.233465	0.18485	0.310345	0.327869	0.017524	0.857828	0.0665996	0.449857	0.346925
chr01	2768944	C	C	C/G	C/G					77	61	0.230786	0.172025	0.376623	0.377049	0.000425804	0.996401	0.00156597	0.449857	0.346925
chr01	2771023	CTCTCTCTT	CTCTCTCTT	CTCTCTCTT/C	CTCTCTCTT/C					74	76	0.220839	0.167496	0.256757	0.171053	-0.0857041	0.354329	0.450593	0.449857	0.346925
chr01	2775686	T	T	T/A	T/A					98	91	0.204082	0.156201	0.234694	0.296703	0.0620094	0.433313	0.363198	0.449857	0.346925
chr01	2776509	T	T	T/A	T/A					78	66	0.216783	0.171329	0.179487	0.257576	0.0780886	0.382124	0.417796	0.449857	0.346925
chr01	2776641	C	C	C/A	C/A					64	76	0.225329	0.17023	0.21875	0.223684	0.00493421	0.956809	0.0191749	0.449857	0.346925
chr01	2776856	G	G	G/T	G/T					55	47	0.245261	0.193424	0.2	0.255319	0.0553191	0.585083	0.232783	0.449857	0.346925
chr01	2777415	T	T	T/C	T/C					73	77	0.213307	0.162071	0.342466	0.363636	0.0211706	0.820636	0.0858495	0.449857	0.346925
chr01	2777766	T	T	T/A	T/A					40	58	0.262069	0.202586	0.4	0.327586	-0.0724138	0.484703	0.314524	0.449857	0.346925
chr01	2777875	A	A	A/T	A/T					75	74	0.218559	0.170991	0.293333	0.297297	0.00396396	0.95181	0.0214499	0.449857	0.346925
chr01	2777930	TTAAATCCATTGTTCAC	TTAAATCCATTGTTCAC	TTAAATCCATTGTTCAC/T	TTAAATCCATTGTTCAC/T					58	51	0.254564	0.190331	0.206897	0.27451	0.0676133	0.493701	0.306536	0.449857	0.346925
chr01	2778440	T	T	T/C	T/C					61	60	0.235792	0.178142	0.327869	0.45	0.122131	0.180164	0.744332	0.449857	0.346925
chr01	2778541	C	C	C/A	C/A					61	59	0.239789	0.176716	0.262295	0.322034	0.0597388	0.4999	0.301117	0.449857	0.346925
chr01	2778938	T	C	T/C	T/C					49	51	0.251301	0.190476	0.22449	0.196078	-0.0284114	0.79964	0.0971054	0.449857	0.346925
chr01	2778964	A	A	A/C	A/C					57	59	0.233423	0.182575	0.22807	0.186441	-0.0416295	0.707059	0.150545	0.449857	0.346925
chr01	2780356	T	T	T/A	T/A					68	74	0.227742	0.171304	0.352941	0.310811	-0.0421304	0.627075	0.202681	0.401621	0.396184
chr01	2780361	T	A	T/A	T/A					76	70	0.216917	0.170677	0.381579	0.314286	-0.0672932	0.436513	0.360003	0.401621	0.396184
chr01	2780432	A	A	A/T	A/T					68	57	0.244582	0.183437	0.426471	0.385965	-0.0405057	0.65107	0.186372	0.401621	0.396184
chr01	2780468	T	A	T/A	T/A					62	60	0.23871	0.187634	0.516129	0.383333	-0.132796	0.160568	0.794341	0.401621	0.396184
chr01	2781020	A	A	A/C	A/C					74	83	0.220287	0.166232	0.256757	0.421687	0.16493	0.0515897	1.28744	0.401621	0.396184
chr01	2781096	G	G	G/A	G/A				QTL	64	70	0.230804	0.173661	0.25	0.471429	0.221429	0.0123975	1.90667	0.401621	0.396184
chr01	2786857	A	A	A/C	A/C					54	42	0.256614	0.201058	0.462963	0.404762	-0.0582011	0.579084	0.237258	0.401621	0.396184
chr01	2790634	T	T	T/TA	T/TA					50	63	0.24127	0.189206	0.44	0.285714	-0.154286	0.103979	0.983054	0.401621	0.396184
chr01	2790829	A	T	A/T	A/T					76	69	0.228642	0.174104	0.342105	0.333333	-0.00877193	0.923615	0.0345089	0.401621	0.396184
chr01	2793443	G	G	G/GTTTTGA	G/GTTTTGA					72	43	0.253876	0.189276	0.319444	0.302326	-0.0171189	0.870626	0.0601684	0.401621	0.396184
chr01	2794223	G	G	G/A	G/A					74	77	0.219902	0.169007	0.337838	0.246753	-0.0910846	0.289542	0.538288	0.401621	0.396184
chr01	2794760	C	C	C/T	C/T					88	112	0.20211	0.151786	0.340909	0.276786	-0.0641234	0.417516	0.379326	0.401621	0.396184
chr01	2794909	A	A	A/T	A/T					100	94	0.199149	0.150426	0.28	0.351064	0.0710638	0.359528	0.444267	0.401621	0.396184
chr01	2811835	A	A	A/G	A/G					66	61	0.226776	0.177596	0.30303	0.393443	0.0904123	0.324335	0.489006	0.400142	0.397786
chr01	2811849	A	A	A/T	A/T					73	56	0.232632	0.180528	0.342466	0.375	0.0325342	0.728054	0.137836	0.400142	0.397786
chr01	2811902	AG	AG	AG/A	AG/A					70	48	0.246429	0.182738	0.242857	0.354167	0.11131	0.25055	0.601106	0.400142	0.397786
chr01	2812576	AT	AT	AT/A	AT					81	79	0.218784	0.157525	0.222222	0.139241	-0.0829817	0.29874	0.524706	0.400142	0.397786
chr01	2812618	C	C	C/T	C/T					79	84	0.212327	0.166215	0.265823	0.166667	-0.0991561	0.24755	0.606336	0.400142	0.397786
chr01	2812712	C	C	C/T	C/T					87	95	0.207985	0.157774	0.310345	0.263158	-0.0471869	0.573285	0.241629	0.400142	0.397786
chr01	2814281	A	A	A/G	A/G					54	54	0.259259	0.185185	0.12963	0.12963	0	1	0	0.400142	0.397786
chr01	2816409	T	T	T/TA	T/TA					72	67	0.221393	0.17558	0.263889	0.283582	0.0196932	0.830234	0.0807995	0.400142	0.397786
chr01	2818579	T	T	T/C	T/C					78	90	0.209402	0.158974	0.192308	0.255556	0.0632479	0.446311	0.350363	0.400142	0.397786
chr01	2818848	CTTT	CTTT	CTTT/C	CTTT/C					41	54	0.256098	0.199187	0.341463	0.351852	0.0103884	0.905819	0.0429587	0.400142	0.397786
chr01	2819547	G	G	G/A	G/A					93	77	0.209747	0.162268	0.365591	0.285714	-0.0798771	0.35033	0.455523	0.400142	0.397786
chr01	2820371	TTGG	TTGG	TTGG/T	TTGG/T					89	87	0.210642	0.163373	0.269663	0.218391	-0.0512721	0.533893	0.272546	0.359041	0.444856
chr01	2823568	A	A	A/G	A/G					68	75	0.223529	0.175686	0.323529	0.266667	-0.0568627	0.516497	0.286932	0.359041	0.444856	Soltu.DM.01G002650=MODERATE	Soltu.DM.01G002650=missense_variant	Soltu.DM.01G002650=c.619A>G	Soltu.DM.01G002650=p.Met207Val
chr01	2824039	C	C	C/T	C/T					84	77	0.21645	0.16342	0.214286	0.207792	-0.00649351	0.942811	0.0255752	0.359041	0.444856
chr01	2824204	A	A	A/T	A/T					70	90	0.22381	0.168254	0.271429	0.211111	-0.0603175	0.480904	0.317942	0.359041	0.444856
chr01	2825086	C	C	C/T	C/T					70	100	0.217143	0.162857	0.228571	0.25	0.0214286	0.795441	0.0993921	0.359041	0.444856
chr01	2825361	C	C	C/T	C/T					81	95	0.207927	0.156725	0.17284	0.210526	0.0376868	0.642671	0.192011	0.359041	0.444856	Soltu.DM.01G002660=MODERATE	Soltu.DM.01G002660=missense_variant	Soltu.DM.01G002660=c.59C>T	Soltu.DM.01G002660=p.Ser20Leu
chr01	2825566	A	A	A/T	A/T					65	93	0.217204	0.166419	0.261538	0.225806	-0.035732	0.681464	0.166557	0.359041	0.444856
chr01	2825762	T	T	T/G	T/G					82	96	0.216463	0.160823	0.256098	0.270833	0.0147358	0.868026	0.0614671	0.359041	0.444856
chr01	2827746	T	T	T/G	T/G					61	64	0.235656	0.179816	0.377049	0.40625	0.0292008	0.744051	0.128397	0.359041	0.444856
chr01	2830602	A	A	A/G	A/G					71	56	0.235161	0.181087	0.112676	0.196429	0.0837525	0.376125	0.424668	0.359041	0.444856
chr01	2834577	A	A	A/T	A/T					52	72	0.24359	0.184829	0.192308	0.138889	-0.0534188	0.562088	0.250196	0.359041	0.444856	Soltu.DM.01G002680=MODERATE	Soltu.DM.01G002680=missense_variant	Soltu.DM.01G002680=c.3643T>A	Soltu.DM.01G002680=p.Leu1215Ile
chr01	2844016	C	C	C/T	C/T					77	84	0.212121	0.165584	0.363636	0.297619	-0.0660173	0.440712	0.355845	0.359041	0.444856
chr01	2869067	T	T	T/C	T/C					61	75	0.22929	0.174426	0.213115	0.186667	-0.0264481	0.766247	0.115631	0.359041	0.444856	Soltu.DM.01G002690=MODERATE | Soltu.DM.01G002690=MODERATE	Soltu.DM.01G002690=missense_variant | Soltu.DM.01G002690=missense_variant	Soltu.DM.01G002690=c.2183T>C | Soltu.DM.01G002690=c.2072T>C	Soltu.DM.01G002690=p.Ile728Thr | Soltu.DM.01G002690=p.Ile691Thr
chr01	2869541	T	T	T/A	T/A			QTL	QTL	73	97	0.211552	0.162124	0.328767	0.103093	-0.225674	0.00639872	2.19391	0.359041	0.444856	Soltu.DM.01G002690=MODERATE | Soltu.DM.01G002690=MODERATE	Soltu.DM.01G002690=missense_variant | Soltu.DM.01G002690=missense_variant	Soltu.DM.01G002690=c.2467T>A | Soltu.DM.01G002690=c.2356T>A	Soltu.DM.01G002690=p.Tyr823Asn | Soltu.DM.01G002690=p.Tyr786Asn
chr01	2874432	A	A	A/T	A/T					50	62	0.250968	0.190323	0.38	0.322581	-0.0574194	0.563487	0.249116	0.359041	0.444856
chr01	2877060	T	T	T/A	T/A					64	56	0.236607	0.180804	0.34375	0.321429	-0.0223214	0.808238	0.0924605	0.359041	0.444856
chr01	2878369	C	C	C/T	C/T					67	85	0.217032	0.170852	0.208955	0.270588	0.061633	0.481104	0.317761	0.359041	0.444856
chr01	2878674	G	G	G/A	G/A					71	83	0.221619	0.164263	0.366197	0.26506	-0.101137	0.225155	0.647518	0.359041	0.444856
chr01	2879313	T	T	T/C	T/C					64	85	0.216176	0.167279	0.25	0.235294	-0.0147059	0.871826	0.0595704	0.359041	0.444856
chr01	2879940	G	G	G/A	G/A					46	53	0.260049	0.196883	0.152174	0.207547	0.0553733	0.588882	0.229972	0.359041	0.444856
chr01	2881308	C	C	C/T	C/T					44	42	0.270563	0.202381	0.204545	0.380952	0.176407	0.0921816	1.03536	0.359041	0.444856	Soltu.DM.01G002730=MODERATE	Soltu.DM.01G002730=missense_variant	Soltu.DM.01G002730=c.812G>A	Soltu.DM.01G002730=p.Gly271Glu
chr01	2881311	G	G	G/A	G/A					43	43	0.255814	0.209302	0.186047	0.372093	0.186047	0.0877824	1.05659	0.359041	0.444856	Soltu.DM.01G002730=MODERATE	Soltu.DM.01G002730=missense_variant	Soltu.DM.01G002730=c.809C>T	Soltu.DM.01G002730=p.Ala270Val
chr01	2881481	A	A	A/G	A/G					76	80	0.217105	0.165789	0.302632	0.4375	0.134868	0.112777	0.947778	0.359041	0.444856
chr01	2882011	G	G	G/A	G/A					64	72	0.222222	0.171875	0.234375	0.277778	0.0434028	0.632673	0.19882	0.359041	0.444856	Soltu.DM.01G002730=MODERATE	Soltu.DM.01G002730=missense_variant	Soltu.DM.01G002730=c.109C>T	Soltu.DM.01G002730=p.Pro37Ser
chr01	2886489	G	G	G/A	G				QTL	97	70	0.220324	0.165243	0.268041	0.0857143	-0.182327	0.030194	1.52008	0.359041	0.444856
chr01	2887171	G	G	G/A	G/A					93	86	0.210803	0.164291	0.268817	0.255814	-0.0130033	0.879624	0.0557029	0.359041	0.444856
chr01	2887244	A	A	A/G	A/G					91	81	0.213811	0.160222	0.296703	0.222222	-0.0744811	0.361928	0.441378	0.359041	0.444856
chr01	2887388	T	T	T/A	T/A					61	82	0.230708	0.173531	0.180328	0.182927	0.00259896	0.970406	0.0130466	0.359041	0.444856
chr01	2887395	G	G	G/A	G/A					57	79	0.221852	0.173662	0.192982	0.189873	-0.00310904	0.972805	0.011974	0.359041	0.444856
chr01	2889171	A	A	A/T	A/T					96	71	0.216696	0.164613	0.25	0.183099	-0.0669014	0.434913	0.361598	0.359041	0.444856
chr01	2890064	C	C	C/G	C/G					69	93	0.219261	0.166433	0.304348	0.247312	-0.057036	0.513897	0.289124	0.359041	0.444856
chr01	2890362	T	T	T/A	T/A					89	99	0.201226	0.157984	0.235955	0.191919	-0.0440359	0.586483	0.231745	0.359041	0.444856
chr01	2890451	T	T	T/A	T/A					76	98	0.206767	0.162997	0.342105	0.204082	-0.138024	0.0921816	1.03536	0.359041	0.444856	Soltu.DM.01G002750=MODERATE	Soltu.DM.01G002750=missense_variant	Soltu.DM.01G002750=c.257T>A	Soltu.DM.01G002750=p.Phe86Tyr
chr01	2890634	A	A	A/G	A				QTL	61	56	0.235656	0.179742	0.278689	0.0892857	-0.189403	0.0389922	1.40902	0.359041	0.444856	Soltu.DM.01G002750=MODERATE	Soltu.DM.01G002750=missense_variant	Soltu.DM.01G002750=c.440A>G	Soltu.DM.01G002750=p.Asn147Ser
chr01	2892036	G	G	G/A	G/A					58	74	0.228332	0.176608	0.293103	0.283784	-0.00931966	0.925215	0.0337574	0.359041	0.444856
chr01	2892268	G	G	G/A	G/A					52	50	0.263077	0.203077	0.326923	0.22	-0.106923	0.303539	0.517785	0.359041	0.444856
chr01	2892298	A	A	A/C	A/C					47	46	0.263645	0.199352	0.297872	0.23913	-0.0587419	0.587483	0.231005	0.359041	0.444856
chr01	2893197	A	A	A/T	A/T					59	44	0.256163	0.191448	0.152542	0.136364	-0.0161787	0.854029	0.0685273	0.359041	0.444856
chr01	2895057	C	C	C/T	C/T					68	65	0.227828	0.178733	0.235294	0.169231	-0.0660633	0.466107	0.331515	0.359041	0.444856	Soltu.DM.01G002760=MODERATE	Soltu.DM.01G002760=missense_variant	Soltu.DM.01G002760=c.815C>T	Soltu.DM.01G002760=p.Ala272Val
chr01	2895493	T	T	T/TAA	T/TAA					58	55	0.248276	0.191223	0.293103	0.163636	-0.129467	0.176165	0.754081	0.359041	0.444856
chr01	2895895	T	T	T/G	T/G					94	78	0.21222	0.160938	0.212766	0.282051	0.0692853	0.404319	0.393276	0.359041	0.444856
chr01	2896276	T	T	T/C	T/C					81	76	0.223522	0.170565	0.320988	0.236842	-0.0841455	0.326335	0.486337	0.359041	0.444856
chr01	2899504	C	C	C/T	C/T					43	61	0.253908	0.197865	0.186047	0.196721	0.0106748	0.914417	0.0388557	0.359041	0.444856
chr01	2903561	G	G	G/T	G/T					100	97	0.205052	0.153505	0.16	0.226804	0.0668041	0.39992	0.398027	0.359041	0.444856
chr01	2906846	T	T	T/A	T/A					100	105	0.201429	0.153333	0.17	0.266667	0.0966667	0.225555	0.646748	0.359041	0.444856
chr01	2907931	T	T	T/C	T/C					60	60	0.233333	0.183333	0.233333	0.316667	0.0833333	0.418716	0.37808	0.359041	0.444856
chr01	2916648	A	A	A/G	A/G					55	57	0.257735	0.187241	0.436364	0.350877	-0.0854864	0.359128	0.444751	0.359041	0.444856
chr01	2918404	G	G	G/A	G/A				QTL	63	46	0.256384	0.194962	0.412698	0.195652	-0.217046	0.0289942	1.53769	0.359041	0.444856
chr01	2918933	ACT	ACT	ACT/A	ACT/A					76	73	0.225126	0.166727	0.407895	0.246575	-0.161319	0.0567886	1.24574	0.359041	0.444856
chr01	2918985	T	T	T/A	T/A					67	66	0.229082	0.176617	0.253731	0.19697	-0.0567616	0.526895	0.278276	0.359041	0.444856
chr01	2919021	C	C	C/A	C/A					67	80	0.227985	0.170709	0.223881	0.1875	-0.0363806	0.683463	0.165285	0.359041	0.444856
chr01	2919036	T	T	T/C	T/C					68	85	0.220588	0.170588	0.220588	0.2	-0.0205882	0.817037	0.0877585	0.359041	0.444856
chr01	2920280	G	G	G/T	G					57	61	0.236698	0.185792	0.210526	0.0983607	-0.112166	0.24955	0.602842	0.425657	0.37094
chr01	2920796	A	A	A/C	A/C					51	60	0.251961	0.187255	0.117647	0.116667	-0.000980392	0.997201	0.00121749	0.425657	0.37094
chr01	2921015	G	G	G/T	G/T					64	59	0.240731	0.181409	0.1875	0.186441	-0.00105932	0.993201	0.00296269	0.425657	0.37094
chr01	2921320	T	T	T/G	T/G					70	55	0.235065	0.184416	0.142857	0.254545	0.111688	0.228154	0.641771	0.425657	0.37094
chr01	2922195	T	T	T/A	T/A					58	71	0.227538	0.178242	0.224138	0.239437	0.0152987	0.874625	0.0581781	0.425657	0.37094
chr01	2922233	C	C	C/A	C/A					65	64	0.236538	0.181731	0.153846	0.140625	-0.0132212	0.869826	0.0605676	0.425657	0.37094	Soltu.DM.01G002800=MODERATE	Soltu.DM.01G002800=missense_variant	Soltu.DM.01G002800=c.1123G>T	Soltu.DM.01G002800=p.Ala375Ser
chr01	2922237	G	G	G/A	G/A					69	64	0.230525	0.174819	0.188406	0.15625	-0.0321558	0.715257	0.145538	0.425657	0.37094
chr01	2922458	A	A	A	A/T					62	52	0.243176	0.181762	0.0967742	0.153846	0.057072	0.538092	0.269143	0.425657	0.37094	Soltu.DM.01G002800=MODERATE	Soltu.DM.01G002800=missense_variant	Soltu.DM.01G002800=c.898T>A	Soltu.DM.01G002800=p.Cys300Ser
chr01	2922652	A	A	A/C	A/C					75	50	0.246667	0.186667	0.24	0.24	0	1	0	0.425657	0.37094	Soltu.DM.01G002800=MODERATE	Soltu.DM.01G002800=missense_variant	Soltu.DM.01G002800=c.704T>G	Soltu.DM.01G002800=p.Val235Gly
chr01	2922673	A	A	A/T	A/T					76	55	0.242105	0.179426	0.302632	0.290909	-0.0117225	0.896621	0.0473913	0.425657	0.37094	Soltu.DM.01G002800=MODERATE	Soltu.DM.01G002800=missense_variant	Soltu.DM.01G002800=c.683T>A	Soltu.DM.01G002800=p.Leu228Gln
chr01	2922753	A	A	A/G	A/G					87	83	0.210913	0.162166	0.402299	0.349398	-0.0529013	0.524895	0.279928	0.425657	0.37094
chr01	2924367	A	A	A/T	A/T					60	53	0.244654	0.187421	0.216667	0.377358	0.160692	0.0941812	1.02604	0.425657	0.37094
chr01	2924574	T	T	T/G	T/G					75	59	0.223729	0.175367	0.24	0.237288	-0.00271186	0.982204	0.0077985	0.425657	0.37094
chr01	2924596	C	C	C/T	C/T					68	64	0.23989	0.178309	0.264706	0.234375	-0.0303309	0.741452	0.129917	0.425657	0.37094
chr01	2925245	G	G	G	G					75	75	0.213333	0.173333	0.0666667	0.0933333	0.0266667	0.777644	0.109219	0.425657	0.37094
chr01	2925509	A	A	A/C	A/C					85	84	0.209804	0.162745	0.2	0.166667	-0.0333333	0.665067	0.177135	0.425657	0.37094
chr01	2925560	G	G	G/A	G/A					96	105	0.199702	0.153571	0.239583	0.209524	-0.0300595	0.708258	0.149808	0.425657	0.37094
chr01	2926047	C	C	C/T	C/T					52	60	0.235897	0.183333	0.326923	0.316667	-0.0102564	0.913817	0.0391407	0.425657	0.37094
chr01	2926050	A	A	A/T	A/T					55	59	0.241911	0.189831	0.363636	0.305085	-0.0585516	0.528094	0.277288	0.425657	0.37094
chr01	2926087	C	C	C/T	C/T					46	51	0.261722	0.198636	0.304348	0.333333	0.0289855	0.778444	0.108772	0.425657	0.37094
chr01	2926094	G	G	G/A	G/A					44	50	0.254545	0.198182	0.272727	0.32	0.0472727	0.643071	0.191741	0.425657	0.37094
chr01	2926208	A	A	A/G	A/G					67	56	0.243603	0.183902	0.268657	0.267857	-0.000799574	0.997001	0.00130458	0.425657	0.37094
chr01	2926368	T	T	T/A	T/A					55	53	0.249743	0.194168	0.290909	0.169811	-0.121098	0.210558	0.676628	0.425657	0.37094
chr01	2926615	A	A	A/T	A/T					52	70	0.241758	0.184066	0.384615	0.257143	-0.127473	0.173965	0.759538	0.425657	0.37094
chr01	2926722	C	C	C/A	C/A					56	58	0.238916	0.184729	0.160714	0.206897	0.0461823	0.587682	0.230857	0.425657	0.37094
chr01	2926804	A	A	A/T	A					45	45	0.266667	0.2	0.111111	0.0666667	-0.0444444	0.678664	0.168345	0.425657	0.37094
chr01	2929602	A	A	A/AAATAAT	A/AAATAAT					42	45	0.27619	0.207937	0.261905	0.377778	0.115873	0.269346	0.569689	0.425657	0.37094
chr01	2929608	T	T	T/TAATAAC	T/TAATAAC					47	48	0.258422	0.195479	0.276596	0.229167	-0.0474291	0.640272	0.193636	0.425657	0.37094
chr01	2929734	A	A	A/G	A/G					61	49	0.248244	0.191034	0.278689	0.306122	0.0274339	0.789242	0.10279	0.425657	0.37094
chr01	2929755	T	T	T/C	T/C					51	52	0.25905	0.198341	0.27451	0.269231	-0.00527903	0.94901	0.0227291	0.425657	0.37094
chr01	2930295	G	G	G/A	G/A					48	57	0.253289	0.192982	0.291667	0.280702	-0.0109649	0.912018	0.0399968	0.425657	0.37094
chr01	2930312	G	G	G/A	G/A					52	72	0.235043	0.180556	0.326923	0.194444	-0.132479	0.158168	0.80088	0.425657	0.37094
chr01	2930554	C	C	C/T	C/T					50	55	0.256364	0.194545	0.16	0.290909	0.130909	0.181964	0.740015	0.425657	0.37094
chr01	2931894	T	T	T/C	T/C					67	74	0.227309	0.175071	0.238806	0.256757	0.0179508	0.852829	0.0691378	0.425657	0.37094
chr01	2932126	T	T	T/C	T/C					68	79	0.228034	0.171445	0.308824	0.341772	0.0329486	0.69926	0.155361	0.425657	0.37094
chr01	2932250	C	C	C/T	C/T					88	70	0.215584	0.166883	0.227273	0.228571	0.0012987	0.998	0.000869285	0.425657	0.37094
chr01	2932270	A	A	A/G	A/G					75	64	0.228333	0.172708	0.226667	0.265625	0.0389583	0.669866	0.174012	0.425657	0.37094
chr01	2932655	A	A	A/G	A/G					60	70	0.228571	0.17619	0.283333	0.285714	0.00238095	0.990602	0.00410085	0.425657	0.37094
chr01	2932766	C	C	C/T	C/T				QTL	74	77	0.223061	0.172341	0.405405	0.220779	-0.184626	0.0379924	1.4203	0.425657	0.37094
chr01	2933266	G	G	G/A	G/A					133	136	0.191121	0.142912	0.172932	0.161765	-0.0111676	0.874625	0.0581781	0.425657	0.37094
chr01	2934483	A	A	A/C	A/C					59	64	0.236758	0.181409	0.169492	0.171875	0.00238347	0.979204	0.00912675	0.425657	0.37094	Soltu.DM.01G002820=MODERATE	Soltu.DM.01G002820=missense_variant	Soltu.DM.01G002820=c.181T>G	Soltu.DM.01G002820=p.Ser61Ala
chr01	2934924	C	C	C/CACGT	C/CACGT					55	84	0.222944	0.17316	0.290909	0.22619	-0.0647186	0.477504	0.321023	0.425657	0.37094
chr01	2935228	C	C	C/T	C/T					59	50	0.24678	0.187458	0.305085	0.4	0.0949153	0.324735	0.488471	0.425657	0.37094
chr01	2935624	A	A	A/T	A/T					66	65	0.232634	0.177389	0.363636	0.353846	-0.00979021	0.929814	0.0316039	0.425657	0.37094
chr01	2935664	A	A	A/T	A/T					66	63	0.235931	0.180375	0.30303	0.380952	0.0779221	0.410118	0.387091	0.425657	0.37094
chr01	2936956	A	A	A/C	A/C					42	46	0.272257	0.204969	0.119048	0.108696	-0.010352	0.915817	0.0381914	0.425657	0.37094
chr01	2938033	C	C	C/T	C/T					83	84	0.212278	0.163655	0.349398	0.285714	-0.0636833	0.418316	0.378495	0.425657	0.37094
chr01	2938071	C	C	C/T	C/T					64	79	0.22053	0.172864	0.328125	0.265823	-0.0623022	0.482304	0.31668	0.425657	0.37094
chr01	2939219	TC	TC	TC/T	TC/T					44	45	0.264646	0.208081	0.272727	0.244444	-0.0282828	0.787642	0.103671	0.425657	0.37094
chr01	2939960	G	A	G/A	G/A					45	41	0.276965	0.209214	0.177778	0.243902	0.0661247	0.55009	0.259566	0.425657	0.37094
chr01	2940034	A	A	A/C	A/C					44	45	0.277778	0.207071	0.181818	0.222222	0.040404	0.694061	0.158602	0.431122	0.3654
chr01	2940230	C	C	C/A	C/A					71	73	0.21667	0.171329	0.295775	0.260274	-0.0355007	0.662268	0.178967	0.431122	0.3654
chr01	2940260	G	G	G/A	G/A					85	82	0.217073	0.163702	0.247059	0.219512	-0.0275466	0.744451	0.128164	0.431122	0.3654
chr01	2940511	A	A	A/G	A/G					96	111	0.207207	0.151182	0.291667	0.261261	-0.0304054	0.689862	0.161238	0.431122	0.3654
chr01	2941305	T	T	T/G	T/G					66	68	0.219251	0.172906	0.212121	0.147059	-0.0650624	0.5005	0.300596	0.431122	0.3654
chr01	2941307	T	T	T/A	T/A					69	72	0.218599	0.171498	0.202899	0.138889	-0.0640097	0.465907	0.331701	0.431122	0.3654
chr01	2941338	T	T	T/TAATAAA	T/TAATAAA					68	75	0.232745	0.168824	0.235294	0.12	-0.115294	0.192961	0.71453	0.431122	0.3654
chr01	2941429	T	T	T/C	T/C					83	95	0.20799	0.160685	0.204819	0.263158	0.0583386	0.469506	0.328359	0.431122	0.3654
chr01	2941519	A	A	A/T	A/T					88	83	0.207694	0.159639	0.261364	0.277108	0.0157448	0.845431	0.0729219	0.431122	0.3654
chr01	2941981	G	G	G/T	G/T					90	79	0.205204	0.162588	0.244444	0.253165	0.00872011	0.920416	0.0360159	0.431122	0.3654
chr01	2942037	G	G	G/A	G/A					95	75	0.209123	0.158596	0.263158	0.2	-0.0631579	0.444111	0.352508	0.431122	0.3654
chr01	2943343	C	C	C/T	C/T					47	55	0.246809	0.190329	0.191489	0.163636	-0.027853	0.772845	0.111907	0.431122	0.3654
chr01	2943386	CAT	CAT	CAT/C	CAT/C					48	49	0.261905	0.192602	0.1875	0.142857	-0.0446429	0.677465	0.169113	0.431122	0.3654
chr01	2943658	G	G	G/T	G/T				QTL	45	47	0.268558	0.205201	0.6	0.361702	-0.238298	0.0193961	1.71229	0.431122	0.3654
chr01	2944318	C	C	C/T	C/T					64	82	0.223323	0.166159	0.390625	0.243902	-0.146723	0.0903819	1.04392	0.431122	0.3654
chr01	2944417	A	A	A/T	A/T					53	50	0.255094	0.192453	0.169811	0.22	0.0501887	0.618676	0.208537	0.431122	0.3654
chr01	2944426	G	G	G/T	G/T					51	43	0.264934	0.201094	0.137255	0.232558	0.0953032	0.355729	0.448881	0.431122	0.3654
chr01	2944620	C	C	C/A	C/A					50	50	0.26	0.2	0.3	0.14	-0.16	0.132573	0.877543	0.431122	0.3654
chr01	2946196	T	T	T/C	T/C					100	96	0.195	0.154167	0.22	0.229167	0.00916667	0.927415	0.0327261	0.431122	0.3654
chr01	2946273	AAAG	AAAG	AAAG/A	AAAG/A					85	85	0.211765	0.164706	0.164706	0.164706	0	1	0	0.431122	0.3654
chr01	2946555	A	A	A/G	A/G					58	67	0.247298	0.182964	0.224138	0.223881	-0.000257334	1	0	0.431122	0.3654
chr01	2947872	C	C	C/T	C/T					67	90	0.21791	0.165837	0.283582	0.233333	-0.0502488	0.55009	0.259566	0.431122	0.3654	Soltu.DM.01G002830=MODERATE	Soltu.DM.01G002830=missense_variant	Soltu.DM.01G002830=c.701G>A	Soltu.DM.01G002830=p.Arg234Lys
chr01	2948081	A	A	A/T	A/T					81	95	0.209227	0.164003	0.185185	0.189474	0.0042885	0.967806	0.0142115	0.431122	0.3654	Soltu.DM.01G002830=MODERATE	Soltu.DM.01G002830=missense_variant	Soltu.DM.01G002830=c.492T>A	Soltu.DM.01G002830=p.Asn164Lys
chr01	2948102	A	A	A/G	A/G					84	105	0.202381	0.157143	0.190476	0.209524	0.0190476	0.809038	0.092031	0.431122	0.3654
chr01	2948276	G	G	G/A	G/A					97	89	0.206765	0.158114	0.247423	0.191011	-0.0564114	0.490902	0.309005	0.431122	0.3654
chr01	2948540	T	T	T/A	T/A					42	43	0.266888	0.205426	0.261905	0.255814	-0.00609081	0.94921	0.0226376	0.431122	0.3654
chr01	2949121	AT	AT	AT/A	AT/A					68	61	0.226615	0.177676	0.191176	0.163934	-0.027242	0.760448	0.118931	0.431122	0.3654
chr01	2949654	C	C	C/T	C/T					53	57	0.251241	0.183714	0.188679	0.140351	-0.0483284	0.635073	0.197176	0.431122	0.3654
chr01	2950095	C	C	C/CA	C/CA					64	62	0.231351	0.18246	0.203125	0.112903	-0.0902218	0.307938	0.511536	0.431122	0.3654
chr01	2950197	AC	AC	AC/A	AC/A					75	85	0.221961	0.166275	0.2	0.176471	-0.0235294	0.785843	0.104664	0.431122	0.3654
chr01	2958733	G	G	G/A	G/A					66	47	0.249516	0.18891	0.333333	0.170213	-0.163121	0.0969806	1.01332	0.431122	0.3654
chr01	2962840	C	C	C/G	C/G					76	70	0.216917	0.168421	0.171053	0.214286	0.0432331	0.629674	0.200884	0.428805	0.367741
chr01	2963681	T	T	T/G	T/G				QTL	46	53	0.256358	0.194011	0.326087	0.132075	-0.194011	0.0511898	1.29082	0.428805	0.367741
chr01	2963795	T	T	T/A	T/A					61	63	0.21988	0.171481	0.262295	0.190476	-0.0718189	0.45131	0.345525	0.428805	0.367741
chr01	2963831	A	A	A/G	A/G					68	56	0.236345	0.182773	0.25	0.267857	0.0178571	0.864427	0.0632716	0.428805	0.367741
chr01	2964426	T	T	T/C	T				QTL	76	77	0.213602	0.166439	0.263158	0.0909091	-0.172249	0.0453909	1.34303	0.428805	0.367741
chr01	2964483	T	T	T/C	T/C					61	80	0.239549	0.173975	0.42623	0.2875	-0.13873	0.123375	0.908772	0.428805	0.367741
chr01	2964919	G	G	G/A	G/A					63	57	0.233083	0.184628	0.349206	0.385965	0.0367586	0.705459	0.151528	0.428805	0.367741
chr01	2964960	G	G	G/A	G/A					48	53	0.262186	0.193789	0.375	0.396226	0.0212264	0.827634	0.0821614	0.428805	0.367741
chr01	2966417	G	G	G/A	G/A					77	60	0.230303	0.17381	0.363636	0.2	-0.163636	0.0657868	1.18186	0.428805	0.367741
chr01	2967032	G	G	G/A	G/A					85	69	0.226598	0.167263	0.176471	0.188406	0.0119352	0.889022	0.0510874	0.428805	0.367741
chr01	2967056	G	G	G/A	G/A					84	71	0.22116	0.167505	0.190476	0.239437	0.0489604	0.567287	0.246198	0.428805	0.367741
chr01	2967336	G	G	G/A	G/A					56	59	0.246973	0.180085	0.196429	0.186441	-0.00998789	0.919416	0.0364879	0.428805	0.367741	Soltu.DM.01G002850=MODERATE | Soltu.DM.01G002850=MODERATE | Soltu.DM.01G002850=MODERATE | Soltu.DM.01G002850=MODERATE	Soltu.DM.01G002850=missense_variant | Soltu.DM.01G002850=missense_variant | Soltu.DM.01G002850=missense_variant | Soltu.DM.01G002850=missense_variant	Soltu.DM.01G002850=c.893C>T | Soltu.DM.01G002850=c.893C>T | Soltu.DM.01G002850=c.893C>T | Soltu.DM.01G002850=c.893C>T	Soltu.DM.01G002850=p.Ala298Val | Soltu.DM.01G002850=p.Ala298Val | Soltu.DM.01G002850=p.Ala298Val | Soltu.DM.01G002850=p.Ala298Val
chr01	2968173	C	C	C/T	C/T					74	55	0.237838	0.182801	0.256757	0.145455	-0.111302	0.222555	0.652562	0.428805	0.367741	Soltu.DM.01G002850=MODERATE | Soltu.DM.01G002850=MODERATE | Soltu.DM.01G002850=MODERATE | Soltu.DM.01G002850=MODERATE	Soltu.DM.01G002850=missense_variant | Soltu.DM.01G002850=missense_variant | Soltu.DM.01G002850=missense_variant | Soltu.DM.01G002850=missense_variant	Soltu.DM.01G002850=c.644G>A | Soltu.DM.01G002850=c.644G>A | Soltu.DM.01G002850=c.644G>A | Soltu.DM.01G002850=c.644G>A	Soltu.DM.01G002850=p.Arg215Lys | Soltu.DM.01G002850=p.Arg215Lys | Soltu.DM.01G002850=p.Arg215Lys | Soltu.DM.01G002850=p.Arg215Lys
chr01	2968255	T	T	T/A	T/A					81	62	0.224213	0.172043	0.296296	0.241935	-0.0543608	0.527894	0.277453	0.428805	0.367741	Soltu.DM.01G002850=MODERATE | Soltu.DM.01G002850=MODERATE | Soltu.DM.01G002850=MODERATE | Soltu.DM.01G002850=MODERATE	Soltu.DM.01G002850=missense_variant | Soltu.DM.01G002850=missense_variant | Soltu.DM.01G002850=missense_variant | Soltu.DM.01G002850=missense_variant	Soltu.DM.01G002850=c.562A>T | Soltu.DM.01G002850=c.562A>T | Soltu.DM.01G002850=c.562A>T | Soltu.DM.01G002850=c.562A>T	Soltu.DM.01G002850=p.Ser188Cys | Soltu.DM.01G002850=p.Ser188Cys | Soltu.DM.01G002850=p.Ser188Cys | Soltu.DM.01G002850=p.Ser188Cys
chr01	2973854	C	T	C/T	C/T					62	62	0.225806	0.177419	0.225806	0.274194	0.0483871	0.654869	0.183846	0.428805	0.367741
chr01	2974371	T	T	T/A	T/A					70	94	0.215805	0.165653	0.271429	0.170213	-0.101216	0.243551	0.61341	0.428805	0.367741
chr01	2974513	G	T	G/T	G/T					50	65	0.24	0.186154	0.2	0.2	0	1	0	0.428805	0.367741
chr01	2976966	G	G	G/T	G/T					56	51	0.245798	0.189426	0.428571	0.333333	-0.0952381	0.331334	0.479734	0.428805	0.367741
chr01	2978993	GCATA	GCATA	GCATA/G	GCATA/G					42	51	0.268908	0.204482	0.190476	0.313725	0.123249	0.240552	0.618791	0.428805	0.367741
chr01	2980238	A	A	A/G	A/G					53	54	0.256813	0.191125	0.169811	0.185185	0.0153739	0.858628	0.0661948	0.428805	0.367741
chr01	2980777	A	A	A/T	A/T					48	49	0.253827	0.200255	0.125	0.22449	0.0994898	0.318336	0.497114	0.428805	0.367741
chr01	2981273	T	T	T/C	T/C					46	52	0.251672	0.19398	0.26087	0.211538	-0.0493311	0.625275	0.203929	0.428805	0.367741
chr01	2981513	G	G	G/A	G/A					62	62	0.241935	0.177419	0.258065	0.274194	0.016129	0.933813	0.02974	0.428805	0.367741
chr01	2981619	A	G	A/G	A/G					52	49	0.25314	0.195447	0.403846	0.244898	-0.158948	0.113177	0.94624	0.428805	0.367741
chr01	2981873	AC	AC	AC	AC					65	62	0.233251	0.177916	0.169231	0.0645161	-0.104715	0.253549	0.595938	0.428805	0.367741
chr01	2982417	C	C	C/T	C/T					62	69	0.234923	0.178588	0.193548	0.202899	0.00935016	0.921416	0.0355444	0.428805	0.367741
chr01	2983373	T	T	T/C	T/C					101	83	0.207324	0.162352	0.188119	0.228916	0.0407969	0.623075	0.205459	0.428805	0.367741
chr01	2983567	A	A	A/T	A/T					95	92	0.210641	0.15492	0.189474	0.23913	0.0496568	0.546291	0.262576	0.428805	0.367741
chr01	2984722	G	A	G/A	G/A					42	57	0.258145	0.194236	0.190476	0.263158	0.0726817	0.478704	0.319933	0.428805	0.367741
chr01	2984914	T	G	T/G	T/G					61	62	0.232417	0.182708	0.180328	0.274194	0.0938657	0.307139	0.512666	0.428805	0.367741
chr01	2984939	C	C	C/T	C/T					64	50	0.239375	0.18625	0.171875	0.3	0.128125	0.181964	0.740015	0.428805	0.367741
chr01	2984962	A	A	A/T	A/T					70	59	0.226392	0.174334	0.142857	0.271186	0.128329	0.14837	0.828653	0.428805	0.367741
chr01	2985083	A	G	A/G	A/G					54	52	0.254986	0.195869	0.185185	0.25	0.0648148	0.541892	0.266088	0.428805	0.367741
chr01	2986797	C	C	C/T	C/T					53	56	0.248315	0.186321	0.169811	0.214286	0.0444744	0.654669	0.183978	0.428805	0.367741
chr01	2987558	T	G	T/G	T/G					63	82	0.222997	0.169377	0.269841	0.231707	-0.038134	0.657269	0.182257	0.428805	0.367741
chr01	2987560	A	G	A/G	A/G					63	81	0.222222	0.169312	0.285714	0.222222	-0.0634921	0.477504	0.321023	0.428805	0.367741
chr01	2988049	A	C	A/C	A/C					55	47	0.252611	0.191876	0.454545	0.276596	-0.17795	0.0727854	1.13796	0.428805	0.367741
chr01	2988889	T	C	T/C	T/C					78	85	0.207692	0.161689	0.269231	0.247059	-0.0221719	0.794441	0.0999383	0.428805	0.367741
chr01	2989379	C	T	C/T	C/T					84	81	0.221781	0.166226	0.22619	0.320988	0.0947972	0.25115	0.600067	0.428805	0.367741
chr01	2990870	G	C	G/C	G/C					67	85	0.220193	0.165233	0.283582	0.329412	0.0458297	0.59788	0.223386	0.428805	0.367741
chr01	2991692	C	T	C/T	C/T					80	85	0.211765	0.163971	0.225	0.258824	0.0338235	0.695661	0.157602	0.428805	0.367741
chr01	2991899	T	C	T/C	T/C					83	88	0.213034	0.160186	0.313253	0.375	0.061747	0.45051	0.346296	0.428805	0.367741	Soltu.DM.01G002860=MODERATE	Soltu.DM.01G002860=missense_variant	Soltu.DM.01G002860=c.1160A>G	Soltu.DM.01G002860=p.Asp387Gly
chr01	2992124	A	G	A/G	A/G					67	79	0.222369	0.170792	0.283582	0.303797	0.0202154	0.813637	0.0895692	0.428805	0.367741	Soltu.DM.01G002860=MODERATE	Soltu.DM.01G002860=missense_variant	Soltu.DM.01G002860=c.935T>C	Soltu.DM.01G002860=p.Met312Thr
chr01	2992793	G	A	G/A	G/A					68	70	0.22521	0.168908	0.220588	0.271429	0.0508403	0.569686	0.244364	0.428805	0.367741
chr01	2993670	A	G	A/G	A/G					77	72	0.230339	0.170094	0.324675	0.402778	0.0781025	0.367726	0.434475	0.428805	0.367741
chr01	2994070	G	T	G/T	G/T					88	77	0.212662	0.163961	0.295455	0.311688	0.0162338	0.856629	0.0672074	0.428805	0.367741
chr01	2994335	A	G	A/G	A/G					77	63	0.23088	0.174603	0.311688	0.380952	0.0692641	0.437113	0.359407	0.428805	0.367741
chr01	2994906	T	A	T/A	T/A					60	67	0.235821	0.174876	0.266667	0.238806	-0.0278607	0.758848	0.119845	0.428805	0.367741
chr01	2995195	G	A	G/A	G/A					79	67	0.223503	0.167202	0.227848	0.343284	0.115435	0.185363	0.731977	0.428805	0.367741
chr01	2995563	T	C	T/C	T/C					48	59	0.256356	0.189972	0.4375	0.372881	-0.0646186	0.507299	0.294736	0.428805	0.367741
chr01	2999049	A	G	A/G	A/G					71	60	0.230282	0.180282	0.309859	0.3	-0.00985915	0.919816	0.036299	0.428805	0.367741
chr01	3000030	T	A	T/A	T/A					96	92	0.202899	0.151268	0.34375	0.23913	-0.10462	0.204959	0.688333	0.428805	0.367741
chr01	3000389	A	C	A/C	A/C					84	69	0.224638	0.164079	0.369048	0.275362	-0.0936853	0.276945	0.557607	0.428805	0.367741
chr01	3000652	T	G	T/G	T/G					83	59	0.225853	0.172963	0.325301	0.220339	-0.104962	0.238752	0.622053	0.428805	0.367741
chr01	3001367	A	G	A/G	A/G					72	78	0.220085	0.167735	0.319444	0.307692	-0.0117521	0.893221	0.0490409	0.428805	0.367741
chr01	3001887	A	T	A/T	A/T					81	103	0.203164	0.156778	0.246914	0.300971	0.0540573	0.518296	0.285422	0.428805	0.367741
chr01	3002106	A	G	A/G	A/G					74	79	0.220151	0.168662	0.310811	0.405063	0.0942525	0.269146	0.570012	0.428805	0.367741
chr01	3002117	ACTAG	A	ACTAG/A	ACTAG/A					70	72	0.23254	0.175397	0.3	0.375	0.075	0.422316	0.374363	0.428805	0.367741
chr01	3002169	G	A	G/A	G/A					65	60	0.24359	0.183333	0.430769	0.45	0.0192308	0.85023	0.0704636	0.428805	0.367741
chr01	3003204	G	T	G/T	G/T					90	77	0.213709	0.162626	0.255556	0.233766	-0.0217893	0.80244	0.0955877	0.428805	0.367741
chr01	3003569	C	T	C/T	C/T					98	89	0.213598	0.160514	0.285714	0.235955	-0.0497592	0.538292	0.268982	0.428805	0.367741
chr01	3003631	T	A	T/A	T/A					85	95	0.206192	0.157895	0.294118	0.210526	-0.0835913	0.307139	0.512666	0.428805	0.367741
chr01	3003727	A	G	A/G	A/G					79	95	0.209327	0.158694	0.265823	0.210526	-0.0552965	0.5009	0.300249	0.428805	0.367741
chr01	3005123	A	G	A/G	A/G					66	77	0.227273	0.170996	0.378788	0.415584	0.0367965	0.662867	0.178573	0.428805	0.367741
chr01	3005144	T	A	T/A	T/A					68	73	0.228848	0.171837	0.367647	0.39726	0.0296132	0.734653	0.133918	0.428805	0.367741
chr01	3007316	C	T	C/T	C/T					83	100	0.211325	0.161325	0.168675	0.28	0.111325	0.168366	0.773745	0.428805	0.367741
chr01	3007403	G	C	G/C	G/C					80	102	0.202941	0.156373	0.25	0.284314	0.0343137	0.681464	0.166557	0.428805	0.367741
chr01	3007646	G	C	G/C	G/C					60	51	0.242157	0.189216	0.233333	0.313725	0.0803922	0.403319	0.394351	0.428805	0.367741
chr01	3008365	A	G	A/G	A/G					80	80	0.2125	0.1625	0.275	0.3	0.025	0.826235	0.0828965	0.428805	0.367741
chr01	3009448	C	T	C/T	C/T					76	79	0.219354	0.16539	0.276316	0.278481	0.00216522	0.988402	0.00506624	0.428805	0.367741
chr01	3011528	C	T	C/T	C/T					75	109	0.214434	0.162813	0.306667	0.238532	-0.0681346	0.403719	0.393921	0.428805	0.367741
chr01	3012944	G	G	G/A	G/A					60	74	0.230631	0.174324	0.15	0.148649	-0.00135135	0.987403	0.00550577	0.428805	0.367741
chr01	3012956	G	G	G/A	G					52	61	0.247793	0.184741	0.173077	0.0819672	-0.0911097	0.343531	0.464034	0.428805	0.367741
chr01	3013183	G	G	G/A	G/A					58	75	0.224828	0.173103	0.172414	0.213333	0.0409195	0.65007	0.18704	0.428805	0.367741
chr01	3013231	T	T	T/C	T/C					53	62	0.240414	0.182288	0.207547	0.193548	-0.0139988	0.887622	0.0517717	0.428805	0.367741
chr01	3013854	C	C	C/T	C					93	108	0.205197	0.152927	0.129032	0.0648148	-0.0642174	0.421316	0.375392	0.428805	0.367741
chr01	3013930	C	C	C/CTTTAA	C/CTTTAA					102	81	0.212418	0.160857	0.186275	0.111111	-0.0751634	0.35053	0.455275	0.428805	0.367741
chr01	3014534	A	A	A/G	A/G					91	127	0.197197	0.150125	0.230769	0.244094	0.0133253	0.878824	0.056098	0.428805	0.367741
chr01	3014734	G	G	G/A	G/A					123	115	0.190809	0.143726	0.317073	0.313043	-0.00402969	0.957409	0.0189027	0.428805	0.367741
chr01	3014966	A	A	A/T	A/T					153	143	0.184195	0.139586	0.352941	0.328671	-0.0242698	0.720656	0.142272	0.428805	0.367741
chr01	3015229	C	C	C/A	C/A					140	152	0.180263	0.140414	0.142857	0.157895	0.0150376	0.826035	0.0830017	0.428805	0.367741
chr01	3016986	AT	AT	AT/A	AT/A					72	100	0.214444	0.161111	0.208333	0.25	0.0416667	0.616277	0.210224	0.428805	0.367741
chr01	3017084	A	A	A/G	A/G					64	63	0.241815	0.185268	0.25	0.111111	-0.138889	0.132773	0.876889	0.428805	0.367741
chr01	3019181	T	T	T/C	T/C					109	139	0.187842	0.147449	0.146789	0.18705	0.0402614	0.590282	0.228941	0.428805	0.367741
chr01	3022178	G	G	G/A	G/A				QTL	85	110	0.205348	0.154011	0.447059	0.245455	-0.201604	0.0121976	1.91373	0.428805	0.367741
chr01	3022378	A	A	A/T	A/T					131	138	0.178781	0.140613	0.419847	0.391304	-0.028543	0.689062	0.161742	0.428805	0.367741
chr01	3030255	A	A	A/C	A/C					82	99	0.209288	0.16137	0.317073	0.343434	0.0263612	0.743051	0.128981	0.428805	0.367741
chr01	3030264	C	C	C/T	C/T					72	91	0.218254	0.165904	0.333333	0.351648	0.018315	0.823035	0.0845815	0.428805	0.367741
chr01	3033895	A	A	A/T	A/T					94	92	0.209759	0.156568	0.223404	0.152174	-0.0712303	0.34913	0.457013	0.428805	0.367741
chr01	3037224	T	T	T/A	T/A					79	100	0.203418	0.160759	0.341772	0.3	-0.0417722	0.623075	0.205459	0.428805	0.367741
chr01	3037527	T	T	T/A	T/A					49	54	0.252457	0.190476	0.510204	0.462963	-0.0472411	0.622875	0.205599	0.428805	0.367741
chr01	3037786	T	T	T/C	T/C					52	79	0.239046	0.175998	0.403846	0.291139	-0.112707	0.211958	0.673751	0.428805	0.367741
chr01	3040585	T	T	T/A	T/A					98	97	0.19777	0.151168	0.163265	0.28866	0.125394	0.108778	0.963458	0.428805	0.367741
chr01	3041411	G	G	G/A	G/A					68	67	0.226295	0.174715	0.235294	0.223881	-0.0114135	0.902819	0.0443991	0.428805	0.367741
chr01	3041750	G	G	G/A	G/A					111	98	0.199209	0.14966	0.252252	0.22449	-0.0277625	0.730054	0.136645	0.428805	0.367741
chr01	3041862	A	A	A/G	A/G					96	96	0.208333	0.15625	0.3125	0.1875	-0.125	0.116377	0.934134	0.428805	0.367741
chr01	3042158	TA	TA	TA/T	TA/T					52	54	0.238604	0.183048	0.288462	0.203704	-0.0847578	0.391722	0.407022	0.428805	0.367741
chr01	3042818	T	T	T/A	T/A					89	104	0.208838	0.156007	0.314607	0.25	-0.0646067	0.429714	0.36682	0.428805	0.367741
chr01	3043100	C	C	C/T	C/T					104	126	0.190781	0.147741	0.230769	0.18254	-0.0482295	0.530294	0.275483	0.428805	0.367741
chr01	3043395	C	C	C/A	C/A					107	111	0.20165	0.154079	0.280374	0.189189	-0.0911846	0.237153	0.624972	0.428805	0.367741
chr01	3043452	G	G	G/T	G/T					118	134	0.194156	0.145965	0.211864	0.19403	-0.0178346	0.807039	0.0931057	0.428805	0.367741
chr01	3043752	A	A	A/AT	A/AT					67	76	0.22231	0.172231	0.253731	0.263158	0.00942655	0.911018	0.0404731	0.428805	0.367741
chr01	3044228	G	G	G/A	G/A					40	85	0.247059	0.188235	0.25	0.282353	0.0323529	0.75025	0.124794	0.428805	0.367741
chr01	3044572	A	A	A/T	A/T					56	63	0.240079	0.18254	0.142857	0.222222	0.0793651	0.40032	0.397593	0.428805	0.367741
chr01	3046006	T	T	T/G	T/G					76	74	0.219772	0.166785	0.144737	0.202703	0.0579659	0.518296	0.285422	0.428805	0.367741
chr01	3046025	T	T	T/C	T/C					81	68	0.226761	0.170661	0.135802	0.220588	0.0847858	0.340132	0.468353	0.428805	0.367741
chr01	3046726	T	T	T/TA	T/TA					94	81	0.216969	0.163383	0.244681	0.160494	-0.084187	0.309338	0.509567	0.428805	0.367741
chr01	3047156	G	G	G/A	G/A					119	99	0.205585	0.150921	0.193277	0.323232	0.129955	0.0941812	1.02604	0.428805	0.367741
chr01	3047279	C	C	C/T	C/T					101	82	0.204781	0.158295	0.19802	0.231707	0.0336875	0.682863	0.165666	0.428805	0.367741
chr01	3051519	G	G	G/A	G/A					74	100	0.205405	0.160811	0.256757	0.2	-0.0567568	0.503899	0.297656	0.428805	0.367741
chr01	3051680	C	C	C/T	C/T					47	49	0.259227	0.197568	0.148936	0.265306	0.11637	0.240152	0.619514	0.428805	0.367741
chr01	3051704	A	A	A/G	A/G					44	46	0.256917	0.206522	0.0909091	0.195652	0.104743	0.285343	0.544633	0.428805	0.367741
chr01	3051713	A	A	A	A/G					45	42	0.25873	0.201587	0.0666667	0.119048	0.052381	0.640472	0.1935	0.428805	0.367741
chr01	3052400	A	A	A/G	A/G					68	62	0.229602	0.178368	0.279412	0.306452	0.0270398	0.755049	0.122025	0.428805	0.367741
chr01	3052602	T	T	T/C	T/C					52	45	0.257265	0.196581	0.211538	0.133333	-0.0782051	0.446911	0.349779	0.428805	0.367741
chr01	3052802	A	A	A	A/AAT					67	74	0.22025	0.168011	0.119403	0.175676	0.0562727	0.522695	0.281751	0.428805	0.367741
chr01	3052803	AAAAAAAATTC	AAAAAAAATTC	AAAAAAAATTC/A	AAAAAAAATTC/A					60	63	0.229365	0.18254	0.166667	0.142857	-0.0238095	0.796441	0.0988465	0.428805	0.367741
chr01	3052814	A	A	A/T	A/T					58	69	0.224388	0.176412	0.172414	0.144928	-0.0274863	0.766047	0.115745	0.428805	0.367741
chr01	3052824	T	T	T/A	T/A					91	107	0.208997	0.154052	0.153846	0.121495	-0.0323508	0.689462	0.16149	0.428805	0.367741
chr01	3054839	TA	TA	TA/T	TA/T					90	69	0.225121	0.16715	0.166667	0.217391	0.0507246	0.55229	0.257833	0.428805	0.367741
chr01	3055498	TG	TG	TG/T	TG/T					111	112	0.190798	0.146477	0.252252	0.214286	-0.0379665	0.617277	0.20952	0.428805	0.367741
chr01	3055538	G	G	G/T	G/T					110	97	0.204499	0.153515	0.318182	0.268041	-0.0501406	0.532494	0.273686	0.428805	0.367741
chr01	3055786	CTT	CTT	CTT/C	CTT/C					50	57	0.244561	0.192281	0.22	0.210526	-0.00947368	0.926015	0.0333821	0.428805	0.367741
chr01	3056477	G	G	G/A	G/A					69	75	0.230725	0.169855	0.115942	0.266667	0.150725	0.084783	1.07169	0.428805	0.367741
chr01	3056622	A	A	A/G	A/G					78	99	0.206682	0.160451	0.205128	0.252525	0.047397	0.572086	0.242539	0.428805	0.367741
chr01	3056946	A	A	A/G	A/G					80	103	0.200243	0.158617	0.2375	0.184466	-0.053034	0.511098	0.291496	0.428805	0.367741	Soltu.DM.01G002890=MODERATE	Soltu.DM.01G002890=missense_variant	Soltu.DM.01G002890=c.130A>G	Soltu.DM.01G002890=p.Lys44Glu
chr01	3057223	TA	TA	TA/T	TA					62	65	0.234739	0.17866	0.225806	0.123077	-0.10273	0.266147	0.574879	0.428805	0.367741
chr01	3057285	C	C	C/T	C					65	75	0.224615	0.170256	0.153846	0.0933333	-0.0605128	0.479504	0.319208	0.428805	0.367741
chr01	3058014	C	C	C/T	C/T					57	63	0.241437	0.17878	0.298246	0.206349	-0.0918964	0.327534	0.484743	0.428805	0.367741
chr01	3058088	G	G	G/A	G/A					40	65	0.259615	0.198077	0.175	0.215385	0.0403846	0.683863	0.165031	0.428805	0.367741	Soltu.DM.01G002890=MODERATE	Soltu.DM.01G002890=missense_variant	Soltu.DM.01G002890=c.502G>A	Soltu.DM.01G002890=p.Val168Ile
chr01	3058357	TTTACCTAAC	TTTACCTAAC	TTTACCTAAC/T	TTTACCTAAC/T					83	90	0.214726	0.163186	0.373494	0.211111	-0.162383	0.0529894	1.27581	0.428805	0.367741
chr01	3058469	A	A	A/G	A/G					87	104	0.210102	0.158267	0.333333	0.336538	0.00320513	0.965607	0.0151996	0.428805	0.367741
chr01	3058567	T	T	T/TA	T/TA					53	75	0.227925	0.176855	0.169811	0.2	0.0301887	0.74805	0.126069	0.428805	0.367741
chr01	3058573	T	T	T/TA	T/TA					73	83	0.223634	0.16917	0.232877	0.325301	0.0924245	0.274545	0.561386	0.428805	0.367741
chr01	3058941	A	A	A/AT	A/AT					74	86	0.215588	0.161534	0.256757	0.22093	-0.0358265	0.681064	0.166812	0.428805	0.367741
chr01	3059115	C	C	C/T	C/T					45	70	0.247619	0.185714	0.355556	0.242857	-0.112698	0.25055	0.601106	0.428805	0.367741
chr01	3059889	C	C	C/T	C/T					81	88	0.207351	0.162879	0.320988	0.215909	-0.105079	0.207359	0.683278	0.428805	0.367741
chr01	3061550	G	G	G/A	G/A					65	87	0.21786	0.167639	0.261538	0.275862	0.0143236	0.872226	0.0593712	0.430318	0.36621
chr01	3062117	CAGGTAAGGAT	CAGGTAAGGAT	CAGGTAAGGAT/C	CAGGTAAGGAT/C					87	86	0.211574	0.159182	0.195402	0.151163	-0.0442395	0.574285	0.240872	0.430318	0.36621
chr01	3062221	T	T	T/C	T/C					87	82	0.214326	0.1612	0.252874	0.195122	-0.0577516	0.493501	0.306712	0.430318	0.36621
chr01	3062784	G	G	G/A	G/A					83	88	0.213034	0.164841	0.26506	0.25	-0.0150602	0.861628	0.0646804	0.430318	0.36621
chr01	3064268	T	T	T/G	T/G					75	94	0.220284	0.165674	0.24	0.297872	0.0578723	0.480304	0.318484	0.430318	0.36621
chr01	3070149	T	T	T/C	T/C					87	72	0.214559	0.165709	0.275862	0.236111	-0.039751	0.637073	0.195811	0.430318	0.36621
chr01	3070766	C	C	C/A	C/A					83	78	0.215168	0.165431	0.228916	0.217949	-0.0109669	0.904819	0.0434383	0.430318	0.36621
chr01	3070900	G	G	G/A	G/A					68	81	0.218591	0.169753	0.205882	0.185185	-0.0206972	0.816637	0.0879711	0.430318	0.36621
chr01	3070914	TCTAA	TCTAA	TCTAA/T	TCTAA/T					82	85	0.225538	0.160832	0.207317	0.188235	-0.0190818	0.823635	0.0842651	0.430318	0.36621
chr01	3077272	G	G	G/T	G/T					73	82	0.218176	0.166555	0.273973	0.243902	-0.0300702	0.730254	0.136526	0.430318	0.36621
chr01	3077955	C	C	C/CA	C/CA					81	93	0.210673	0.16129	0.246914	0.268817	0.0219036	0.79804	0.0979751	0.430318	0.36621
chr01	3078484	T	T	T/TA	T/TA					82	82	0.219512	0.158537	0.170732	0.207317	0.0365854	0.713457	0.146632	0.430318	0.36621
chr01	3078493	T	T	T/C	T/C					78	83	0.214396	0.167748	0.192308	0.180723	-0.0115848	0.892621	0.0493327	0.430318	0.36621
chr01	3078559	A	A	A/G	A/G					68	80	0.224265	0.169853	0.220588	0.2	-0.0205882	0.824235	0.0839489	0.430318	0.36621
chr01	3079110	GT	GT	GT/G	GT/G					59	75	0.242486	0.175367	0.254237	0.373333	0.119096	0.185563	0.731509	0.430318	0.36621
chr01	3079397	A	A	A/T	A/T					55	72	0.233838	0.179293	0.127273	0.263889	0.136616	0.141372	0.849637	0.430318	0.36621
chr01	3079398	T	T	T/A	T/A					58	71	0.231423	0.178242	0.155172	0.267606	0.112433	0.216757	0.664028	0.430318	0.36621
chr01	3079399	A	A	A/T	A/T					55	73	0.240349	0.176588	0.163636	0.260274	0.0966376	0.29754	0.526454	0.430318	0.36621
chr01	3079527	T	T	T/C	T/C					82	75	0.220163	0.16813	0.304878	0.146667	-0.158211	0.064787	1.18851	0.430318	0.36621
chr01	3079534	G	G	G/A	G/A					80	79	0.216772	0.160759	0.325	0.189873	-0.135127	0.110978	0.954764	0.430318	0.36621
chr01	3079674	C	C	C/T	C/T					95	104	0.193725	0.148887	0.242105	0.230769	-0.011336	0.893621	0.0488465	0.430318	0.36621
chr01	3080196	G	G	G/A	G/A					79	83	0.214122	0.162269	0.341772	0.289157	-0.0526155	0.514697	0.288448	0.430318	0.36621
chr01	3080308	GT	GT	GT/G	GT/G					87	79	0.218827	0.166448	0.390805	0.265823	-0.124982	0.134173	0.872334	0.430318	0.36621
chr01	3080358	C	C	C/T	C/T					79	70	0.213382	0.16745	0.303797	0.2	-0.103797	0.232953	0.632731	0.430318	0.36621
chr01	3080416	G	G	G/T	G/T					93	74	0.214327	0.16565	0.354839	0.22973	-0.125109	0.140772	0.851484	0.430318	0.36621
chr01	3080649	G	G	G/A	G/A					88	81	0.212262	0.164843	0.284091	0.271605	-0.012486	0.882024	0.0545198	0.430318	0.36621
chr01	3080690	A	A	A/G	A/G					97	81	0.21064	0.16533	0.247423	0.209877	-0.0375461	0.656269	0.182918	0.430318	0.36621
chr01	3080922	G	G	G/A	G/A					86	97	0.205826	0.156917	0.27907	0.237113	-0.0419564	0.596081	0.224695	0.430318	0.36621
chr01	3081296	C	C	C/T	C/T					83	91	0.209188	0.158877	0.349398	0.252747	-0.0966503	0.239152	0.621326	0.430318	0.36621
chr01	3081836	T	T	T/A	T/A					107	109	0.198748	0.151848	0.214953	0.321101	0.106148	0.170566	0.768108	0.430318	0.36621
chr01	3081930	AT	AT	AT/A	AT/A					76	94	0.203807	0.158735	0.302632	0.255319	-0.0473124	0.575285	0.240117	0.430318	0.36621
chr01	3081953	T	T	T/A	T/A					76	91	0.218045	0.167438	0.276316	0.263736	-0.0125795	0.882024	0.0545198	0.430318	0.36621
chr01	3082041	C	C	C/T	C/T					90	83	0.211379	0.160509	0.233333	0.240964	0.00763052	0.933813	0.02974	0.430318	0.36621
chr01	3082124	T	T	T/C	T/C					91	82	0.210265	0.160145	0.21978	0.195122	-0.0246583	0.768246	0.114499	0.430318	0.36621
chr01	3082238	C	C	C/T	C/T					69	61	0.232122	0.175101	0.217391	0.180328	-0.0370634	0.674665	0.170912	0.430318	0.36621
chr01	3082739	C	C	C/T	C/T					95	84	0.21391	0.162657	0.210526	0.166667	-0.0438596	0.593881	0.2263	0.430318	0.36621
chr01	3082954	C	C	C/G	C/G					73	77	0.226294	0.172923	0.342466	0.25974	-0.0827255	0.326335	0.486337	0.430318	0.36621
chr01	3083887	TTG	TTG	TTG/T	TTG/T					76	85	0.21548	0.162539	0.197368	0.305882	0.108514	0.19936	0.700362	0.430318	0.36621
chr01	3084156	T	T	T/C	T/C					82	102	0.201578	0.152798	0.219512	0.323529	0.104017	0.204359	0.689606	0.430318	0.36621
chr01	3084626	A	A	A/G	A/G					84	69	0.217909	0.169255	0.238095	0.15942	-0.0786749	0.365927	0.436606	0.430318	0.36621
chr01	3085432	T	T	T/TATAAAA	T/TATAAAA					73	60	0.227854	0.174886	0.205479	0.233333	0.0278539	0.754849	0.12214	0.430318	0.36621
chr01	3085586	G	G	G/A	G/A					42	51	0.263305	0.204482	0.452381	0.333333	-0.119048	0.242751	0.614838	0.430318	0.36621
chr01	3085632	C	C	C/T	C/T					62	60	0.238172	0.186559	0.193548	0.216667	0.0231183	0.833833	0.0789208	0.430318	0.36621
chr01	3085945	G	G	G/A	G/A					58	85	0.225963	0.173428	0.206897	0.152941	-0.0539554	0.539292	0.268176	0.430318	0.36621
chr01	3086429	A	A	A/T	A/T					64	93	0.223958	0.170699	0.234375	0.215054	-0.0193212	0.816037	0.0882903	0.430318	0.36621
chr01	3086847	G	G	G/T	G/T					62	79	0.227644	0.170682	0.177419	0.227848	0.0504287	0.569886	0.244212	0.430318	0.36621
chr01	3087007	C	C	C/T	C/T					61	95	0.219154	0.167041	0.180328	0.157895	-0.0224331	0.80204	0.0958042	0.430318	0.36621
chr01	3087016	T	T	T/G	T/G					59	99	0.221366	0.170861	0.186441	0.151515	-0.0349255	0.685863	0.163763	0.430318	0.36621	Soltu.DM.01G002930=MODERATE	Soltu.DM.01G002930=missense_variant	Soltu.DM.01G002930=c.135T>G	Soltu.DM.01G002930=p.Phe45Leu
chr01	3087157	C	C	C/T	C/T					78	94	0.216312	0.163121	0.294872	0.276596	-0.018276	0.813637	0.0895692	0.430318	0.36621
chr01	3087293	G	G	G/A	G/A					81	108	0.197531	0.154321	0.222222	0.277778	0.0555556	0.483903	0.315241	0.430318	0.36621	Soltu.DM.01G002930=MODERATE	Soltu.DM.01G002930=missense_variant	Soltu.DM.01G002930=c.412G>A	Soltu.DM.01G002930=p.Asp138Asn
chr01	3087313	C	C	C/T	C/T					78	108	0.209402	0.159544	0.179487	0.268519	0.0890313	0.273545	0.562971	0.430318	0.36621
chr01	3088228	C	C	C/T	C/T					74	81	0.21288	0.166166	0.337838	0.222222	-0.115616	0.173365	0.761038	0.430318	0.36621
chr01	3088330	G	G	G/A	G/A				QTL	59	74	0.231104	0.178424	0.423729	0.22973	-0.193999	0.0339932	1.46861	0.430318	0.36621
chr01	3089584	A	A	A/G	A/G					73	89	0.2161	0.165307	0.219178	0.269663	0.0504848	0.558888	0.252675	0.430318	0.36621	Soltu.DM.01G002930=MODERATE	Soltu.DM.01G002930=missense_variant	Soltu.DM.01G002930=c.2516A>G	Soltu.DM.01G002930=p.Asn839Ser
chr01	3089960	A	A	A/G	A/G					72	70	0.232143	0.175794	0.222222	0.214286	-0.00793651	0.907618	0.0420967	0.430318	0.36621
chr01	3089976	G	G	G/A	G/A					71	73	0.216284	0.171522	0.211268	0.219178	0.00791048	0.904419	0.0436303	0.430318	0.36621
chr01	3090091	G	G	G/GT	G/GT					88	78	0.215326	0.162879	0.284091	0.166667	-0.117424	0.162368	0.789501	0.430318	0.36621
chr01	3090296	T	T	T/C	T/C					70	65	0.231868	0.18022	0.171429	0.169231	-0.0021978	0.988002	0.005242	0.430318	0.36621
chr01	3090297	T	T	T/G	T/G					68	65	0.231222	0.176697	0.176471	0.169231	-0.00723982	0.933413	0.029926	0.430318	0.36621
chr01	3090314	C	C	C/T	C/T					71	68	0.230737	0.176885	0.211268	0.205882	-0.00538525	0.955209	0.0199016	0.430318	0.36621
chr01	3090857	TG	TG	TG/T	TG					91	97	0.206979	0.154073	0.197802	0.123711	-0.0740909	0.352929	0.452312	0.430318	0.36621
chr01	3091165	C	C	C/T	C/T					98	101	0.202465	0.154476	0.306122	0.257426	-0.0486967	0.541692	0.266248	0.430318	0.36621
chr01	3091218	T	T	T/C	T/C					90	89	0.209114	0.158926	0.233333	0.337079	0.103745	0.192162	0.716333	0.430318	0.36621
chr01	3091621	C	C	C/T	C/T					72	65	0.224359	0.176282	0.208333	0.215385	0.00705128	0.937612	0.0279766	0.430318	0.36621
chr01	3092447	T	T	T	T					69	63	0.231194	0.176674	0.130435	0.0634921	-0.0669427	0.44951	0.347261	0.430318	0.36621
chr01	3092532	T	T	T/C	T/C					80	52	0.241346	0.183654	0.175	0.153846	-0.0211538	0.818436	0.0870151	0.430318	0.36621
chr01	3092533	GA	GA	GA	GA					81	55	0.22716	0.174186	0.17284	0.145455	-0.027385	0.760448	0.118931	0.430318	0.36621
chr01	3093573	A	A	A/T	A/T					68	57	0.227038	0.180599	0.308824	0.280702	-0.0281218	0.764647	0.116539	0.430318	0.36621
chr01	3094537	G	G	G/T	G/T					54	55	0.243434	0.188215	0.111111	0.109091	-0.0020202	1	0	0.430318	0.36621
chr01	3094729	A	A	A/G	A/G					72	68	0.229575	0.171569	0.152778	0.117647	-0.0351307	0.685263	0.164143	0.430318	0.36621
chr01	3094854	A	A	A/T	A/T					73	92	0.217689	0.165724	0.136986	0.23913	0.102144	0.222955	0.651782	0.430318	0.36621
chr01	3094974	C	C	C/T	C/T					67	80	0.232836	0.177985	0.179104	0.2125	0.0333955	0.718656	0.143479	0.430318	0.36621
chr01	3095255	G	G	G/A	G/A					97	95	0.202821	0.151926	0.154639	0.168421	0.0137819	0.886223	0.0524571	0.430318	0.36621
chr01	3095871	G	G	G/A	G/A					66	68	0.232175	0.173351	0.151515	0.191176	0.0396613	0.632474	0.198958	0.430318	0.36621
chr01	3097105	C	C	C/T	C/T					75	74	0.211712	0.170631	0.253333	0.243243	-0.0100901	0.911818	0.040092	0.430318	0.36621
chr01	3097703	C	C	C/T	C/T					63	59	0.244283	0.180791	0.190476	0.20339	0.0129136	0.916617	0.0378122	0.430318	0.36621
chr01	3097774	G	G	G/A	G/A					52	51	0.25641	0.189668	0.230769	0.117647	-0.113122	0.237752	0.623875	0.430318	0.36621
chr01	3097925	A	A	A/G	A/G					57	73	0.23552	0.174958	0.192982	0.191781	-0.00120163	0.989402	0.00462716	0.430318	0.36621
chr01	3098322	ATAGC	ATAGC	ATAGC/A	ATAGC/A					54	70	0.233333	0.180423	0.259259	0.171429	-0.0878307	0.353329	0.45182	0.430318	0.36621
chr01	3098804	T	T	T/C	T/C					87	110	0.208882	0.153396	0.310345	0.209091	-0.101254	0.20216	0.694306	0.430318	0.36621
chr01	3099267	A	A	A/G	A/G					72	78	0.217949	0.168803	0.222222	0.24359	0.0213675	0.809838	0.0916018	0.430318	0.36621
chr01	3099462	G	G	G/A	G/A					68	63	0.225023	0.174837	0.279412	0.190476	-0.0889356	0.328534	0.483419	0.430318	0.36621
chr01	3100076	A	A	A/ATTTTATTTTCAT	A/ATTTTATTTTCAT					44	50	0.26	0.198182	0.113636	0.22	0.106364	0.29774	0.526162	0.382869	0.41695
chr01	3100388	T	T	T/C	T/C					52	47	0.258592	0.197218	0.211538	0.319149	0.10761	0.295141	0.52997	0.382869	0.41695
chr01	3102101	A	A	A/G	A/G					63	68	0.232726	0.177171	0.269841	0.25	-0.0198413	0.839032	0.0762214	0.382869	0.41695
chr01	3105813	C	C	C/A	C/A					50	56	0.252857	0.192857	0.3	0.25	-0.05	0.608078	0.21604	0.382869	0.41695
chr01	3105831	A	A	A/T	A/T					54	61	0.241348	0.187614	0.314815	0.295082	-0.0197328	0.843031	0.0741563	0.382869	0.41695
chr01	3112543	AC	AC	AC/A	AC					66	48	0.244318	0.189394	0.212121	0.0833333	-0.128788	0.187562	0.726854	0.382869	0.41695
chr01	3112683	T	T	T/G	T/G					72	59	0.233286	0.176318	0.166667	0.101695	-0.0649718	0.477504	0.321023	0.382869	0.41695
chr01	3113765	G	G	G/A	G/A					89	100	0.205169	0.158315	0.280899	0.17	-0.110899	0.170366	0.768617	0.382869	0.41695
chr01	3114071	A	A	A/G	A/G					69	60	0.228261	0.174638	0.144928	0.15	0.00507246	0.956809	0.0191749	0.382869	0.41695
chr01	3114194	C	C	C/T	C/T					77	78	0.227772	0.165501	0.402597	0.294872	-0.107726	0.202759	0.693019	0.382869	0.41695
chr01	3114260	A	A	A/C	A/C					81	66	0.2211	0.168911	0.185185	0.19697	0.0117845	0.89762	0.0469072	0.382869	0.41695	Soltu.DM.01G002940=MODERATE | Soltu.DM.01G002940=MODERATE | Soltu.DM.01G002940=MODERATE	Soltu.DM.01G002940=missense_variant | Soltu.DM.01G002940=missense_variant | Soltu.DM.01G002940=missense_variant	Soltu.DM.01G002940=c.2588A>C | Soltu.DM.01G002940=c.2588A>C | Soltu.DM.01G002940=c.2588A>C	Soltu.DM.01G002940=p.Glu863Ala | Soltu.DM.01G002940=p.Glu863Ala | Soltu.DM.01G002940=p.Glu863Ala
chr01	3114378	G	G	G/A	G/A					59	64	0.236229	0.178231	0.118644	0.125	0.00635593	0.943811	0.0251149	0.382869	0.41695
chr01	3114621	C	C	C/T	C/T					66	67	0.229534	0.175486	0.166667	0.268657	0.10199	0.246351	0.608446	0.382869	0.41695
chr01	3114646	G	G	G/A	G/A					67	68	0.226514	0.173617	0.238806	0.352941	0.114135	0.20236	0.693876	0.382869	0.41695
chr01	3114880	A	A	A/T	A/T					96	81	0.21142	0.16088	0.239583	0.222222	-0.0173611	0.838632	0.0764284	0.382869	0.41695
chr01	3115068	C	C	C/A	C/A					73	77	0.223804	0.171856	0.205479	0.233766	0.0282868	0.727255	0.138314	0.382869	0.41695
chr01	3115073	G	G	G/T	G/T					71	75	0.218779	0.170329	0.197183	0.226667	0.0294836	0.724055	0.140228	0.382869	0.41695
chr01	3115198	T	T	T/A	T/A					78	82	0.212633	0.162602	0.25641	0.280488	0.0240775	0.791042	0.101801	0.382869	0.41695
chr01	3115382	G	G	G/A	G/A					85	83	0.209497	0.160737	0.164706	0.216867	0.0521616	0.565487	0.247577	0.382869	0.41695
chr01	3115436	T	T	T/A	T/A					87	90	0.210728	0.162069	0.172414	0.255556	0.0831418	0.310338	0.508165	0.382869	0.41695
chr01	3115462	T	T	T/A	T/A					82	99	0.207194	0.160508	0.134146	0.20202	0.0678739	0.40052	0.397376	0.382869	0.41695
chr01	3116367	T	T	T/A	T/A					50	59	0.244407	0.187458	0.38	0.220339	-0.159661	0.10058	0.997489	0.382869	0.41695
chr01	3116379	C	C	C/T	C/T				QTL	47	58	0.252018	0.193324	0.404255	0.189655	-0.2146	0.0295941	1.5288	0.382869	0.41695
chr01	3116393	G	G	G/A	G/A			QTL	QTL	51	54	0.244009	0.19281	0.392157	0.148148	-0.244009	0.0111978	1.95087	0.382869	0.41695
chr01	3116403	TTTA	TTTA	TTTA/T	TTTA/T					52	65	0.242308	0.184615	0.365385	0.184615	-0.180769	0.060188	1.22049	0.382869	0.41695
chr01	3116682	C	C	C/T	C/T					53	53	0.245283	0.188679	0.245283	0.188679	-0.0566038	0.620076	0.207555	0.382869	0.41695
chr01	3116701	T	T	T/C	T/C					52	51	0.257164	0.198341	0.230769	0.196078	-0.0346908	0.716857	0.144568	0.382869	0.41695
chr01	3116764	T	T	T/C	T/C					52	51	0.258296	0.190422	0.115385	0.156863	0.0414781	0.693061	0.159228	0.382869	0.41695
chr01	3116776	T	T	T	T/C					51	46	0.254049	0.195226	0.0784314	0.152174	0.0737425	0.465907	0.331701	0.382869	0.41695
chr01	3117288	G	G	G/A	G/A					60	67	0.2301	0.177861	0.266667	0.283582	0.0169154	0.859628	0.0656894	0.382869	0.41695
chr01	3118407	TA	TA	TA/T	TA/T					42	51	0.260504	0.20028	0.214286	0.196078	-0.0182073	0.865427	0.0627696	0.382869	0.41695
chr01	3122922	T	T	T/TAC	T/TAC					59	73	0.23427	0.179475	0.389831	0.232877	-0.156954	0.0831834	1.07996	0.382869	0.41695
chr01	3123197	A	A	A/AAAGT	A/AAAGT					99	85	0.208081	0.155912	0.252525	0.152941	-0.0995841	0.226955	0.644061	0.382869	0.41695
chr01	3123365	A	A	A/G	A/G					69	80	0.227355	0.172283	0.246377	0.1875	-0.0588768	0.496901	0.30373	0.382869	0.41695
chr01	3123379	T	T	T/G	T/G					66	77	0.218615	0.170996	0.212121	0.168831	-0.04329	0.615477	0.210788	0.382869	0.41695
chr01	3123584	G	G	G/A	G/A					85	74	0.210652	0.163116	0.235294	0.216216	-0.0190779	0.806239	0.0935363	0.382869	0.41695
chr01	3123699	G	G	G/T	G/T					81	88	0.214506	0.165123	0.308642	0.306818	-0.00182379	0.986403	0.00594574	0.382869	0.41695
chr01	3124620	A	A	A/G	A/G					101	79	0.212558	0.161048	0.247525	0.278481	0.0309563	0.702859	0.153132	0.382869	0.41695
chr01	3125582	T	T	T/C	T/C					72	100	0.212778	0.162778	0.194444	0.19	-0.00444444	0.95121	0.0217237	0.382869	0.41695	Soltu.DM.01G002950=MODERATE	Soltu.DM.01G002950=missense_variant	Soltu.DM.01G002950=c.2244A>G	Soltu.DM.01G002950=p.Ile748Met
chr01	3127206	A	A	A/C	A/C					65	69	0.229654	0.177258	0.307692	0.304348	-0.00334448	0.95121	0.0217237	0.382869	0.41695
chr01	3130432	C	C	C/T	C/T					81	92	0.208803	0.161433	0.283951	0.23913	-0.0448202	0.591482	0.228059	0.382869	0.41695
chr01	3130601	C	C	C/T	C/T					76	71	0.22702	0.170682	0.302632	0.408451	0.105819	0.226755	0.644444	0.382869	0.41695
chr01	3131636	C	C	C/T	C/T					61	62	0.232946	0.182972	0.295082	0.274194	-0.0208884	0.80104	0.0963459	0.382869	0.41695
chr01	3131860	A	A	A/G	A/G					68	50	0.243529	0.187647	0.352941	0.22	-0.132941	0.172166	0.764054	0.382869	0.41695
chr01	3134603	A	A	A/C	A/C					60	52	0.239744	0.187179	0.2	0.134615	-0.0653846	0.494901	0.305482	0.382869	0.41695
chr01	3135103	C	C	C/T	C/T					105	115	0.201656	0.152795	0.171429	0.304348	0.132919	0.0865827	1.06257	0.382869	0.41695
chr01	3135469	A	A	A/T	A/T					52	63	0.253053	0.186203	0.173077	0.206349	0.0332723	0.732653	0.135101	0.382869	0.41695
chr01	3135541	A	A	A/T	A/T					62	70	0.231336	0.176037	0.33871	0.257143	-0.0815668	0.364527	0.43827	0.382869	0.41695
chr01	3136237	C	C	C/T	C/T					91	77	0.207792	0.161838	0.263736	0.298701	0.034965	0.670066	0.173882	0.382869	0.41695
chr01	3136347	G	G	G/T	G/T					76	75	0.221404	0.16807	0.342105	0.293333	-0.0487719	0.580884	0.235911	0.382869	0.41695
chr01	3136655	T	T	T/C	T/C					69	66	0.224638	0.171937	0.347826	0.257576	-0.0902503	0.317736	0.497933	0.382869	0.41695
chr01	3136657	T	T	T/G	T/G					70	68	0.22479	0.167647	0.328571	0.279412	-0.0491597	0.609678	0.214899	0.382869	0.41695
chr01	3136862	T	T	T/A	T/A					45	68	0.249346	0.189869	0.422222	0.308824	-0.113399	0.245351	0.610212	0.382869	0.41695
chr01	3138271	G	G	G/A	G/A					57	57	0.245614	0.175439	0.22807	0.210526	-0.0175439	0.924015	0.0343209	0.382869	0.41695
chr01	3150237	T	T	T/G	T/G					58	78	0.229443	0.178603	0.431034	0.282051	-0.148983	0.10018	0.999219	0.382869	0.41695
chr01	3150251	G	G	G/A	G/A					69	77	0.217203	0.166008	0.449275	0.337662	-0.111613	0.191362	0.718145	0.382869	0.41695
chr01	3150663	A	A	A/T	A/T					145	162	0.176543	0.135888	0.241379	0.271605	0.0302256	0.684063	0.164904	0.382869	0.41695
chr01	3150734	A	A	A/AT	A/AT					153	134	0.183592	0.141157	0.202614	0.246269	0.0436543	0.532294	0.273849	0.382869	0.41695
chr01	3152963	T	T	T/A	T/A					52	65	0.242308	0.180769	0.269231	0.215385	-0.0538462	0.588882	0.229972	0.382869	0.41695
chr01	3152968	A	A	A/G	A/G					54	62	0.238949	0.188172	0.277778	0.225806	-0.0519713	0.587283	0.231153	0.382869	0.41695
chr01	3153593	C	C	C/T	C/T					52	55	0.245105	0.187413	0.230769	0.272727	0.041958	0.682464	0.165921	0.382869	0.41695
chr01	3154733	G	G	G/T	G/T					53	69	0.236806	0.18239	0.283019	0.26087	-0.0221493	0.809438	0.0918164	0.382869	0.41695
chr01	3154766	G	G	G/A	G/A					53	67	0.234019	0.184455	0.245283	0.223881	-0.0214024	0.811838	0.0905308	0.382869	0.41695
chr01	3155676	A	A	A/T	A/T					44	43	0.260042	0.201903	0.409091	0.348837	-0.0602537	0.586883	0.231449	0.382869	0.41695
chr01	3156622	A	A	A/T	A/T					51	75	0.24	0.180392	0.235294	0.173333	-0.0619608	0.504299	0.297312	0.382869	0.41695	Soltu.DM.01G002970=MODERATE	Soltu.DM.01G002970=missense_variant	Soltu.DM.01G002970=c.1030A>T	Soltu.DM.01G002970=p.Thr344Ser
chr01	3158661	G	G	G/A	G/A					82	86	0.211855	0.164776	0.219512	0.232558	0.0130459	0.867027	0.0619676	0.382869	0.41695
chr01	3161440	C	C	C/T	C/T					42	61	0.258002	0.197502	0.333333	0.229508	-0.103825	0.30214	0.519792	0.372129	0.429306
chr01	3161831	T	T	T/TA	T/TA					90	92	0.204348	0.159179	0.311111	0.369565	0.0584541	0.4979	0.302858	0.372129	0.429306
chr01	3163803	G	G	G/A	G/A					55	49	0.247866	0.200371	0.345455	0.244898	-0.100557	0.323535	0.490078	0.372129	0.429306
chr01	3165745	G	G	G/A	G/A					61	72	0.229281	0.176913	0.360656	0.263889	-0.0967668	0.276345	0.558549	0.372129	0.429306
chr01	3165862	A	A	A/AACTGAGATTTG	A/AACTGAGATTTG					62	54	0.246117	0.185783	0.483871	0.351852	-0.132019	0.160368	0.794882	0.372129	0.429306
chr01	3167227	G	G	G/A	G/A					42	46	0.272257	0.204969	0.309524	0.23913	-0.0703934	0.510498	0.292006	0.372129	0.429306
chr01	3167331	C	C	C/T	C/T					47	57	0.244494	0.191863	0.319149	0.350877	0.0317283	0.752649	0.123407	0.372129	0.429306
chr01	3167756	T	T	T/A	T/A					45	57	0.247953	0.188304	0.155556	0.22807	0.0725146	0.463907	0.333569	0.372129	0.429306
chr01	3168292	T	T	T/C	T/C					48	58	0.244253	0.181753	0.333333	0.344828	0.0114943	0.910818	0.0405685	0.372129	0.429306
chr01	3172201	C	C	C/T	C/T					51	63	0.244631	0.186741	0.411765	0.492063	0.0802988	0.40092	0.396942	0.372129	0.429306
chr01	3172630	T	T	T/C	T/C					86	80	0.223837	0.171221	0.209302	0.3375	0.128198	0.130974	0.882816	0.372129	0.429306
chr01	3180090	G	G	G	G/A					63	73	0.219396	0.170037	0.0952381	0.191781	0.0965427	0.278344	0.555418	0.372129	0.429306
chr01	3184306	A	A	A/G	A/G				QTL	41	51	0.265423	0.204209	0.414634	0.176471	-0.238164	0.0227954	1.64215	0.372129	0.429306
chr01	3190497	C	C	C/A	C/A					95	85	0.211765	0.160372	0.252632	0.294118	0.0414861	0.607279	0.216612	0.372129	0.429306
chr01	3190695	AT	AT	AT/A	AT/A					76	87	0.218996	0.163944	0.315789	0.264368	-0.0514217	0.544891	0.26369	0.372129	0.429306
chr01	3191031	G	G	G/A	G/A					65	69	0.237012	0.176812	0.4	0.26087	-0.13913	0.117776	0.928942	0.372129	0.429306
chr01	3192001	T	T	T/TA	T/TA					61	50	0.243279	0.187869	0.442623	0.28	-0.162623	0.0857828	1.0666	0.372129	0.429306
chr01	3193166	A	A	A/G	A/G					49	68	0.243097	0.183974	0.469388	0.338235	-0.131152	0.166167	0.779456	0.372129	0.429306
chr01	3193234	A	A	A/T	A/T					45	65	0.252991	0.191453	0.422222	0.369231	-0.0529915	0.586883	0.231449	0.372129	0.429306
chr01	3193606	A	A	A/T	A/T					51	80	0.236765	0.178922	0.352941	0.4375	0.0845588	0.354129	0.450838	0.372129	0.429306
chr01	3193979	C	C	C/T	C/T					83	98	0.207524	0.157856	0.180723	0.153061	-0.0276617	0.735853	0.133209	0.372129	0.429306
chr01	3195123	C	C	C/T	C/T					78	81	0.2151	0.166192	0.307692	0.37037	0.0626781	0.467307	0.330398	0.372129	0.429306
chr01	3196705	C	C	C/T	C/T					47	58	0.253118	0.195891	0.446809	0.327586	-0.119222	0.223155	0.651393	0.372129	0.429306
chr01	3196973	G	G	G/A	G/A					93	91	0.211982	0.157864	0.290323	0.230769	-0.0595533	0.452509	0.344372	0.372129	0.429306
chr01	3197414	T	T	T/G	T/G			QTL	QTL	62	72	0.227599	0.176523	0.419355	0.180556	-0.238799	0.00719856	2.14275	0.372129	0.429306
chr01	3198480	G	G	G/A	G/A					67	65	0.222732	0.174512	0.328358	0.353846	0.0254879	0.754249	0.122485	0.372129	0.429306
chr01	3198555	C	C	C/T	C/T					57	63	0.23726	0.179616	0.45614	0.428571	-0.0275689	0.765647	0.115971	0.372129	0.429306
chr01	3198812	A	A	A/G	A/G					41	56	0.259582	0.200348	0.390244	0.482143	0.091899	0.374925	0.426056	0.372129	0.429306
chr01	3199737	G	G	G/A	G/A					42	58	0.266831	0.20197	0.261905	0.293103	0.0311987	0.769646	0.113709	0.372129	0.429306
chr01	3199797	G	G	G/T	G/T					61	59	0.24229	0.190053	0.262295	0.271186	0.00889136	0.919616	0.0363934	0.372129	0.429306
chr01	3199813	G	G	G/A	G/A					67	71	0.229767	0.173008	0.298507	0.295775	-0.00273281	0.955409	0.0198107	0.372129	0.429306
chr01	3201252	A	A	A/C	A/C					96	91	0.201809	0.156364	0.364583	0.263736	-0.100847	0.214357	0.668862	0.372129	0.429306
chr01	3201254	C	C	C/A	C/A					105	102	0.196359	0.15042	0.361905	0.235294	-0.126611	0.104779	0.979726	0.372129	0.429306
chr01	3201536	T	T	T/A	T/A					65	66	0.224942	0.173427	0.292308	0.272727	-0.0195804	0.804239	0.0946148	0.372129	0.429306
chr01	3201545	G	G	G/T	G/T					62	67	0.233028	0.179586	0.322581	0.253731	-0.0688493	0.456109	0.340932	0.372129	0.429306
chr01	3202973	A	A	A/C	A/C					65	63	0.228571	0.179243	0.307692	0.380952	0.0732601	0.383323	0.416435	0.372129	0.429306
chr01	3205274	G	G	G/T	G/T					54	62	0.243728	0.188172	0.444444	0.322581	-0.121864	0.182763	0.738111	0.372129	0.429306
chr01	3205388	T	T	T/A	T/A					67	54	0.235766	0.180486	0.208955	0.12963	-0.0793256	0.40012	0.39781	0.372129	0.429306
chr01	3207974	T	T	T/A	T/A					52	56	0.243132	0.186813	0.269231	0.339286	0.0700549	0.5003	0.30077	0.372129	0.429306
chr01	3208033	C	C	C/T	C/T					49	57	0.24454	0.187612	0.244898	0.22807	-0.0168278	0.870626	0.0601684	0.372129	0.429306
chr01	3209474	G	G	G/A	G/A					57	64	0.236568	0.184759	0.105263	0.15625	0.0509868	0.588082	0.230562	0.372129	0.429306
chr01	3209628	G	G	G/C	G/C					49	61	0.248578	0.187019	0.22449	0.163934	-0.0605554	0.541692	0.266248	0.372129	0.429306	Soltu.DM.01G003000=MODERATE	Soltu.DM.01G003000=missense_variant	Soltu.DM.01G003000=c.271G>C	Soltu.DM.01G003000=p.Val91Leu
chr01	3210322	TTTTTGTTTTTTTAATATAAATTAG	TTTTTGTTTTTTTAATATAAATTAG	TTTTTGTTTTTTTAATATAAATTAG/T	TTTTTGTTTTTTTAATATAAATTAG/T					56	73	0.236791	0.17637	0.107143	0.123288	0.0161448	0.855229	0.0679176	0.372129	0.429306
chr01	3210449	A	A	A/G	A/G					65	94	0.228642	0.167594	0.230769	0.170213	-0.0605565	0.486503	0.312915	0.372129	0.429306
chr01	3210473	TTTTTTCAATTTG	TTTTTTCAATTTG	TTTTTTCAATTTG/T	TTTTTTCAATTTG/T					54	83	0.232262	0.176261	0.277778	0.204819	-0.0729585	0.425315	0.371289	0.372129	0.429306
chr01	3210564	G	G	G/A	G/A					79	94	0.203205	0.158901	0.367089	0.255319	-0.111769	0.167966	0.774778	0.372129	0.429306
chr01	3210602	C	C	C/A	C/A					74	74	0.216216	0.175676	0.378378	0.22973	-0.148649	0.0815837	1.0884	0.372129	0.429306
chr01	3211407	T	T	T/C	T/C					78	66	0.228438	0.17366	0.153846	0.151515	-0.002331	0.983003	0.00744498	0.372129	0.429306
chr01	3211442	AAGAATAAAAAATC	AAGAATAAAAAATC	AAGAATAAAAAATC/A	AAGAATAAAAAATC/A					79	74	0.221861	0.166096	0.189873	0.162162	-0.0277113	0.74905	0.125489	0.372129	0.429306
chr01	3212345	T	T	T/G	T/G					76	63	0.235589	0.175856	0.236842	0.190476	-0.0463659	0.59848	0.22295	0.372129	0.429306
chr01	3212620	A	A	A/T	A/T					55	64	0.23608	0.18267	0.218182	0.171875	-0.0463068	0.617277	0.20952	0.372129	0.429306
chr01	3212850	G	G	G/A	G/A					63	52	0.240537	0.184066	0.253968	0.211538	-0.0424298	0.657069	0.182389	0.372129	0.429306
chr01	3213703	G	G	G/A	G/A					76	77	0.225393	0.172761	0.25	0.233766	-0.0162338	0.855629	0.0677146	0.372129	0.429306
chr01	3213720	C	C	C/T	C/T					83	80	0.211898	0.162801	0.228916	0.2375	0.00858434	0.922815	0.0348851	0.372129	0.429306
chr01	3213841	A	A	A/T	A/T					64	64	0.234375	0.1875	0.21875	0.265625	0.046875	0.664467	0.177527	0.372129	0.429306
chr01	3213859	C	C	C/T	C/T					62	63	0.236303	0.180236	0.209677	0.269841	0.0601638	0.516297	0.287101	0.372129	0.429306
chr01	3214591	T	T	T/G	T/G					74	61	0.225521	0.17634	0.202703	0.213115	0.0104121	0.914217	0.0389506	0.372129	0.429306	Soltu.DM.01G003010=MODERATE | Soltu.DM.01G003010=MODERATE	Soltu.DM.01G003010=missense_variant | Soltu.DM.01G003010=missense_variant	Soltu.DM.01G003010=c.179T>G | Soltu.DM.01G003010=c.179T>G	Soltu.DM.01G003010=p.Ile60Ser | Soltu.DM.01G003010=p.Ile60Ser
chr01	3215178	G	G	G/T	G/T					61	67	0.230732	0.177881	0.409836	0.313433	-0.0964032	0.282743	0.548607	0.372129	0.429306
chr01	3215958	G	G	G/A	G/A					43	50	0.266977	0.203721	0.395349	0.36	-0.0353488	0.727654	0.138075	0.372129	0.429306
chr01	3216077	G	G	G/A	G/A					54	57	0.248538	0.185185	0.185185	0.263158	0.0779727	0.408318	0.389001	0.372129	0.429306
chr01	3216339	G	G	G/A	G/A					55	63	0.23925	0.18557	0.381818	0.396825	0.0150072	0.875425	0.0577811	0.372129	0.429306
chr01	3216726	C	C	C/T	C/T					93	98	0.205508	0.15767	0.333333	0.193878	-0.139456	0.0809838	1.0916	0.372129	0.429306
chr01	3216733	T	T	T/A	T/A					91	94	0.217442	0.159107	0.32967	0.202128	-0.127543	0.111178	0.953982	0.372129	0.429306
chr01	3217037	T	T	T/G	T/G					55	68	0.225668	0.175401	0.418182	0.294118	-0.124064	0.166167	0.779456	0.372129	0.429306
chr01	3217516	C	C	C/T	C/T					56	68	0.231092	0.180672	0.232143	0.191176	-0.0409664	0.667267	0.175701	0.372129	0.429306	Soltu.DM.01G003010=HIGH	Soltu.DM.01G003010=stop_gained	Soltu.DM.01G003010=c.694C>T	Soltu.DM.01G003010=p.Gln232*
chr01	3289750	T	C	T/C	T/C					58	48	0.247126	0.19181	0.293103	0.25	-0.0431034	0.664467	0.177527	0.363604	0.439371
chr01	3291629	T	T	T/A	T/A					55	63	0.236652	0.18557	0.254545	0.190476	-0.0640693	0.506899	0.295079	0.363604	0.439371
chr01	3293191	T	T	T/A	T/A					44	63	0.253608	0.195887	0.363636	0.285714	-0.0779221	0.439112	0.357425	0.363604	0.439371
chr01	3293312	G	G	G/A	G/A					50	59	0.249831	0.185085	0.46	0.288136	-0.171864	0.0681864	1.1663	0.363604	0.439371
chr01	3299536	C	C	C/T	C/T					45	63	0.247619	0.190476	0.177778	0.238095	0.0603175	0.536293	0.270598	0.363604	0.439371
chr01	3299911	C	C	C/T	C/T					41	67	0.248999	0.19221	0.170732	0.164179	-0.0065526	0.94881	0.0228206	0.363604	0.439371
chr01	3300001	G	G	G/A	G/A					50	58	0.248276	0.190345	0.2	0.224138	0.0241379	0.806839	0.0932133	0.363604	0.439371
chr01	3300002	C	C	C/A	C/A					50	59	0.24678	0.190508	0.2	0.220339	0.020339	0.837433	0.0770502	0.363604	0.439371
chr01	3300578	T	T	T/A	T/A					51	51	0.254902	0.196078	0.294118	0.333333	0.0392157	0.772246	0.112245	0.363604	0.439371
chr01	3314855	G	G	G/GT	G/GT					46	55	0.249407	0.191304	0.26087	0.4	0.13913	0.155569	0.808077	0.363604	0.439371
chr01	3315036	G	G	G/GAGGTTAGCTGTCTAC	G/GAGGTTAGCTGTCTAC					43	46	0.261881	0.199697	0.232558	0.369565	0.137007	0.188362	0.725006	0.363604	0.439371
chr01	3316594	C	C	C/T	C/T					43	47	0.269668	0.20287	0.325581	0.382979	0.0573973	0.595881	0.224841	0.363604	0.439371
chr01	3319745	G	G	G/A	G/A					75	75	0.213333	0.16	0.226667	0.133333	-0.0933333	0.313737	0.503434	0.363604	0.439371
chr01	3319968	G	G	G/A	G/A					63	87	0.217843	0.171866	0.238095	0.229885	-0.00821018	0.925215	0.0337574	0.363604	0.439371
chr01	3325814	G	G	G/GA	G/GA					66	62	0.236559	0.184262	0.19697	0.16129	-0.0356794	0.670666	0.173494	0.363604	0.439371
chr01	3326342	C	C	C/T	C/T					92	78	0.209866	0.15942	0.293478	0.294872	0.00139353	0.990002	0.00436393	0.363604	0.439371
chr01	3326422	G	G	G/A	G/A					99	71	0.216674	0.164319	0.282828	0.225352	-0.0574762	0.5021	0.29921	0.363604	0.439371	Soltu.DM.01G003150=MODERATE	Soltu.DM.01G003150=missense_variant	Soltu.DM.01G003150=c.473G>A	Soltu.DM.01G003150=p.Ser158Asn
chr01	3327048	T	T	T/A	T/A					61	49	0.244229	0.187019	0.360656	0.489796	0.12914	0.173565	0.760537	0.363604	0.439371	Soltu.DM.01G003170=MODERATE	Soltu.DM.01G003170=missense_variant	Soltu.DM.01G003170=c.254T>A	Soltu.DM.01G003170=p.Phe85Tyr
chr01	3329315	C	C	C/T	C/T					65	68	0.229186	0.171719	0.230769	0.235294	0.00452489	0.964007	0.0159197	0.363604	0.439371
chr01	3329758	T	T	T/C	T/C					50	66	0.238788	0.188485	0.22	0.181818	-0.0381818	0.678864	0.168217	0.363604	0.439371
chr01	3330571	C	C	C/T	C/T					80	67	0.228358	0.170522	0.225	0.119403	-0.105597	0.241752	0.616631	0.363604	0.439371
chr01	3330587	T	T	T/C	T/C					87	79	0.217663	0.16703	0.229885	0.151899	-0.0779863	0.360128	0.443543	0.363604	0.439371
chr01	3335993	A	A	A/C	A/C					86	74	0.217788	0.163734	0.244186	0.162162	-0.0820239	0.336533	0.472973	0.363604	0.439371
chr01	3336074	A	A	A/G	A/G					69	56	0.233437	0.179865	0.217391	0.160714	-0.056677	0.538092	0.269143	0.363604	0.439371
chr01	3336140	G	G	G/C	G/C					43	44	0.26797	0.201374	0.232558	0.25	0.0174419	0.885023	0.0530454	0.363604	0.439371
chr01	3336459	A	A	A/G	A/G					89	76	0.214814	0.162478	0.235955	0.276316	0.0403607	0.639072	0.19445	0.363604	0.439371
chr01	3336854	T	T	T/C	T/C					72	63	0.234127	0.176587	0.194444	0.333333	0.138889	0.124375	0.905266	0.363604	0.439371
chr01	3337076	C	C	C/T	C/T					72	51	0.232843	0.183824	0.25	0.196078	-0.0539216	0.578484	0.237708	0.363604	0.439371
chr01	3337387	A	A	A/G	A/G					61	54	0.241348	0.183667	0.42623	0.462963	0.0367335	0.69766	0.156356	0.363604	0.439371
chr01	3337857	G	G	G/A	G/A					62	72	0.22043	0.174283	0.370968	0.402778	0.03181	0.731454	0.135813	0.363604	0.439371
chr01	3338234	T	T	T/TAC	T/TAC					60	70	0.228571	0.178571	0.283333	0.385714	0.102381	0.263147	0.579801	0.363604	0.439371
chr01	3338335	T	T	T/A	T/A				QTL	80	80	0.225	0.1625	0.2375	0.4	0.1625	0.0461908	1.33544	0.363604	0.439371
chr01	3338462	T	T	T/C	T/C					52	59	0.240548	0.183507	0.403846	0.355932	-0.0479139	0.622076	0.206157	0.363604	0.439371
chr01	3338748	G	G	G/A	G/A				QTL	70	52	0.241758	0.18022	0.485714	0.288462	-0.197253	0.0355929	1.44864	0.363604	0.439371
chr01	3338762	T	T	T/C	T/C					72	51	0.232026	0.181373	0.472222	0.294118	-0.178105	0.0557888	1.25345	0.363604	0.439371
chr01	3339433	G	G	G/A	G/A				QTL	44	51	0.258467	0.196524	0.340909	0.137255	-0.203654	0.0441912	1.35466	0.363604	0.439371
chr01	3339450	A	A	A/G	A/G					49	53	0.25568	0.195225	0.22449	0.0943396	-0.13015	0.191362	0.718145	0.363604	0.439371
chr01	3339555	A	A	A/G	A/G					51	61	0.246223	0.1874	0.156863	0.163934	0.00707168	0.942412	0.0257594	0.363604	0.439371
chr01	3343603	T	T	T/G	T/G					79	69	0.222161	0.169694	0.113924	0.115942	0.00201798	0.982204	0.0077985	0.390499	0.40838
chr01	3343883	A	C	A/C	A/C					65	49	0.24427	0.185557	0.138462	0.285714	0.147253	0.115577	0.937129	0.390499	0.40838
chr01	3344058	T	T	T/A	T/A					75	72	0.232222	0.173333	0.12	0.208333	0.0883333	0.316537	0.499576	0.390499	0.40838
chr01	3345534	G	G	G/A	G/A					71	82	0.217966	0.163518	0.253521	0.304878	0.0513569	0.562288	0.250042	0.390499	0.40838
chr01	3345805	G	G	G/A	G/A					68	62	0.238615	0.176945	0.308824	0.33871	0.0298861	0.752649	0.123407	0.390499	0.40838
chr01	3346321	C	C	C/A	C/A					59	77	0.235967	0.175215	0.372881	0.324675	-0.048206	0.590282	0.228941	0.390499	0.40838
chr01	3346889	A	A	A/T	A/T					72	69	0.233092	0.173309	0.152778	0.15942	0.00664251	0.944811	0.024655	0.390499	0.40838
chr01	3347048	AT	A	AT/A	AT/A					58	49	0.242787	0.184729	0.275862	0.306122	0.0302604	0.756049	0.12145	0.390499	0.40838
chr01	3347793	CT	CT	CT/C	CT/C					87	85	0.21474	0.157809	0.344828	0.235294	-0.109533	0.190562	0.719964	0.390499	0.40838
chr01	3348523	C	T	C/T	C/T					73	65	0.229715	0.179136	0.178082	0.246154	0.0680717	0.446911	0.349779	0.390499	0.40838
chr01	3348973	A	A	A/G	A/G					65	64	0.235817	0.17476	0.215385	0.296875	0.0814904	0.369926	0.431885	0.390499	0.40838
chr01	3349235	A	A	A/T	A/T					86	96	0.201793	0.15407	0.244186	0.260417	0.0162306	0.836833	0.0773614	0.390499	0.40838
chr01	3349741	A	G	A/G	A/G					71	70	0.230785	0.173843	0.239437	0.128571	-0.110865	0.203759	0.690883	0.390499	0.40838
chr01	3350026	C	C	C/T	C/T					94	65	0.219149	0.163502	0.276596	0.292308	0.0157119	0.863227	0.0638748	0.390499	0.40838
chr01	3350219	C	C	C/T	C/T					90	87	0.208812	0.157088	0.255556	0.264368	0.00881226	0.916017	0.0380966	0.390499	0.40838
chr01	3350305	G	G	G/A	G/A					94	87	0.205062	0.161409	0.276596	0.275862	-0.000733676	0.997201	0.00121749	0.390499	0.40838	Soltu.DM.01G003180=MODERATE | Soltu.DM.01G003180=MODERATE | Soltu.DM.01G003180=MODERATE	Soltu.DM.01G003180=missense_variant | Soltu.DM.01G003180=missense_variant | Soltu.DM.01G003180=missense_variant	Soltu.DM.01G003180=c.775G>A | Soltu.DM.01G003180=c.685G>A | Soltu.DM.01G003180=c.685G>A	Soltu.DM.01G003180=p.Glu259Lys | Soltu.DM.01G003180=p.Glu229Lys | Soltu.DM.01G003180=p.Glu229Lys
chr01	3350690	G	G	G/A	G/A					84	83	0.211991	0.164228	0.261905	0.301205	0.0393001	0.623075	0.205459	0.390499	0.40838
chr01	3351199	AT	AT	AT/A	AT/A					63	79	0.232268	0.170384	0.269841	0.278481	0.00863974	0.921816	0.0353559	0.390499	0.40838
chr01	3351202	T	T	T/A	T/A					73	75	0.221553	0.168402	0.219178	0.253333	0.0341553	0.689262	0.161616	0.390499	0.40838
chr01	3351427	T	T	T/TAC	T/TAC					62	61	0.239027	0.183236	0.258065	0.245902	-0.0121629	0.902819	0.0443991	0.390499	0.40838
chr01	3351618	G	G	G/A	G/A					56	57	0.253133	0.190476	0.410714	0.368421	-0.0422932	0.641472	0.192822	0.390499	0.40838
chr01	3351717	T	T	T/C	T/C					69	72	0.221014	0.17029	0.130435	0.236111	0.105676	0.228554	0.641011	0.390499	0.40838
chr01	3351833	G	G	G/A	G/A					71	64	0.231074	0.175616	0.169014	0.234375	0.0653609	0.467107	0.330584	0.390499	0.40838
chr01	3354576	T	T	T/A	T/A					87	57	0.23049	0.172414	0.310345	0.263158	-0.0471869	0.59988	0.221936	0.390499	0.40838
chr01	3356767	A	A	A/T	A/T					73	61	0.234673	0.177184	0.164384	0.180328	0.0159443	0.852829	0.0691378	0.390499	0.40838
chr01	3360720	A	A	A/G	A/G					41	61	0.257897	0.193523	0.439024	0.360656	-0.0783687	0.444311	0.352313	0.390499	0.40838
chr01	3365071	T	T	T/C	T/C					82	88	0.207594	0.159645	0.304878	0.261364	-0.0435144	0.59968	0.22208	0.390499	0.40838
chr01	3365194	T	T	T/C	T/C					61	84	0.224434	0.17018	0.311475	0.214286	-0.0971897	0.273945	0.562336	0.390499	0.40838
chr01	3365465	T	T	T/A	T/A					83	78	0.218103	0.162496	0.216867	0.166667	-0.0502008	0.546691	0.262258	0.390499	0.40838
chr01	3365958	A	A	A/T	A/T					65	82	0.224765	0.167167	0.384615	0.268293	-0.116323	0.182164	0.739538	0.390499	0.40838
chr01	3366145	G	G	G/A	G/A					95	81	0.211956	0.158934	0.347368	0.259259	-0.0881092	0.285343	0.544633	0.390499	0.40838
chr01	3367616	A	A	A/G	A/G					42	53	0.268194	0.201258	0.166667	0.320755	0.154088	0.133373	0.874931	0.390499	0.40838
chr01	3368634	A	A	A/T	A/T					56	63	0.236111	0.18254	0.125	0.238095	0.113095	0.228554	0.641011	0.390499	0.40838
chr01	3368826	A	A	A/C	A/C					71	42	0.249832	0.189135	0.183099	0.261905	0.0788062	0.413117	0.383927	0.390499	0.40838
chr01	3368828	A	A	A/T	A/T					73	41	0.255596	0.190778	0.219178	0.268293	0.0491146	0.620076	0.207555	0.390499	0.40838
chr01	3369387	A	A	A/T	A/T				QTL	79	84	0.217902	0.165461	0.379747	0.178571	-0.201175	0.0181964	1.74002	0.390499	0.40838
chr01	3372761	A	A	A/G	A/G					51	68	0.245098	0.186275	0.294118	0.25	-0.0441176	0.64807	0.188378	0.390499	0.40838
chr01	3373131	T	T	T/G	T/G					82	96	0.211128	0.15752	0.243902	0.229167	-0.0147358	0.856029	0.0675116	0.390499	0.40838
chr01	3373397	T	T	T/G	T/G					91	89	0.206939	0.161872	0.296703	0.247191	-0.0495123	0.557688	0.253608	0.390499	0.40838
chr01	3373572	T	T	T/C	T/C					86	76	0.20563	0.163097	0.22093	0.157895	-0.0630355	0.45071	0.346103	0.390499	0.40838
chr01	3373627	C	C	C/T	C/T					72	69	0.22343	0.170894	0.152778	0.188406	0.035628	0.70106	0.154245	0.390499	0.40838
chr01	3373669	GGTTAA	GGTTAA	GGTTAA/G	GGTTAA/G					72	68	0.229575	0.170752	0.111111	0.205882	0.0947712	0.277145	0.557294	0.390499	0.40838
chr01	3373795	A	A	A/C	A/C					87	100	0.200345	0.156092	0.264368	0.27	0.00563218	0.945811	0.0241957	0.390499	0.40838
chr01	3374100	A	A	A/G	A/G					79	79	0.21519	0.164557	0.329114	0.278481	-0.0506329	0.590682	0.228646	0.390499	0.40838
chr01	3374291	C	C	C/T	C/T					58	55	0.247335	0.19279	0.258621	0.236364	-0.0222571	0.816037	0.0882903	0.390499	0.40838
chr01	3375057	C	C	C/A	C/A					102	88	0.209893	0.1582	0.264706	0.306818	0.0421123	0.606479	0.217184	0.390499	0.40838
chr01	3376262	C	A	C/A	C/A					60	61	0.243989	0.178142	0.283333	0.245902	-0.0374317	0.680064	0.16745	0.390499	0.40838
chr01	3376464	C	C	C/A	C/A					67	89	0.218011	0.165353	0.283582	0.280899	-0.00268321	0.981004	0.00832931	0.390499	0.40838
chr01	3377274	T	T	T/C	T/C					45	49	0.255329	0.193197	0.333333	0.163265	-0.170068	0.0893821	1.04875	0.390499	0.40838
chr01	3379298	G	A	G/A	G/A					80	111	0.210248	0.159347	0.2125	0.279279	0.0667793	0.412118	0.384979	0.390499	0.40838
chr01	3379382	ACCAACACCAACACCAGCACCAACG	ACCAACACCAACACCAGCACCAACG	ACCAACACCAACACCAGCACCAACG/A	ACCAACACCAACACCAGCACCAACG/A					80	84	0.219048	0.167857	0.2	0.166667	-0.0333333	0.705259	0.151651	0.390499	0.40838	Soltu.DM.01G003200=MODERATE	Soltu.DM.01G003200=disruptive_inframe_deletion	Soltu.DM.01G003200=c.669_692delCGTTGGTGCTGGTGTTGGTGTTGG	Soltu.DM.01G003200=p.Val224_Gly231del
chr01	3379642	T	C	T/C	T/C					77	88	0.214286	0.160714	0.220779	0.215909	-0.00487013	0.965407	0.0152896	0.390499	0.40838	Soltu.DM.01G003200=MODERATE	Soltu.DM.01G003200=missense_variant	Soltu.DM.01G003200=c.433A>G	Soltu.DM.01G003200=p.Ile145Val
chr01	3381738	G	G	G/A	G/A					91	76	0.20908	0.161943	0.263736	0.276316	0.0125795	0.885023	0.0530454	0.390499	0.40838
chr01	3382096	T	T	T/C	T/C					46	42	0.270186	0.204969	0.282609	0.380952	0.0983437	0.336333	0.473231	0.390499	0.40838
chr01	3382311	A	A	A/AAT	A					50	73	0.249315	0.183014	0.2	0.109589	-0.090411	0.326935	0.485539	0.390499	0.40838
chr01	3384273	T	T	T/C	T/C					53	75	0.235723	0.177358	0.264151	0.213333	-0.0508176	0.580084	0.236509	0.390499	0.40838
chr01	3384309	A	A	A/G	A/G					48	62	0.252688	0.188172	0.354167	0.354839	0.000672043	1	0	0.390499	0.40838
chr01	3385303	G	A	G/A	G/A					49	66	0.23624	0.180891	0.265306	0.121212	-0.144094	0.127974	0.892877	0.390499	0.40838
chr01	3387906	A	A	A/G	A/G					50	56	0.248571	0.192857	0.32	0.303571	-0.0164286	0.860228	0.0653864	0.390499	0.40838
chr01	3393165	C	T	C/T	C/T					65	46	0.250167	0.191304	0.384615	0.369565	-0.0150502	0.877025	0.0569882	0.390499	0.40838
chr01	3398148	C	C	C/G	C/G					56	53	0.245957	0.184973	0.303571	0.188679	-0.114892	0.239952	0.619876	0.390499	0.40838
chr01	3400055	ATCTATAATCAACT	ATCTATAATCAACT	ATCTATAATCAACT/A	ATCTATAATCAACT/A					60	75	0.23	0.176667	0.266667	0.213333	-0.0533333	0.577884	0.238159	0.390499	0.40838
chr01	3400330	C	C	C/T	C/T					62	79	0.228869	0.17354	0.193548	0.101266	-0.0922826	0.295341	0.529676	0.390499	0.40838
chr01	3400334	T	T	T/A	T/A					64	85	0.220404	0.169118	0.203125	0.117647	-0.0854779	0.329534	0.4821	0.390499	0.40838
chr01	3400704	T	T	T/C	T/C					56	73	0.236791	0.180284	0.285714	0.150685	-0.135029	0.145971	0.835734	0.390499	0.40838
chr01	3400730	T	T	T/A	T/A					54	74	0.24024	0.181181	0.222222	0.121622	-0.100601	0.280144	0.552619	0.390499	0.40838
chr01	3400747	T	T	T/C	T/C					56	77	0.237013	0.178571	0.232143	0.12987	-0.102273	0.255749	0.592186	0.390499	0.40838
chr01	3400818	C	C	C/A	C/A					61	68	0.22999	0.18081	0.213115	0.264706	0.0515911	0.580084	0.236509	0.390499	0.40838
chr01	3401244	C	C	C/A	C/A					57	57	0.245614	0.192982	0.333333	0.22807	-0.105263	0.310538	0.507885	0.390499	0.40838
chr01	3401339	T	T	T/A	T/A					66	53	0.238994	0.18239	0.287879	0.188679	-0.0991995	0.293541	0.532331	0.390499	0.40838
chr01	3401456	C	C	C/T	C/T					90	62	0.224731	0.170968	0.277778	0.16129	-0.116487	0.181964	0.740015	0.390499	0.40838
chr01	3401760	G	G	G/A	G/A					66	50	0.243636	0.18303	0.409091	0.24	-0.169091	0.0709858	1.14883	0.390499	0.40838
chr01	3401840	C	C	C/T	C/T				QTL	75	68	0.222353	0.173137	0.373333	0.176471	-0.196863	0.024995	1.60215	0.390499	0.40838
chr01	3401991	G	G	G/A	G/A					81	76	0.215724	0.16553	0.271605	0.223684	-0.0479207	0.555889	0.255012	0.390499	0.40838
chr01	3401992	ATTT	ATTT	ATTT/A	ATTT/A					75	73	0.223379	0.16895	0.28	0.232877	-0.0471233	0.606279	0.217328	0.390499	0.40838
chr01	3402001	G	G	G/A	G/A					84	73	0.216895	0.165362	0.285714	0.219178	-0.0665362	0.440712	0.355845	0.390499	0.40838
chr01	3402056	TAA	TAA	TAA/T	TAA					71	73	0.227089	0.173838	0.183099	0.0821918	-0.100907	0.258548	0.587458	0.390499	0.40838
chr01	3402128	A	A	A/T	A/T					83	83	0.204819	0.168675	0.325301	0.168675	-0.156627	0.065187	1.18584	0.390499	0.40838
chr01	3402253	C	C	C/CA	C/CA					76	87	0.212341	0.164852	0.236842	0.229885	-0.00695705	0.931614	0.0307641	0.390499	0.40838
chr01	3402582	C	C	C/T	C/T					59	51	0.247258	0.184779	0.135593	0.0980392	-0.037554	0.688262	0.162246	0.390499	0.40838
chr01	3403052	C	C	C/T	C/T				QTL	73	69	0.22573	0.169744	0.164384	0.362319	0.197935	0.0243951	1.6127	0.390499	0.40838
chr01	3403116	A	A	A/G	A/G					83	71	0.227728	0.166299	0.204819	0.323944	0.119124	0.169166	0.771686	0.390499	0.40838
chr01	3403212	C	C	C/T	C/T					89	89	0.202247	0.157303	0.235955	0.325843	0.0898876	0.265947	0.575205	0.390499	0.40838
chr01	3403321	C	C	C/T	C/T					95	96	0.20625	0.154276	0.305263	0.28125	-0.0240132	0.743851	0.128514	0.390499	0.40838
chr01	3403531	C	C	C/T	C/T					82	80	0.216159	0.165549	0.231707	0.3	0.0682927	0.411918	0.38519	0.390499	0.40838
chr01	3403659	G	G	G/T	G/T					63	61	0.232631	0.17096	0.222222	0.344262	0.12204	0.169566	0.770661	0.390499	0.40838
chr01	3403729	C	C	C/CAAA	C/CAAA					54	59	0.248588	0.187696	0.166667	0.271186	0.10452	0.285543	0.544329	0.390499	0.40838
chr01	3403738	G	G	G/A	G/A					73	74	0.221585	0.173269	0.164384	0.27027	0.105887	0.221156	0.655302	0.390499	0.40838
chr01	3403872	A	A	A/G	A/G					45	46	0.258454	0.201932	0.244444	0.304348	0.0599034	0.566487	0.24681	0.390499	0.40838
chr01	3404087	T	T	T/C	T/C					82	95	0.213222	0.160847	0.268293	0.305263	0.0369705	0.644471	0.190797	0.390499	0.40838
chr01	3404567	ACTTT	ACTTT	ACTTT/A	ACTTT/A					76	79	0.215523	0.166389	0.276316	0.227848	-0.0484677	0.583283	0.23412	0.390499	0.40838
chr01	3404697	C	C	C/T	C/T					88	99	0.212121	0.157828	0.215909	0.20202	-0.0138889	0.877824	0.0565923	0.390499	0.40838
chr01	3404727	C	C	C/T	C/T					90	87	0.211877	0.161303	0.244444	0.241379	-0.00306513	0.975005	0.0109932	0.390499	0.40838
chr01	3404855	T	T	T/C	T/C					102	109	0.200306	0.151916	0.294118	0.146789	-0.147329	0.060188	1.22049	0.390499	0.40838
chr01	3406366	G	G	G/A	G/A					69	61	0.22737	0.177002	0.289855	0.344262	0.0544072	0.54809	0.261148	0.390499	0.40838
chr01	3406650	TC	TC	TC/T	TC/T					60	64	0.235417	0.179167	0.333333	0.359375	0.0260417	0.79844	0.0977575	0.390499	0.40838
chr01	3406777	A	A	A/T	A/T					58	50	0.247586	0.187586	0.293103	0.36	0.0668966	0.489302	0.310423	0.390499	0.40838
chr01	3407455	T	T	T/C	T/C					103	105	0.197226	0.14933	0.262136	0.247619	-0.0145169	0.843031	0.0741563	0.390499	0.40838
chr01	3409728	A	A	A/G	A/G					79	68	0.213701	0.171445	0.278481	0.25	-0.028481	0.745451	0.127581	0.390499	0.40838
chr01	3410585	C	C	C/G	C/G					60	64	0.242708	0.178125	0.283333	0.234375	-0.0489583	0.594881	0.22557	0.390499	0.40838
chr01	3410747	T	T	T/C	T/C					63	74	0.226512	0.171171	0.269841	0.283784	0.0139425	0.877225	0.0568892	0.390499	0.40838
chr01	3410892	G	G	G/A	G/A					77	72	0.220058	0.16829	0.207792	0.25	0.0422078	0.621076	0.206855	0.390499	0.40838
chr01	3411014	C	C	C/T	C/T					82	77	0.219671	0.165347	0.231707	0.194805	-0.0369021	0.669866	0.174012	0.390499	0.40838
chr01	3413329	G	G	G/A	G/A					63	60	0.237302	0.178571	0.444444	0.283333	-0.161111	0.0819836	1.08627	0.390499	0.40838
chr01	3413774	C	C	C/T	C/T					50	40	0.265	0.2	0.24	0.125	-0.115	0.272745	0.564242	0.390499	0.40838
chr01	3414323	A	A	A/G	A/G					49	44	0.266234	0.200371	0.22449	0.318182	0.093692	0.365127	0.437556	0.390499	0.40838
chr01	3417122	G	G	G/A	G/A					47	46	0.263645	0.198427	0.170213	0.26087	0.0906568	0.377524	0.423055	0.390499	0.40838
chr01	3419029	T	T	T/C	T/C					60	54	0.242593	0.185185	0.25	0.37037	0.12037	0.20056	0.697756	0.390499	0.40838
chr01	3419059	G	G	G/A	G/A					50	50	0.26	0.2	0.2	0.26	0.06	0.617277	0.20952	0.390499	0.40838
chr01	3419479	G	G	G/A	G/A					65	78	0.228205	0.169231	0.307692	0.333333	0.025641	0.785243	0.104996	0.390499	0.40838
chr01	3419598	A	A	A/T	A/T					45	41	0.278049	0.20813	0.177778	0.243902	0.0661247	0.544091	0.264328	0.390499	0.40838
chr01	3420385	G	G	G/T	G/T					55	46	0.256522	0.198814	0.381818	0.5	0.118182	0.238352	0.622781	0.397768	0.40037
chr01	3420588	T	T	T/A	T/A					71	47	0.242134	0.182499	0.239437	0.170213	-0.0692239	0.461308	0.336009	0.397768	0.40037
chr01	3420923	A	A	A/G	A/G					53	51	0.257862	0.18572	0.264151	0.352941	0.0887902	0.346531	0.460258	0.397768	0.40037
chr01	3422695	A	A	A/T	A/T					66	66	0.227273	0.181818	0.272727	0.318182	0.0454545	0.617876	0.209098	0.397768	0.40037
chr01	3422993	G	G	G/A	G/A					54	51	0.25817	0.1939	0.277778	0.254902	-0.0228758	0.818436	0.0870151	0.397768	0.40037
chr01	3423364	C	C	C/A	C/A					49	50	0.256735	0.197143	0.346939	0.3	-0.0469388	0.631674	0.199507	0.397768	0.40037
chr01	3424699	C	C	C/T	C/T					59	50	0.242712	0.190508	0.169492	0.2	0.0305085	0.754449	0.12237	0.397768	0.40037
chr01	3426183	TC	TC	TC/T	TC/T					57	62	0.240804	0.18223	0.315789	0.322581	0.00679117	0.941212	0.0263127	0.397768	0.40037
chr01	3426687	T	T	T	T/C					59	76	0.227252	0.172614	0.0847458	0.223684	0.138938	0.116177	0.934881	0.397768	0.40037
chr01	3427080	G	G	G/A	G/A					45	62	0.254839	0.191039	0.488889	0.322581	-0.166308	0.0893821	1.04875	0.397768	0.40037
chr01	3429152	A	A	A/G	A/G					50	85	0.229412	0.178824	0.22	0.341176	0.121176	0.182563	0.738586	0.397768	0.40037
chr01	3429248	T	T	T/C	T/C					77	86	0.213833	0.162187	0.363636	0.313953	-0.0496829	0.544691	0.26385	0.397768	0.40037
chr01	3432994	AACT	AACT	AACT/A	AACT/A					45	66	0.241414	0.181818	0.311111	0.212121	-0.0989899	0.304939	0.515787	0.397768	0.40037
chr01	3433708	A	A	A/C	A/C					87	80	0.209339	0.162069	0.287356	0.2375	-0.0498563	0.563287	0.24927	0.397768	0.40037
chr01	3433777	T	T	T/C	T/C					83	83	0.216867	0.156627	0.156627	0.192771	0.0361446	0.689662	0.161364	0.397768	0.40037
chr01	3433796	A	C	A/C	A/C					71	77	0.216755	0.169197	0.197183	0.207792	0.0106091	0.903419	0.0441106	0.397768	0.40037
chr01	3433821	G	A	G/A	G/A					70	80	0.225	0.173214	0.214286	0.175	-0.0392857	0.65027	0.186906	0.397768	0.40037	Soltu.DM.01G003240=MODERATE	Soltu.DM.01G003240=missense_variant	Soltu.DM.01G003240=c.46G>A	Soltu.DM.01G003240=p.Ala16Thr
chr01	3434222	C	C	C/T	C/T					54	48	0.25	0.19213	0.222222	0.104167	-0.118056	0.233553	0.631614	0.397768	0.40037
chr01	3436512	C	C	C/T	C/T					70	52	0.245604	0.184066	0.185714	0.25	0.0642857	0.5001	0.300943	0.397768	0.40037
chr01	3436566	A	A	A/C	A/C					53	49	0.254139	0.195225	0.301887	0.285714	-0.0161725	0.895821	0.0477788	0.397768	0.40037
chr01	3436797	A	A	A/G	A/G					85	94	0.207635	0.158949	0.247059	0.276596	0.0295369	0.719856	0.142754	0.397768	0.40037
chr01	3437078	C	C	C/A	C/A					67	71	0.231869	0.172167	0.313433	0.28169	-0.0317427	0.703459	0.152761	0.397768	0.40037	Soltu.DM.01G003250=MODERATE	Soltu.DM.01G003250=missense_variant	Soltu.DM.01G003250=c.319G>T	Soltu.DM.01G003250=p.Ala107Ser
chr01	3437220	T	T	T/A	T/A					78	73	0.222866	0.171584	0.307692	0.232877	-0.0748156	0.405119	0.392417	0.397768	0.40037
chr01	3437371	G	G	G/A	G/A					60	77	0.230303	0.179221	0.283333	0.298701	0.015368	0.859428	0.0657904	0.397768	0.40037
chr01	3438929	C	C	C/T	C/T					74	73	0.221955	0.167716	0.324324	0.287671	-0.0366531	0.684463	0.16465	0.397768	0.40037
chr01	3439032	A	A	A/AATCATC	A/AATCATC					56	76	0.224624	0.177632	0.25	0.210526	-0.0394737	0.667866	0.17531	0.397768	0.40037
chr01	3440065	G	G	G/A	G/A					56	71	0.237425	0.18008	0.232143	0.309859	0.0777163	0.404119	0.393491	0.397768	0.40037
chr01	3440089	T	C	T/C	T/C					57	69	0.23341	0.180015	0.298246	0.246377	-0.0518688	0.568286	0.245433	0.397768	0.40037
chr01	3441404	T	T	T/C	T/C					70	87	0.225287	0.167488	0.157143	0.241379	0.0842365	0.329134	0.482627	0.397768	0.40037
chr01	3441408	T	T	T/C	T/C					69	89	0.21332	0.163166	0.15942	0.258427	0.0990067	0.235753	0.627543	0.397768	0.40037
chr01	3441491	T	T	T/C	T/C					71	91	0.217149	0.166692	0.28169	0.307692	0.0260022	0.765247	0.116198	0.397768	0.40037
chr01	3441830	T	C	T/C	T/C					85	105	0.20056	0.153501	0.329412	0.371429	0.0420168	0.590282	0.228941	0.397768	0.40037
chr01	3449679	G	A	G/A	G/A					81	85	0.208569	0.159187	0.296296	0.282353	-0.0139434	0.853629	0.0687307	0.397768	0.40037
chr01	3454269	G	A	G/A	G/A					59	63	0.230024	0.179177	0.271186	0.31746	0.0462739	0.636473	0.19622	0.397768	0.40037
chr01	3454382	C	T	C/T	C/T					63	68	0.235994	0.176237	0.31746	0.323529	0.00606909	0.94821	0.0230953	0.397768	0.40037
chr01	3455073	C	A	C/A	C/A					72	85	0.222059	0.163889	0.25	0.247059	-0.00294118	0.980804	0.00841784	0.397768	0.40037
chr01	3455683	T	T	T/A	T/A					65	77	0.227772	0.175624	0.323077	0.272727	-0.0503497	0.566087	0.247117	0.397768	0.40037
chr01	3457427	C	T	C/T	C/T					74	46	0.240306	0.185664	0.418919	0.369565	-0.0493537	0.604279	0.218762	0.397768	0.40037
chr01	3460515	C	G	C/G	C/G					70	80	0.230357	0.173214	0.285714	0.2375	-0.0482143	0.581084	0.235761	0.370867	0.430782
chr01	3469687	A	A	A/G	A/G					57	68	0.23323	0.174407	0.245614	0.235294	-0.0103199	0.914417	0.0388557	0.370867	0.430782
chr01	3472536	G	G	G/T	G					53	69	0.236806	0.184578	0.113208	0.101449	-0.0117583	0.89942	0.0460374	0.370867	0.430782
chr01	3472933	G	G	G/C	G/C					54	51	0.250545	0.19281	0.277778	0.196078	-0.0816993	0.386923	0.412376	0.370867	0.430782
chr01	3473318	C	C	C/T	C/T					60	64	0.2375	0.177083	0.283333	0.328125	0.0447917	0.645071	0.190392	0.370867	0.430782
chr01	3473594	C	C	C/A	C/A					76	79	0.222851	0.169221	0.210526	0.265823	0.0552965	0.531294	0.274665	0.370867	0.430782
chr01	3473794	A	A	A/T	A/T					95	80	0.210526	0.160526	0.326316	0.275	-0.0513158	0.542891	0.265287	0.370867	0.430782
chr01	3474156	G	G	G/A	G/A					77	67	0.220198	0.173483	0.363636	0.19403	-0.169607	0.0557888	1.25345	0.370867	0.430782
chr01	3475077	G	G	G	G/A					72	84	0.212302	0.166667	0.0833333	0.238095	0.154762	0.0705859	1.15128	0.370867	0.430782
chr01	3476146	A	A	A/T	A/T					67	74	0.226301	0.171843	0.179104	0.22973	0.0506253	0.571086	0.243299	0.370867	0.430782
chr01	3476234	A	A	A/T	A/T					80	64	0.225	0.175	0.2375	0.171875	-0.065625	0.462707	0.334693	0.370867	0.430782
chr01	3476261	A	A	A/G	A/G					79	62	0.227644	0.174153	0.265823	0.209677	-0.0561454	0.525895	0.279101	0.370867	0.430782
chr01	3476525	AAG	AAG	AAG/A	AAG/A					89	77	0.214942	0.161243	0.314607	0.285714	-0.0288925	0.732653	0.135101	0.370867	0.430782
chr01	3476540	C	C	C/G	C/G					90	83	0.21004	0.161446	0.333333	0.240964	-0.0923695	0.257948	0.588467	0.370867	0.430782
chr01	3477237	A	A	A/C	A/C					104	88	0.201923	0.156469	0.259615	0.193182	-0.0664336	0.388122	0.411031	0.370867	0.430782
chr01	3478649	A	A	A/T	A/T					78	96	0.207532	0.157853	0.192308	0.135417	-0.056891	0.477704	0.320841	0.370867	0.430782
chr01	3479400	G	G	G/A	G/A					85	81	0.21191	0.159768	0.211765	0.148148	-0.0636166	0.427914	0.368643	0.370867	0.430782
chr01	3479542	A	A	A/G	A/G					85	80	0.211029	0.163971	0.247059	0.325	0.0779412	0.357928	0.446204	0.370867	0.430782
chr01	3479832	T	T	T/A	T/A					87	104	0.202697	0.15473	0.241379	0.269231	0.0278515	0.738052	0.131913	0.370867	0.430782
chr01	3480767	A	A	A/T	A/T					94	94	0.202128	0.159574	0.308511	0.170213	-0.138298	0.0855829	1.06761	0.364241	0.438611
chr01	3481014	AAAAAGGGCAAT	AAAAAGGGCAAT	AAAAAGGGCAAT/A	AAAAAGGGCAAT/A					47	45	0.251537	0.203783	0.361702	0.266667	-0.0950355	0.378724	0.421677	0.364241	0.438611
chr01	3481292	T	T	T/TC	T/TC					91	80	0.214698	0.161676	0.252747	0.225	-0.0277473	0.736853	0.132619	0.364241	0.438611
chr01	3482346	T	T	T/A	T/A					69	71	0.223515	0.176975	0.318841	0.197183	-0.121657	0.167966	0.774778	0.364241	0.438611
chr01	3482389	T	T	T/C	T/C					87	74	0.210003	0.162007	0.229885	0.310811	0.0809258	0.335133	0.474783	0.364241	0.438611
chr01	3482391	C	C	C/T	C/T					90	71	0.216901	0.166197	0.2	0.295775	0.0957746	0.262148	0.581454	0.364241	0.438611
chr01	3482715	T	T	T/C	T/C					76	61	0.230587	0.178171	0.289474	0.442623	0.153149	0.0871826	1.05957	0.364241	0.438611	Soltu.DM.01G003270=MODERATE	Soltu.DM.01G003270=missense_variant	Soltu.DM.01G003270=c.179A>G	Soltu.DM.01G003270=p.Asn60Ser
chr01	3482863	A	G	A/G	A/G					96	73	0.211187	0.16153	0.25	0.315068	0.0650685	0.434513	0.361997	0.364241	0.438611	Soltu.DM.01G003270=MODERATE	Soltu.DM.01G003270=missense_variant	Soltu.DM.01G003270=c.31T>C	Soltu.DM.01G003270=p.Phe11Leu
chr01	3483911	T	T	T/C	T/C					51	53	0.242693	0.18572	0.235294	0.169811	-0.0654828	0.538492	0.268821	0.364241	0.438611
chr01	3483921	G	G	G/T	G/T					52	50	0.250769	0.189231	0.153846	0.12	-0.0338462	0.70126	0.154121	0.364241	0.438611
chr01	3484819	T	T	T/G	T/G					64	77	0.232143	0.174919	0.25	0.246753	-0.00324675	0.974005	0.0114387	0.364241	0.438611
chr01	3484843	C	C	C/A	C/A					65	80	0.222115	0.173077	0.107692	0.175	0.0673077	0.45051	0.346296	0.364241	0.438611
chr01	3484865	G	G	G/A	G/A					63	74	0.228443	0.173531	0.301587	0.216216	-0.0853711	0.35093	0.45478	0.364241	0.438611
chr01	3485721	C	C	C/A	C/A					48	80	0.241667	0.183333	0.270833	0.2625	-0.00833333	0.94901	0.0227291	0.364241	0.438611
chr01	3485752	A	A	A/T	A/T					41	64	0.258384	0.195503	0.268293	0.296875	0.0285823	0.775645	0.110337	0.364241	0.438611
chr01	3488158	A	G	A/G	A/G					40	48	0.270833	0.204167	0.275	0.229167	-0.0458333	0.65127	0.186239	0.364241	0.438611
chr01	3488736	G	A	G/A	G/A					57	63	0.242272	0.179616	0.350877	0.301587	-0.0492899	0.603479	0.219338	0.364241	0.438611
chr01	3488887	G	C	G/C	G/C					46	73	0.243002	0.184634	0.326087	0.356164	0.0300774	0.74945	0.125257	0.364241	0.438611
chr01	3489547	A	T	A/T	A/T					56	72	0.244048	0.18254	0.267857	0.236111	-0.031746	0.742651	0.129215	0.364241	0.438611
chr01	3490053	G	A	G/A	G/A					68	80	0.227941	0.173529	0.367647	0.275	-0.0926471	0.280144	0.552619	0.364241	0.438611
chr01	3490325	G	A	G/A	G/A					74	76	0.219772	0.167141	0.310811	0.302632	-0.00817923	0.89982	0.0458443	0.364241	0.438611
chr01	3490590	C	C	C/T	C/T					96	68	0.221814	0.167279	0.354167	0.308824	-0.0453431	0.590282	0.228941	0.364241	0.438611	Soltu.DM.01G003280=MODERATE | Soltu.DM.01G003280=MODERATE	Soltu.DM.01G003280=missense_variant | Soltu.DM.01G003280=missense_variant	Soltu.DM.01G003280=c.1498G>A | Soltu.DM.01G003280=c.1393G>A	Soltu.DM.01G003280=p.Gly500Ser | Soltu.DM.01G003280=p.Gly465Ser
chr01	3490965	C	C	C/T	C/T					79	89	0.211208	0.159152	0.303797	0.337079	0.0332812	0.688662	0.161994	0.364241	0.438611	Soltu.DM.01G003280=MODERATE | Soltu.DM.01G003280=MODERATE	Soltu.DM.01G003280=missense_variant | Soltu.DM.01G003280=missense_variant	Soltu.DM.01G003280=c.1123G>A | Soltu.DM.01G003280=c.1018G>A	Soltu.DM.01G003280=p.Gly375Arg | Soltu.DM.01G003280=p.Gly340Arg
chr01	3491146	A	G	A/G	A/G					64	79	0.22053	0.173259	0.3125	0.379747	0.0672468	0.442511	0.354075	0.364241	0.438611
chr01	3491304	T	T	T/C	T/C					98	86	0.204556	0.157807	0.193878	0.27907	0.0851922	0.285943	0.543721	0.364241	0.438611	Soltu.DM.01G003280=MODERATE | Soltu.DM.01G003280=MODERATE	Soltu.DM.01G003280=missense_variant | Soltu.DM.01G003280=missense_variant	Soltu.DM.01G003280=c.784A>G | Soltu.DM.01G003280=c.679A>G	Soltu.DM.01G003280=p.Asn262Asp | Soltu.DM.01G003280=p.Asn227Asp
chr01	3492915	TTAGG	TTAGG	TTAGG/T	TTAGG/T					73	54	0.236175	0.17656	0.383562	0.277778	-0.105784	0.244751	0.611275	0.364241	0.438611
chr01	3493153	G	G	G/A	G/A				QTL	81	86	0.21447	0.162216	0.37037	0.197674	-0.172696	0.0393921	1.40459	0.364241	0.438611
chr01	3493662	GA	GA	GA/G	GA/G					41	41	0.268293	0.195122	0.439024	0.512195	0.0731707	0.522695	0.281751	0.364241	0.438611
chr01	3494131	T	A	T/A	T/A					71	87	0.214182	0.164319	0.408451	0.287356	-0.121094	0.15177	0.818815	0.364241	0.438611
chr01	3494289	T	A	T/A	T/A					55	53	0.250086	0.192453	0.309091	0.264151	-0.04494	0.677664	0.168985	0.364241	0.438611
chr01	3494569	C	C	C/CT	C/CT					81	74	0.21705	0.168836	0.17284	0.310811	0.137971	0.108778	0.963458	0.364241	0.438611
chr01	3497718	A	A	A/G	A/G					71	68	0.227423	0.171085	0.408451	0.279412	-0.129039	0.14817	0.829239	0.364241	0.438611
chr01	3502812	A	A	A/G	A/G					93	64	0.223454	0.168347	0.322581	0.21875	-0.103831	0.234953	0.629019	0.364241	0.438611
chr01	3502827	G	G	G/A	G/A					87	57	0.220811	0.169994	0.344828	0.245614	-0.0992136	0.267347	0.572925	0.364241	0.438611
chr01	3503066	G	G	G/T	G/T					81	92	0.211755	0.162104	0.333333	0.173913	-0.15942	0.0557888	1.25345	0.364241	0.438611
chr01	3504128	C	C	C/A	C/A					70	85	0.22605	0.168908	0.228571	0.235294	0.00672269	0.941612	0.0261282	0.364241	0.438611
chr01	3504874	G	G	G/A	G/A					60	81	0.228395	0.17716	0.433333	0.345679	-0.0876543	0.327135	0.485274	0.364241	0.438611
chr01	3505595	A	A	A/T	A/T					72	72	0.222222	0.166667	0.277778	0.236111	-0.0416667	0.641472	0.192822	0.364241	0.438611
chr01	3506621	C	C	C/A	C/A					64	42	0.248512	0.191964	0.28125	0.166667	-0.114583	0.252549	0.597654	0.364241	0.438611
chr01	3506629	G	G	G/A	G/A					64	47	0.237367	0.185505	0.34375	0.234043	-0.109707	0.25195	0.598686	0.364241	0.438611
chr01	3508890	C	C	C/T	C/T					83	95	0.205707	0.160685	0.289157	0.326316	0.0371592	0.654869	0.183846	0.364241	0.438611
chr01	3543438	CAT	CAT	CAT/C	CAT/C					56	49	0.252551	0.193878	0.285714	0.22449	-0.0612245	0.54829	0.260989	0.364241	0.438611
chr01	3544796	T	T	T/C	T/C					47	56	0.265198	0.194149	0.12766	0.285714	0.158055	0.117576	0.92968	0.364241	0.438611
chr01	3544833	A	A	A/T	A/T					49	57	0.251701	0.189044	0.142857	0.280702	0.137845	0.162368	0.789501	0.364241	0.438611
chr01	3548273	TA	TA	TA/T	TA/T					58	53	0.245608	0.187378	0.155172	0.169811	0.0146389	0.882424	0.0543229	0.364241	0.438611
chr01	3571737	T	T	T/C	T/C					62	59	0.237835	0.182613	0.403226	0.355932	-0.0472936	0.59888	0.22266	0.364241	0.438611
chr01	3571756	A	A	A/C	A/C					70	58	0.242365	0.17931	0.428571	0.362069	-0.0665025	0.467107	0.330584	0.364241	0.438611
chr01	3571814	C	C	C/T	C/T					72	45	0.25	0.188889	0.430556	0.311111	-0.119444	0.211158	0.675393	0.364241	0.438611
chr01	3572422	T	T	T/C	T/C					126	88	0.202742	0.154942	0.388889	0.352273	-0.0366162	0.632074	0.199232	0.364241	0.438611
chr01	3572445	C	C	C/T	C/T					130	92	0.197157	0.146488	0.346154	0.369565	0.0234114	0.770046	0.113483	0.364241	0.438611
chr01	3572462	C	C	C/T	C/T					119	91	0.200388	0.150614	0.336134	0.351648	0.0155139	0.84983	0.0706679	0.364241	0.438611
chr01	3572617	C	C	C/T	C/T					110	88	0.197727	0.152273	0.445455	0.340909	-0.104545	0.176565	0.753096	0.364241	0.438611
chr01	3594186	C	C	C/A	C/A					62	72	0.225358	0.172043	0.241935	0.166667	-0.0752688	0.39772	0.400422	0.388182	0.410965
chr01	3594439	T	T	T/G	T/G					50	62	0.247097	0.187097	0.22	0.209677	-0.0103226	0.913417	0.0393308	0.388182	0.410965
chr01	3594550	T	T	T/C	T/C					62	69	0.232585	0.172043	0.258065	0.275362	0.0172978	0.845231	0.0730246	0.388182	0.410965
chr01	3600067	T	T	T/G	T/G					69	69	0.231884	0.173913	0.188406	0.15942	-0.0289855	0.732653	0.135101	0.502254	0.299077	Soltu.DM.01G003430=MODERATE	Soltu.DM.01G003430=missense_variant	Soltu.DM.01G003430=c.760T>G	Soltu.DM.01G003430=p.Ser254Ala
chr01	3611113	C	C	C/T	C/T					60	66	0.233333	0.177273	0.2	0.19697	-0.0030303	0.986803	0.0057697	0.502254	0.299077
chr01	3612547	G	G	G/T	G/T					68	73	0.222804	0.170024	0.308824	0.30137	-0.00745367	0.931014	0.0310439	0.502254	0.299077
chr01	3656045	CTA	CTA	CTA/C	CTA/C					49	42	0.265306	0.197279	0.326531	0.238095	-0.0884354	0.40052	0.397376	0.344979	0.462207
chr01	3670611	A	A	A/T	A/T					65	59	0.232073	0.177575	0.246154	0.152542	-0.0936115	0.297141	0.527038	0.297141	0.527038
chr01	3771805	A	A	A/T	A/T					62	81	0.226603	0.172043	0.403226	0.308642	-0.0945838	0.285743	0.544025	0.285743	0.544025
chr01	3811169	G	G	G/A	G/A					82	81	0.217555	0.168323	0.365854	0.407407	0.0415537	0.619076	0.208256	0.420591	0.37614
chr01	3854384	G	G	G/A	G/A					70	79	0.21953	0.165461	0.4	0.379747	-0.0202532	0.820236	0.0860612	0.483189	0.315883
chr01	3912848	G	G	G/C	G/C					75	90	0.211111	0.162222	0.373333	0.233333	-0.14	0.0895821	1.04778	0.422965	0.373696
chr01	3919016	G	G	G/A	G/A					76	68	0.229876	0.170279	0.355263	0.338235	-0.0170279	0.837832	0.0768428	0.422965	0.373696
chr01	3919604	C	C	C/A	C/A					78	73	0.222164	0.16895	0.192308	0.205479	0.0131718	0.885423	0.0528492	0.422965	0.373696	Soltu.DM.01G003830=MODERATE	Soltu.DM.01G003830=missense_variant	Soltu.DM.01G003830=c.269G>T	Soltu.DM.01G003830=p.Arg90Leu
chr01	3933550	G	A	G/A	G/A					73	68	0.224819	0.171837	0.315068	0.367647	0.0525786	0.54869	0.260673	0.422965	0.373696
chr01	3935532	C	C	C/T	C/T					91	73	0.220081	0.163932	0.318681	0.342466	0.0237844	0.787043	0.104002	0.422965	0.373696
chr01	3936058	T	T	T/A	T/A					55	78	0.233333	0.178788	0.381818	0.384615	0.0027972	0.976005	0.010548	0.422965	0.373696
chr01	3938077	C	C	C/T	C/T					42	41	0.272938	0.209059	0.214286	0.292683	0.0783972	0.44951	0.347261	0.422965	0.373696
chr01	3938300	T	T	T/A	T/A					67	64	0.228545	0.178871	0.328358	0.28125	-0.0471082	0.618876	0.208396	0.422965	0.373696
chr01	3939544	A	A	A/G	A/G					53	52	0.251814	0.186865	0.132075	0.192308	0.0602322	0.562088	0.250196	0.422965	0.373696
chr01	3939586	G	G	G/A	G/A					62	71	0.228987	0.175829	0.209677	0.239437	0.0297592	0.75105	0.124331	0.422965	0.373696
chr01	3940135	C	C	C/T	C/T					82	76	0.212773	0.165918	0.341463	0.276316	-0.0651476	0.457908	0.339221	0.422965	0.373696
chr01	3940267	C	C	C/T	C/T					73	68	0.223811	0.172844	0.383562	0.279412	-0.10415	0.238152	0.623145	0.422965	0.373696
chr01	3940588	A	A	A/T	A/T					77	95	0.213807	0.158715	0.142857	0.115789	-0.0270677	0.734053	0.134272	0.422965	0.373696
chr01	3952504	A	A	A/G	A/G					65	63	0.22735	0.179243	0.246154	0.15873	-0.0874237	0.330734	0.480521	0.422965	0.373696
chr01	3955179	G	G	G/A	G/A					43	50	0.265116	0.198605	0.395349	0.24	-0.155349	0.131374	0.881491	0.422965	0.373696
chr01	3955543	TAAGTTACCTGCTACTGCAGAAA	TAAGTTACCTGCTACTGCAGAAA	TAAGTTACCTGCTACTGCAGAAA/T	TAAGTTACCTGCTACTGCAGAAA/T					50	52	0.261538	0.187692	0.28	0.25	-0.03	0.75205	0.123754	0.422965	0.373696
chr01	3957688	A	G	A/G	A/G					63	54	0.240741	0.185185	0.238095	0.314815	0.0767196	0.423115	0.373541	0.422965	0.373696
chr01	3958254	T	T	T/C	T/C					70	65	0.232967	0.17033	0.314286	0.384615	0.0703297	0.429914	0.366618	0.422965	0.373696
chr01	3958979	G	G	G/A	G/A					91	76	0.218913	0.167438	0.351648	0.289474	-0.0621747	0.442511	0.354075	0.422965	0.373696
chr01	3959055	C	C	C/T	C/T					80	68	0.224265	0.173529	0.35	0.279412	-0.0705882	0.421716	0.37498	0.422965	0.373696
chr01	3959668	C	C	C/T	C/T					61	85	0.231244	0.172806	0.245902	0.364706	0.118804	0.170966	0.767091	0.422965	0.373696
chr01	3963458	C	C	C/A	C/A					60	46	0.247826	0.191304	0.4	0.217391	-0.182609	0.0589882	1.22923	0.422965	0.373696
chr01	3964821	T	T	T/C	T/C					91	88	0.214161	0.158841	0.263736	0.238636	-0.0250999	0.761048	0.118588	0.422965	0.373696
chr01	3967562	T	T	T/A	T/A					56	62	0.241935	0.179724	0.392857	0.290323	-0.102535	0.278344	0.555418	0.422965	0.373696
chr01	3974912	T	T	T/C	T/C					51	55	0.258467	0.190018	0.313725	0.272727	-0.0409982	0.661068	0.179754	0.422965	0.373696
chr01	3975536	T	T	T/G	T/G					67	58	0.237005	0.181163	0.328358	0.396552	0.0681935	0.466107	0.331515	0.422965	0.373696
chr01	3984412	T	T	T/G	T/G					77	77	0.220779	0.168831	0.324675	0.337662	0.012987	0.914017	0.0390456	0.484861	0.314383
chr01	3984860	C	C	C/T	C/T					74	54	0.23023	0.178178	0.337838	0.37037	0.0325325	0.726255	0.138911	0.484861	0.314383
chr01	3984895	C	C	C/A	C/A					73	66	0.223122	0.170403	0.356164	0.318182	-0.0379826	0.666467	0.176222	0.484861	0.314383
chr01	3985081	G	A	G/A	G/A					67	58	0.237519	0.180648	0.373134	0.362069	-0.0110654	0.906819	0.0424796	0.484861	0.314383
chr01	3985083	T	T	T/A	T/A					68	56	0.236345	0.180672	0.367647	0.392857	0.0252101	0.789642	0.10257	0.484861	0.314383
chr01	3986810	T	T	T/G	T/G					63	66	0.23088	0.175325	0.492063	0.318182	-0.173882	0.0525895	1.2791	0.484861	0.314383
chr01	3987097	A	A	A/T	A/T					64	57	0.234649	0.177906	0.296875	0.315789	0.0189145	0.844031	0.0736415	0.484861	0.314383
chr01	3987342	C	C	C/T	C/T					75	61	0.231913	0.177049	0.293333	0.245902	-0.0474317	0.591682	0.227912	0.484861	0.314383
chr01	3987436	T	T	T/A	T/A					67	58	0.238034	0.18245	0.343284	0.293103	-0.0501801	0.589882	0.229235	0.484861	0.314383
chr01	3987437	T	T	T/A	T/A					68	57	0.23323	0.177245	0.323529	0.280702	-0.0428277	0.646871	0.189183	0.484861	0.314383
chr01	3987441	T	T	T/TTATAA	T/TTATAA					66	57	0.239234	0.182616	0.333333	0.280702	-0.0526316	0.570886	0.243451	0.484861	0.314383
chr01	3987792	A	A	A/T	A/T					72	54	0.240741	0.180556	0.416667	0.388889	-0.0277778	0.772845	0.111907	0.484861	0.314383
chr01	3988350	C	C	C/T	C/T					52	87	0.235411	0.174403	0.326923	0.275862	-0.051061	0.570886	0.243451	0.484861	0.314383
chr01	3988990	G	G	G/A	G/A					75	82	0.21252	0.162764	0.28	0.231707	-0.0482927	0.566687	0.246657	0.484861	0.314383
chr01	3989258	C	C	C/T	C/T					54	70	0.246032	0.182011	0.333333	0.314286	-0.0190476	0.839232	0.0761179	0.484861	0.314383
chr01	3989639	G	G	G/A	G/A					86	83	0.213785	0.158588	0.244186	0.277108	0.0329224	0.689662	0.161364	0.484861	0.314383
chr01	3989845	G	G	G/A	G/A					93	68	0.221379	0.170145	0.225806	0.191176	-0.03463	0.685063	0.164269	0.484861	0.314383
chr01	3990632	C	C	C/A	C/A					84	112	0.205357	0.157738	0.285714	0.214286	-0.0714286	0.381924	0.418023	0.484861	0.314383
chr01	3991580	A	A	A/G	A/G					81	72	0.219136	0.166667	0.283951	0.208333	-0.0756173	0.381124	0.418934	0.484861	0.314383
chr01	3991762	G	G	G/A	G/A					92	98	0.197427	0.153949	0.217391	0.193878	-0.0235138	0.772046	0.112357	0.484861	0.314383
chr01	3992358	T	T	T/G	T/G					75	95	0.207719	0.160702	0.253333	0.252632	-0.000701754	0.995201	0.00208921	0.484861	0.314383
chr01	3992385	T	T	T/G	T/G					75	99	0.210101	0.163636	0.226667	0.242424	0.0157576	0.854229	0.0684256	0.484861	0.314383
chr01	3992588	C	C	C/T	C/T					80	90	0.209722	0.159722	0.2	0.266667	0.0666667	0.415117	0.38183	0.484861	0.314383
chr01	3992694	A	A	A/G	A/G					76	77	0.21309	0.166097	0.223684	0.194805	-0.028879	0.762448	0.11779	0.484861	0.314383
chr01	3992725	C	C	C/T	C/T					63	67	0.226013	0.17484	0.269841	0.223881	-0.0459607	0.617676	0.209239	0.484861	0.314383
chr01	3992729	T	T	T/A	T/A					70	72	0.230952	0.175397	0.271429	0.208333	-0.0630952	0.482903	0.31614	0.484861	0.314383
chr01	3993012	A	A	A/G	A/G					81	79	0.218315	0.167526	0.259259	0.291139	0.03188	0.681464	0.166557	0.484861	0.314383
chr01	3993309	AT	AT	AT/A	AT/A					85	70	0.216807	0.164706	0.188235	0.314286	0.12605	0.132973	0.876235	0.484861	0.314383
chr01	3993325	G	G	G/C	G/C					76	65	0.22004	0.166397	0.210526	0.323077	0.112551	0.19776	0.703861	0.484861	0.314383
chr01	3993516	T	T	T/C	T/C					69	56	0.238354	0.179348	0.362319	0.482143	0.119824	0.19816	0.702983	0.484861	0.314383
chr01	3994306	G	G	G/T	G/T					93	102	0.197027	0.154333	0.215054	0.215686	0.000632511	0.995801	0.00182751	0.484861	0.314383
chr01	3994514	G	G	G/C	G/C					100	84	0.205238	0.157143	0.22	0.190476	-0.0295238	0.712857	0.146997	0.484861	0.314383
chr01	3994564	G	G	G/GTGACATAC	G/GTGACATAC					101	81	0.205721	0.16245	0.19802	0.185185	-0.0128346	0.887023	0.0520653	0.484861	0.314383
chr01	3995304	C	C	C/A	C/A					93	88	0.206012	0.158113	0.172043	0.227273	0.0552297	0.484903	0.314345	0.484861	0.314383
chr01	3995639	C	C	C/G	C/G					77	88	0.214286	0.162338	0.298701	0.25	-0.0487013	0.563687	0.248962	0.484861	0.314383
chr01	3995859	G	G	G/A	G/A					62	62	0.225806	0.177419	0.322581	0.225806	-0.0967742	0.307738	0.511818	0.484861	0.314383
chr01	3995883	G	G	G/C	G/C					67	67	0.223881	0.179104	0.268657	0.223881	-0.0447761	0.655069	0.183713	0.484861	0.314383
chr01	3996050	AT	AT	AT/A	AT/A					87	109	0.210693	0.154487	0.241379	0.229358	-0.0120215	0.885623	0.0527512	0.484861	0.314383
chr01	3996576	A	A	A/G	A/G					80	91	0.212637	0.162637	0.25	0.263736	0.0137363	0.876625	0.0571863	0.484861	0.314383
chr01	3997164	T	T	T/C	T/C					70	78	0.226007	0.167399	0.371429	0.333333	-0.0380952	0.665467	0.176874	0.484861	0.314383
chr01	3997281	T	T	T/G	T/G					81	85	0.213072	0.165723	0.259259	0.258824	-0.00043573	0.992402	0.00331258	0.484861	0.314383
chr01	3997394	A	A	A/T	A/T					78	89	0.209738	0.159176	0.294872	0.280899	-0.0139729	0.867427	0.0617673	0.484861	0.314383
chr01	3997644	A	A	A/G	A/G					87	92	0.207396	0.161294	0.37931	0.228261	-0.151049	0.0659868	1.18054	0.484861	0.314383
chr01	3997872	T	T	T/G	T/G					86	83	0.214206	0.163351	0.22093	0.228916	0.00798543	0.931614	0.0307641	0.484861	0.314383
chr01	3998608	T	T	T/C	T/C					84	102	0.205182	0.156863	0.333333	0.196078	-0.137255	0.095181	1.02145	0.484861	0.314383
chr01	3998972	G	G	G/A	G/A					77	86	0.218665	0.164301	0.285714	0.22093	-0.0647841	0.434113	0.362397	0.484861	0.314383
chr01	3998983	C	C	C/A	C/A					69	81	0.223833	0.167472	0.304348	0.234568	-0.0697799	0.423115	0.373541	0.484861	0.314383
chr01	3999995	C	C	C/T	C/T					92	86	0.208291	0.158746	0.26087	0.174419	-0.086451	0.296541	0.527916	0.484861	0.314383
chr01	4000727	AT	AT	AT/A	AT/A					59	70	0.235835	0.179661	0.237288	0.285714	0.0484262	0.59888	0.22266	0.525702	0.279261
chr01	4000785	T	T	T/C	T/C					72	87	0.220785	0.166667	0.277778	0.241379	-0.0363985	0.652869	0.185174	0.525702	0.279261	Soltu.DM.01G003920=MODERATE	Soltu.DM.01G003920=missense_variant	Soltu.DM.01G003920=c.998T>C	Soltu.DM.01G003920=p.Val333Ala
chr01	4001025	T	T	T/C	T/C					76	93	0.211941	0.164686	0.210526	0.193548	-0.0169779	0.844631	0.0733329	0.525702	0.279261
chr01	4001507	T	T	T/A	T/A					55	71	0.236876	0.18233	0.163636	0.126761	-0.0368758	0.691862	0.159981	0.525702	0.279261
chr01	4001952	C	C	C/T	C/T					87	92	0.215017	0.16067	0.356322	0.282609	-0.0737131	0.367327	0.434948	0.525702	0.279261
chr01	4001986	C	C	C/T	C/T					96	95	0.19693	0.154934	0.3125	0.263158	-0.0493421	0.55229	0.257833	0.525702	0.279261
chr01	4002215	T	T	T/C	T/C					57	69	0.239512	0.17849	0.298246	0.26087	-0.037376	0.682464	0.165921	0.525702	0.279261
chr01	4002759	G	G	G/A	G/A					73	75	0.221918	0.169132	0.273973	0.333333	0.0593607	0.524095	0.28059	0.525702	0.279261
chr01	4003366	A	A	A/C	A/C					66	50	0.253333	0.187879	0.242424	0.32	0.0775758	0.424915	0.371698	0.525702	0.279261
chr01	4003470	T	T	T/G	T/G					72	64	0.229167	0.171875	0.319444	0.359375	0.0399306	0.653669	0.184642	0.525702	0.279261
chr01	4003611	T	T	T/C	T/C					105	89	0.209738	0.156982	0.27619	0.258427	-0.0177635	0.825635	0.083212	0.525702	0.279261
chr01	4003684	A	A	A/T	A/T					101	88	0.204658	0.156616	0.267327	0.238636	-0.0286904	0.720456	0.142393	0.525702	0.279261
chr01	4004064	A	A	A/G	A/G					78	70	0.220513	0.167766	0.294872	0.257143	-0.0377289	0.670266	0.173753	0.525702	0.279261
chr01	4004653	C	C	C/T	C/T					75	69	0.22029	0.171594	0.28	0.275362	-0.00463768	0.968406	0.0139424	0.525702	0.279261
chr01	4006123	C	C	C/T	C/T					77	99	0.20202	0.155844	0.25974	0.242424	-0.017316	0.835833	0.0778806	0.525702	0.279261
chr01	4006138	T	T	T/C	T/C					85	110	0.203743	0.15508	0.270588	0.254545	-0.0160428	0.840632	0.0753941	0.525702	0.279261
chr01	4006184	C	C	C/CA	C/CA					89	101	0.204361	0.154856	0.224719	0.277228	0.0525086	0.515097	0.288111	0.525702	0.279261
chr01	4007563	A	A	A/T	A/T					40	55	0.265909	0.204545	0.15	0.0909091	-0.0590909	0.562887	0.249578	0.525702	0.279261
chr01	4009038	T	T	T/A	T/A					78	81	0.212251	0.165242	0.25641	0.234568	-0.0218424	0.797241	0.0984106	0.525702	0.279261
chr01	4011837	T	T	T/G	T/G					88	77	0.209416	0.160714	0.25	0.233766	-0.0162338	0.847031	0.0721009	0.525702	0.279261
chr01	4017879	A	A	A/G	A/G					74	77	0.220955	0.16848	0.27027	0.324675	0.0544051	0.535293	0.271408	0.525702	0.279261
chr01	4019879	T	T	T/A	T/A					43	61	0.251239	0.191765	0.209302	0.229508	0.0202059	0.835833	0.0778806	0.525702	0.279261
chr01	4019880	C	C	C/A	C/A					43	56	0.26495	0.194352	0.209302	0.160714	-0.048588	0.626875	0.202819	0.525702	0.279261
chr01	4023144	T	T	T/A	T/A					65	84	0.222161	0.169048	0.169231	0.27381	0.104579	0.225955	0.645978	0.498904	0.301983
chr01	4023192	G	G	G/T	G/T					73	89	0.216254	0.163768	0.178082	0.179775	0.00169309	0.989602	0.0045394	0.498904	0.301983
chr01	4023310	A	A	A/G	A/G					57	56	0.240288	0.190163	0.350877	0.303571	-0.0473058	0.644671	0.190662	0.498904	0.301983
chr01	4023333	C	C	C/A	C/A					46	40	0.276087	0.204348	0.413043	0.425	0.0119565	0.89842	0.0465204	0.498904	0.301983
chr01	4026874	A	A	A/G	A/G					68	53	0.235572	0.18202	0.294118	0.264151	-0.0299667	0.746451	0.126999	0.498904	0.301983
chr01	4026912	C	C	C/A	C/A					70	51	0.243978	0.181513	0.328571	0.254902	-0.0736695	0.419316	0.377458	0.498904	0.301983
chr01	4029143	G	G	G/A	G/A					97	74	0.208972	0.163834	0.309278	0.297297	-0.0119811	0.887423	0.0518696	0.498904	0.301983
chr01	4029485	T	T	T/A	T/A					87	64	0.219109	0.171157	0.229885	0.265625	0.0357399	0.688862	0.161868	0.498904	0.301983
chr01	4030399	C	C	C/T	C/T					73	69	0.224538	0.169347	0.273973	0.318841	0.044868	0.582683	0.234567	0.498904	0.301983	Soltu.DM.01G003930=MODERATE	Soltu.DM.01G003930=missense_variant	Soltu.DM.01G003930=c.50C>T	Soltu.DM.01G003930=p.Ser17Phe
chr01	4030467	C	C	C/T	C/T					79	68	0.223939	0.171817	0.278481	0.352941	0.0744602	0.386723	0.4126	0.498904	0.301983	Soltu.DM.01G003930=MODERATE	Soltu.DM.01G003930=missense_variant	Soltu.DM.01G003930=c.118C>T	Soltu.DM.01G003930=p.Arg40Cys
chr01	4030735	T	T	T/G	T/G					72	80	0.213889	0.168056	0.361111	0.2625	-0.0986111	0.263747	0.578812	0.498904	0.301983
chr01	4030803	T	T	T/C	T/C					86	85	0.218741	0.161286	0.244186	0.294118	0.0499316	0.542492	0.265607	0.498904	0.301983
chr01	4030847	T	T	T/C	T/C					83	95	0.210273	0.158402	0.240964	0.273684	0.0327204	0.689462	0.16149	0.498904	0.301983
chr01	4031179	G	G	G/A	G/A					45	47	0.269976	0.205674	0.377778	0.404255	0.0264775	0.829634	0.0811134	0.498904	0.301983	Soltu.DM.01G003930=MODERATE	Soltu.DM.01G003930=missense_variant	Soltu.DM.01G003930=c.169G>A	Soltu.DM.01G003930=p.Ala57Thr
chr01	4031735	A	A	A/G	A/G					78	61	0.232451	0.174023	0.282051	0.377049	0.0949979	0.284943	0.545242	0.498904	0.301983
chr01	4031939	TA	TA	TA/T	TA/T					76	77	0.218216	0.16661	0.276316	0.376623	0.100308	0.256549	0.59083	0.498904	0.301983
chr01	4031949	T	T	T/G	T/G					81	78	0.218424	0.171415	0.271605	0.346154	0.0745489	0.384523	0.415078	0.498904	0.301983
chr01	4031974	T	T	T/A	T/A					78	75	0.222564	0.166667	0.269231	0.333333	0.0641026	0.443111	0.353487	0.498904	0.301983
chr01	4032386	T	T	T/C	T/C					90	91	0.201954	0.157631	0.255556	0.296703	0.0411477	0.632474	0.198958	0.498904	0.301983
chr01	4033120	G	G	G/A	G/A					63	74	0.230802	0.172029	0.285714	0.283784	-0.0019305	0.985603	0.00629804	0.498904	0.301983
chr01	4033901	A	A	A/G	A/G					51	58	0.251859	0.187965	0.196078	0.224138	0.0280595	0.772645	0.11202	0.498904	0.301983
chr01	4033926	T	T	T/A	T/A					52	63	0.245116	0.185287	0.173077	0.206349	0.0332723	0.726855	0.138552	0.498904	0.301983
chr01	4034200	A	A	A/T	A/T					61	79	0.223283	0.17265	0.213115	0.21519	0.00207512	0.982603	0.0076217	0.498904	0.301983
chr01	4034582	C	C	C/T	C/T					58	61	0.235726	0.181741	0.275862	0.327869	0.0520068	0.590282	0.228941	0.498904	0.301983
chr01	4034777	A	A	A/T	A/T					44	47	0.261605	0.201161	0.363636	0.234043	-0.129594	0.209558	0.678696	0.498904	0.301983
chr01	4034836	T	T	T/G	T/G					55	59	0.240678	0.182435	0.363636	0.322034	-0.0416025	0.64767	0.188646	0.498904	0.301983
chr01	4034870	A	A	A/C	A/C					65	63	0.239805	0.178999	0.353846	0.333333	-0.0205128	0.867227	0.0618674	0.498904	0.301983
chr01	4034917	G	G	G/T	G/T					76	71	0.222016	0.170311	0.328947	0.323944	-0.00500371	0.952609	0.0210851	0.498904	0.301983
chr01	4035137	T	T	T/A	T/A					81	74	0.216717	0.165332	0.37037	0.337838	-0.0325325	0.691262	0.160357	0.498904	0.301983
chr01	4035179	T	T	T/C	T/C					77	78	0.222777	0.170163	0.337662	0.320513	-0.0171495	0.827634	0.0821614	0.498904	0.301983
chr01	4035185	C	C	C/T	C/T					72	81	0.212963	0.16821	0.333333	0.320988	-0.0123457	0.886623	0.0522612	0.498904	0.301983
chr01	4035701	G	G	G/A	G/A					57	40	0.254386	0.195614	0.298246	0.25	-0.0482456	0.633473	0.198272	0.498904	0.301983
chr01	4035854	T	T	T/C	T/C					67	62	0.233028	0.176938	0.38806	0.451613	0.0635532	0.475505	0.322845	0.498904	0.301983
chr01	4035929	A	A	A/G	A/G					79	59	0.225488	0.174426	0.341772	0.40678	0.0650075	0.459708	0.337518	0.498904	0.301983
chr01	4036118	TACATAGATAGCATCTAGA	TACATAGATAGCATCTAGA	TACATAGATAGCATCTAGA/T	TACATAGATAGCATCTAGA/T					66	42	0.253247	0.190476	0.257576	0.261905	0.004329	0.975405	0.0108151	0.498904	0.301983
chr01	4036223	A	A	A/T	A/T					58	57	0.238355	0.179068	0.327586	0.298246	-0.0293406	0.779844	0.107992	0.498904	0.301983
chr01	4036243	A	A	A/T	A/T					60	64	0.235417	0.180208	0.4	0.296875	-0.103125	0.257748	0.588804	0.498904	0.301983
chr01	4041043	A	G	A/G	A/G					53	55	0.251115	0.192453	0.377358	0.309091	-0.0682676	0.436913	0.359605	0.414176	0.382815
chr01	4046749	C	C	C/CT	C/CT				QTL	73	65	0.224658	0.174078	0.424658	0.246154	-0.178504	0.0439912	1.35663	0.414176	0.382815
chr01	4046905	C	C	C/CA	C/CA					66	58	0.229885	0.180251	0.333333	0.327586	-0.00574713	0.946811	0.0237369	0.414176	0.382815
chr01	4047114	C	C	C/T	C/T					80	70	0.225	0.169643	0.325	0.314286	-0.0107143	0.89842	0.0465204	0.414176	0.382815
chr01	4047325	C	C	C/T	C/T					51	52	0.247738	0.190422	0.294118	0.384615	0.0904977	0.371726	0.429777	0.414176	0.382815
chr01	4048702	C	C	C/T	C/T					84	75	0.217143	0.165238	0.309524	0.213333	-0.0961905	0.261948	0.581786	0.414176	0.382815
chr01	4048911	T	T	T/C	T/C					75	63	0.229206	0.177143	0.186667	0.206349	0.0196825	0.825635	0.083212	0.414176	0.382815
chr01	4048980	C	C	C/G	C/G					69	72	0.225242	0.173913	0.202899	0.152778	-0.0501208	0.564887	0.248038	0.414176	0.382815
chr01	4049174	C	C	C/A	C/A					86	93	0.206427	0.156164	0.232558	0.107527	-0.125031	0.121376	0.915868	0.414176	0.382815
chr01	4049226	CTTGCTAACCCTCAAGATTAGCGTGT	CTTGCTAACCCTCAAGATTAGCGTGT	CTTGCTAACCCTCAAGATTAGCGTGT/C	CTTGCTAACCCTCAAGATTAGCGTGT				QTL	86	93	0.203676	0.157164	0.255814	0.0860215	-0.169792	0.034993	1.45602	0.414176	0.382815
chr01	4050653	T	T	T/C	T/C					82	69	0.21368	0.165253	0.207317	0.115942	-0.091375	0.287942	0.540694	0.414176	0.382815
chr01	4051943	C	C	C/CA	C/CA					46	55	0.254941	0.194862	0.326087	0.363636	0.0375494	0.711658	0.147729	0.414176	0.382815
chr01	4052042	T	T	T/C	T/C					69	75	0.226087	0.170435	0.376812	0.306667	-0.0701449	0.429514	0.367023	0.414176	0.382815
chr01	4055510	C	C	C/T	C/T					65	60	0.233333	0.182051	0.323077	0.316667	-0.00641026	0.941812	0.0260359	0.414176	0.382815
chr01	4073414	T	T	T/A	T/A					235	211	0.163235	0.122174	0.187234	0.255924	0.0686901	0.277345	0.55698	0.414176	0.382815
chr01	4074131	G	G	G/T	G/T					136	141	0.185492	0.140697	0.205882	0.241135	0.0352524	0.628874	0.201436	0.414176	0.382815
chr01	4076864	A	A	A/T	A/T					77	63	0.225108	0.171717	0.233766	0.238095	0.004329	0.967806	0.0142115	0.414176	0.382815
chr01	4076944	C	C	C/T	C/T					67	65	0.222044	0.174512	0.223881	0.215385	-0.00849598	0.911418	0.0402825	0.414176	0.382815
chr01	4077076	A	A	A/AT	A/AT					52	49	0.25314	0.19427	0.269231	0.285714	0.0164835	0.864227	0.0633721	0.414176	0.382815
chr01	4077121	A	A	A/G	A/G					56	55	0.246429	0.185065	0.285714	0.145455	-0.14026	0.135373	0.868468	0.414176	0.382815
chr01	4077402	AAT	AAT	AAT/A	AAT/A					59	51	0.252576	0.187438	0.305085	0.215686	-0.0893985	0.346531	0.460258	0.414176	0.382815
chr01	4078148	G	G	G/A	G/A					58	56	0.238916	0.185961	0.206897	0.267857	0.0609606	0.535293	0.271408	0.414176	0.382815
chr01	4078672	T	T	T/A	T/A					71	58	0.236037	0.175814	0.225352	0.224138	-0.00121418	0.994601	0.00235107	0.414176	0.382815
chr01	4080386	G	G	G	G/GA					58	57	0.239564	0.186933	0.103448	0.210526	0.107078	0.281144	0.551072	0.414176	0.382815
chr01	4080451	C	C	C/T	C/T					67	63	0.230751	0.172945	0.149254	0.15873	0.00947643	0.930214	0.0314171	0.414176	0.382815
chr01	4080510	A	A	A/G	A/G					67	62	0.230621	0.175975	0.19403	0.145161	-0.0488686	0.589482	0.229529	0.414176	0.382815
chr01	4081801	G	G	G/T	G/T					55	55	0.236364	0.181818	0.254545	0.254545	0	1	0	0.414176	0.382815
chr01	4082944	G	G	G/A	G/A					51	44	0.258467	0.200089	0.117647	0.204545	0.0868984	0.391922	0.406801	0.414176	0.382815
chr01	4082989	G	G	G/A	G/A					58	46	0.249625	0.188906	0.137931	0.26087	0.122939	0.213757	0.670079	0.414176	0.382815
chr01	4083570	C	C	C/T	C/T					55	48	0.251515	0.19053	0.290909	0.1875	-0.103409	0.292342	0.534109	0.414176	0.382815
chr01	4262115	G	G	G/A	G/A					45	45	0.266667	0.2	0.2	0.244444	0.0444444	0.753249	0.123061	0.753249	0.123061
chr01	4361251	C	C	C	C/T					46	47	0.265032	0.19889	0.0869565	0.12766	0.0407031	0.673665	0.171556	0.468871	0.328946
chr01	4372052	C	C	C/T	C/T					54	54	0.240741	0.185185	0.277778	0.185185	-0.0925926	0.326335	0.486337	0.468871	0.328946
chr01	4419177	C	C	C/A	C/A					165	144	0.176768	0.136237	0.139394	0.159722	0.0203283	0.768646	0.114273	0.534277	0.272234
chr01	4419478	TA	TA	TA	TA					134	102	0.196225	0.147205	0	0	0	1	0	0.534277	0.272234
chr01	4420774	T	T	T/G	T/G					102	98	0.192477	0.15046	0.254902	0.316327	0.0614246	0.437313	0.359208	0.534277	0.272234
chr01	4422006	C	C	C	C/G					155	116	0.182425	0.144661	0.0967742	0.181034	0.0842603	0.246551	0.608094	0.534277	0.272234
chr01	4422452	T	T	T/C	T					117	101	0.190658	0.148599	0.111111	0.0891089	-0.0220022	0.767846	0.114726	0.534277	0.272234
chr01	4423378	T	T	T	T					116	114	0.195705	0.144586	0.0775862	0.0701754	-0.00741077	0.905819	0.0429587	0.534277	0.272234
chr01	4428046	A	A	A/G	A/G					64	63	0.240575	0.178075	0.1875	0.174603	-0.0128968	0.873225	0.0588737	0.534277	0.272234
chr01	4428728	T	T	T/A	T/A					88	76	0.216507	0.164474	0.295455	0.197368	-0.0980861	0.239152	0.621326	0.534277	0.272234
chr01	4428847	A	A	A/G	A/G					91	73	0.217372	0.164082	0.153846	0.219178	0.0653319	0.436113	0.360401	0.534277	0.272234
chr01	4428848	C	C	C/T	C/T					91	72	0.213065	0.163004	0.164835	0.222222	0.0573871	0.4979	0.302858	0.534277	0.272234
chr01	4429132	C	C	C/T	C/T					53	45	0.256184	0.196226	0.301887	0.288889	-0.0129979	0.904019	0.0438223	0.534277	0.272234
chr01	4429176	T	T	T	T/A					49	51	0.252101	0.190876	0.0816327	0.137255	0.0556222	0.544091	0.264328	0.534277	0.272234
chr01	4429183	T	T	T	T/A					49	48	0.26233	0.19898	0.0816327	0.125	0.0433673	0.687263	0.162877	0.534277	0.272234
chr01	4429922	G	G	G/A	G/A					89	92	0.211163	0.162066	0.303371	0.206522	-0.096849	0.242951	0.614481	0.534277	0.272234
chr01	4435477	C	C	C/T	C/T					61	70	0.244262	0.18267	0.245902	0.3	0.0540984	0.566487	0.24681	0.534277	0.272234
chr01	4487202	G	G	G/A	G/A					47	44	0.264507	0.204062	0.340426	0.272727	-0.0676983	0.518496	0.285254	0.456873	0.340204
chr01	4488629	C	C	C/T	C/T					50	70	0.242857	0.185714	0.3	0.214286	-0.0857143	0.373525	0.42768	0.456873	0.340204
chr01	4508350	G	G	G/A	G/A					71	63	0.229376	0.173262	0.239437	0.238095	-0.00134138	0.992202	0.0034001	0.394424	0.404036
chr01	4508375	G	G	G/T	G/T					73	71	0.216863	0.173452	0.246575	0.239437	-0.00713872	0.927415	0.0327261	0.394424	0.404036
chr01	4528935	G	G	G/GT	G/GT					72	55	0.238636	0.183081	0.263889	0.290909	0.0270202	0.780044	0.107881	0.388661	0.410429
chr01	4528962	A	A	A/T	A/T					61	56	0.233314	0.182084	0.278689	0.25	-0.0286885	0.785643	0.104775	0.388661	0.410429
chr01	4530455	C	C	C/A	C/A					44	51	0.252228	0.193405	0.227273	0.27451	0.0472371	0.643871	0.191201	0.388661	0.410429	Soltu.DM.01G004540=MODERATE	Soltu.DM.01G004540=missense_variant	Soltu.DM.01G004540=c.42C>A	Soltu.DM.01G004540=p.Ser14Arg
chr01	4531969	C	C	C/T	C/T					63	54	0.240741	0.18254	0.222222	0.259259	0.037037	0.705459	0.151528	0.388661	0.410429
chr01	4532150	T	T	T/G	T					47	56	0.2481	0.196809	0.170213	0.0892857	-0.0809271	0.410518	0.386668	0.388661	0.410429	Soltu.DM.01G004540=MODERATE	Soltu.DM.01G004540=missense_variant	Soltu.DM.01G004540=c.363T>G	Soltu.DM.01G004540=p.Asp121Glu
chr01	4532768	G	G	G/A	G/A					46	45	0.257971	0.202899	0.347826	0.511111	0.163285	0.109378	0.96107	0.388661	0.410429
chr01	4532858	A	A	A/AT	A/AT					58	61	0.239118	0.181741	0.310345	0.491803	0.181458	0.0513897	1.28912	0.388661	0.410429
chr01	4534347	C	C	C/T	C/T					54	65	0.238177	0.181197	0.259259	0.153846	-0.105413	0.265947	0.575205	0.388661	0.410429	Soltu.DM.01G004540=MODERATE	Soltu.DM.01G004540=missense_variant	Soltu.DM.01G004540=c.986C>T	Soltu.DM.01G004540=p.Ala329Val
chr01	4534872	G	G	G/A	G/A					57	58	0.238052	0.186025	0.298246	0.310345	0.0120992	0.924815	0.0339451	0.388661	0.410429
chr01	4537481	C	C	C/CT	C/CT					47	58	0.241012	0.190389	0.319149	0.189655	-0.129494	0.192362	0.715882	0.388661	0.410429
chr01	4539781	C	C	C/T	C/T					55	62	0.236657	0.185044	0.272727	0.258065	-0.0146628	0.883823	0.0536346	0.388661	0.410429
chr01	4539852	C	C	C/T	C/T					69	72	0.222826	0.167874	0.347826	0.375	0.0271739	0.752849	0.123292	0.388661	0.410429
chr01	4576326	C	C	C/A	C/A					81	92	0.214976	0.159152	0.283951	0.271739	-0.0122115	0.886823	0.0521632	0.380765	0.419342
chr01	4576503	A	A	A/C	A/C					46	42	0.266046	0.204969	0.217391	0.0952381	-0.122153	0.230954	0.636475	0.380765	0.419342
chr01	4578850	T	T	T/A	T/A					81	85	0.215686	0.167175	0.283951	0.270588	-0.0133624	0.859828	0.0655884	0.380765	0.419342
chr01	4578855	A	A	A/C	A/C					64	64	0.234375	0.171875	0.21875	0.140625	-0.078125	0.431514	0.365005	0.380765	0.419342
chr01	4582714	A	A	A/C	A/C					67	61	0.239785	0.177147	0.19403	0.311475	0.117446	0.19776	0.703861	0.375902	0.424926
chr01	4588875	T	T	T/C	T/C					43	52	0.264311	0.207066	0.162791	0.307692	0.144902	0.167766	0.775295	0.375902	0.424926
chr01	4592875	T	T	T/C	T/C					75	79	0.220422	0.167426	0.106667	0.151899	0.0452321	0.60208	0.220346	0.375902	0.424926
chr01	4592932	G	G	G/A	G/A					74	85	0.210652	0.162639	0.148649	0.117647	-0.0310016	0.713657	0.14651	0.375902	0.424926
chr01	4592988	C	C	C/G	C/G					73	77	0.214375	0.169009	0.287671	0.142857	-0.144814	0.0921816	1.03536	0.375902	0.424926	Soltu.DM.01G004570=MODERATE	Soltu.DM.01G004570=missense_variant	Soltu.DM.01G004570=c.149C>G	Soltu.DM.01G004570=p.Thr50Arg
chr01	4593522	A	A	A/G	A/G				QTL	61	62	0.232681	0.175568	0.409836	0.225806	-0.18403	0.0405919	1.39156	0.375902	0.424926
chr01	4593619	T	T	T/C	T/C					60	48	0.254167	0.1875	0.333333	0.25	-0.0833333	0.410918	0.386245	0.375902	0.424926
chr01	4593871	A	A	A/G	A/G					61	69	0.22737	0.174151	0.344262	0.318841	-0.0254217	0.784843	0.105217	0.375902	0.424926
chr01	4593992	C	C	C/T	C/T					58	60	0.243103	0.179885	0.362069	0.366667	0.0045977	0.9992	0.000347505	0.375902	0.424926
chr01	4594128	G	G	G/A	G/A					57	63	0.238931	0.181287	0.368421	0.396825	0.0284043	0.756449	0.121221	0.375902	0.424926
chr01	4594234	G	G	G/T	G/T					48	68	0.231618	0.183824	0.333333	0.294118	-0.0392157	0.683663	0.165158	0.375902	0.424926
chr01	4594246	C	C	C/T	C/T					50	63	0.248889	0.188889	0.34	0.253968	-0.0860317	0.364327	0.438508	0.375902	0.424926
chr01	4594475	C	C	C/T	C/T					58	58	0.241379	0.189655	0.413793	0.275862	-0.137931	0.164167	0.784714	0.375902	0.424926
chr01	4594534	A	A	A/G	A/G					62	51	0.243517	0.185326	0.387097	0.215686	-0.17141	0.0665867	1.17661	0.375902	0.424926
chr01	4594955	G	G	G/A	G/A					50	69	0.249565	0.182319	0.38	0.347826	-0.0321739	0.719656	0.142875	0.375902	0.424926
chr01	4596904	A	A	A/T	A/T					60	63	0.236508	0.180159	0.233333	0.380952	0.147619	0.109578	0.960276	0.375902	0.424926
chr01	4598801	G	G	G/A	G/A					82	78	0.213884	0.163852	0.304878	0.230769	-0.0741088	0.395721	0.402611	0.375902	0.424926
chr01	4599329	T	T	T/A	T/A					59	65	0.229726	0.181226	0.237288	0.261538	0.0242503	0.792042	0.101252	0.375902	0.424926
chr01	4599487	G	G	G/A	G/A					101	99	0.20392	0.154615	0.29703	0.30303	0.0060006	0.908218	0.0418097	0.375902	0.424926
chr01	4600698	A	A	A/T	A/T					51	47	0.255736	0.186066	0.313725	0.148936	-0.164789	0.090182	1.04488	0.375902	0.424926
chr01	4607976	G	G	G/T	G/T					92	82	0.208378	0.159332	0.293478	0.231707	-0.0617709	0.45131	0.345525	0.375902	0.424926
chr01	4608041	A	A	A/T	A/T					94	82	0.215361	0.160612	0.287234	0.182927	-0.104307	0.214157	0.669267	0.375902	0.424926
chr01	4608720	T	T	T/C	T/C					75	95	0.207018	0.161404	0.32	0.242105	-0.0778947	0.343131	0.46454	0.375902	0.424926
chr01	4608894	G	G	G/A	G/A					91	85	0.20892	0.160698	0.186813	0.282353	0.0955398	0.242551	0.615196	0.375902	0.424926
chr01	4609050	G	G	G/T	G/T					66	82	0.217664	0.168514	0.106061	0.219512	0.113452	0.191362	0.718145	0.375902	0.424926
chr01	4609848	GAA	GAA	GAA/G	GAA/G					68	72	0.227941	0.170752	0.279412	0.291667	0.0122549	0.89802	0.0467138	0.375902	0.424926
chr01	4610446	A	A	A/T	A/T					67	48	0.239117	0.185634	0.19403	0.125	-0.0690299	0.474505	0.323759	0.375902	0.424926
chr01	4610499	T	T	T/C	T/C					64	54	0.241319	0.185764	0.1875	0.166667	-0.0208333	0.825235	0.0834224	0.375902	0.424926
chr01	4612601	C	C	C/T	C/T					63	82	0.222997	0.170538	0.301587	0.341463	0.0398761	0.64987	0.187173	0.375902	0.424926
chr01	4613666	T	T	T/A	T/A					87	76	0.218088	0.163944	0.172414	0.210526	0.0381125	0.640472	0.1935	0.375902	0.424926
chr01	4615276	A	A	A/C	A/C					58	73	0.228625	0.176901	0.293103	0.287671	-0.00543221	0.94801	0.0231869	0.375902	0.424926
chr01	4615488	C	C	C/T	C/T					55	64	0.24517	0.186648	0.2	0.21875	0.01875	0.847031	0.0721009	0.375902	0.424926
chr01	4615777	A	A	A/G	A/G				QTL	70	77	0.219481	0.168831	0.285714	0.116883	-0.168831	0.0513897	1.28912	0.375902	0.424926
chr01	4618841	G	G	G/A	G/A					58	48	0.251437	0.188218	0.37931	0.395833	0.016523	0.864227	0.0633721	0.375902	0.424926
chr01	4618948	C	C	C/G	C/G					71	73	0.21667	0.173066	0.380282	0.30137	-0.0789118	0.342731	0.465046	0.375902	0.424926
chr01	4619358	C	C	C/G	C/G					67	51	0.240562	0.18408	0.238806	0.27451	0.0357038	0.70246	0.153379	0.375902	0.424926
chr01	4619366	AT	AT	AT/A	AT/A					67	49	0.249467	0.186719	0.208955	0.265306	0.0563509	0.557089	0.254076	0.375902	0.424926
chr01	4619991	A	A	A/G	A					63	75	0.23873	0.174603	0.142857	0.0933333	-0.0495238	0.578684	0.237558	0.375902	0.424926
chr01	4620006	G	G	G/A	G/A					67	75	0.229652	0.174726	0.119403	0.133333	0.0139303	0.873825	0.0585754	0.375902	0.424926
chr01	4620052	C	C	C/T	C/T					84	78	0.223443	0.164835	0.178571	0.166667	-0.0119048	0.891022	0.0501117	0.375902	0.424926
chr01	4620590	G	G	G/T	G/T					66	68	0.231729	0.172014	0.212121	0.147059	-0.0650624	0.495701	0.30478	0.375902	0.424926
chr01	4620593	T	T	T/A	T/A					69	68	0.221441	0.171569	0.231884	0.191176	-0.0407076	0.640472	0.1935	0.375902	0.424926
chr01	4620628	G	G	G/T	G/T					55	63	0.240115	0.18557	0.2	0.206349	0.00634921	0.95161	0.0215411	0.375902	0.424926
chr01	4621807	A	A	A/T	A/T					81	103	0.210596	0.157258	0.296296	0.23301	-0.0632866	0.446311	0.350363	0.375902	0.424926
chr01	4621984	A	A	A/T	A/T					60	50	0.253333	0.19	0.283333	0.18	-0.103333	0.287942	0.540694	0.375902	0.424926
chr01	4622008	G	G	G/A	G/A					43	43	0.27907	0.209302	0.232558	0.209302	-0.0232558	0.913617	0.0392357	0.375902	0.424926
chr01	4622667	G	G	G/T	G/T					44	53	0.254288	0.198971	0.181818	0.226415	0.0445969	0.663867	0.177919	0.375902	0.424926
chr01	4626266	CT	CT	CT/C	CT/C					53	58	0.243982	0.18933	0.396226	0.327586	-0.0686402	0.473905	0.324309	0.375902	0.424926
chr01	4626311	A	A	A/G	A/G					53	70	0.239353	0.18248	0.339623	0.228571	-0.111051	0.236153	0.626807	0.375902	0.424926
chr01	4626453	C	T	C/T	C/T					62	63	0.243472	0.186892	0.403226	0.238095	-0.165131	0.0761848	1.11813	0.375902	0.424926
chr01	4626541	C	C	C/T	C/T					62	80	0.226613	0.170968	0.387097	0.225	-0.162097	0.0643871	1.1912	0.375902	0.424926
chr01	4626997	G	G	G/A	G/A					92	102	0.200767	0.155158	0.228261	0.215686	-0.0125746	0.875625	0.0576819	0.375902	0.424926
chr01	4627055	T	T	T/C	T/C					88	86	0.211152	0.156712	0.25	0.22093	-0.0290698	0.710258	0.148584	0.375902	0.424926
chr01	4633938	ACAGAAGAATTTCACACCCTTGT	ACAGAAGAATTTCACACCCTTGT	ACAGAAGAATTTCACACCCTTGT/A	ACAGAAGAATTTCACACCCTTGT/A					63	56	0.242063	0.18254	0.174603	0.303571	0.128968	0.170366	0.768617	0.375902	0.424926
chr01	4640707	T	T	T/TG	T/TG				QTL	46	64	0.250679	0.188179	0.478261	0.265625	-0.212636	0.0291942	1.5347	0.32986	0.481671
chr01	4643065	C	C	C/G	C/G					86	88	0.212209	0.165169	0.360465	0.227273	-0.133192	0.10018	0.999219	0.32986	0.481671
chr01	4643084	G	G	G/T	G/T					80	85	0.216176	0.163971	0.3375	0.247059	-0.0904412	0.281744	0.550146	0.32986	0.481671
chr01	4643338	T	T	T/G	T/G					49	59	0.249049	0.192667	0.204082	0.220339	0.0162574	0.872426	0.0592716	0.32986	0.481671
chr01	4643446	G	G	G/A	G/A					71	85	0.216736	0.167523	0.267606	0.211765	-0.0558409	0.521096	0.283082	0.32986	0.481671
chr01	4643931	A	A	A/T	A/T					82	91	0.208389	0.158403	0.341463	0.274725	-0.0667381	0.424715	0.371902	0.32986	0.481671
chr01	4644341	C	C	C/T	C/T					101	91	0.20531	0.156349	0.217822	0.285714	0.0678925	0.403519	0.394136	0.32986	0.481671
chr01	4657958	C	C	C/CATTAT	C/CATTAT					52	51	0.247738	0.189291	0.326923	0.254902	-0.0720211	0.478504	0.320114	0.32986	0.481671
chr01	4658506	A	A	A/G	A/G					69	56	0.232402	0.179865	0.217391	0.125	-0.0923913	0.313537	0.503711	0.32986	0.481671
chr01	4658758	C	C	C/T	C/T					59	63	0.2311	0.181329	0.254237	0.269841	0.015604	0.875025	0.0579795	0.32986	0.481671
chr01	4673152	G	G	G/C	G/C					47	52	0.252455	0.195172	0.255319	0.307692	0.0523732	0.596881	0.224113	0.32986	0.481671
chr01	4788059	A	A	A/C	A					128	126	0.193452	0.146081	0.210938	0.0873016	-0.123636	0.0939812	1.02696	0.204773	0.688728
chr01	4788086	A	A	A/G	A				QTL	121	115	0.184908	0.147107	0.247934	0.0956522	-0.152282	0.0405919	1.39156	0.204773	0.688728
chr01	4788702	C	C	C/T	C					61	73	0.239838	0.181226	0.0983607	0.0821918	-0.0161689	0.85243	0.0693415	0.204773	0.688728
chr01	4797693	G	C	G/C	G/C					50	46	0.254783	0.194783	0.54	0.478261	-0.0617391	0.540692	0.26705	0.204773	0.688728
chr01	4802187	T	C	T/C	T/C					66	59	0.229327	0.177709	0.363636	0.220339	-0.143297	0.120976	0.917301	0.224972	0.647871
chr01	4805063	A	T	A/T	A/T					43	49	0.268628	0.20598	0.418605	0.469388	0.0507831	0.621076	0.206855	0.224972	0.647871
chr01	4808121	A	G	A/G	A/G					65	53	0.238897	0.184325	0.353846	0.490566	0.13672	0.15037	0.822839	0.224972	0.647871
chr01	4811117	T	G	T/G	T/G					55	51	0.249554	0.190018	0.472727	0.372549	-0.100178	0.281944	0.549838	0.224972	0.647871
chr01	4812139	T	C	T/C	T/C					49	71	0.231388	0.177637	0.387755	0.394366	0.00661109	0.94801	0.0231869	0.224972	0.647871
chr01	4812427	G	A	G/A	G/A					48	63	0.24504	0.186508	0.3125	0.285714	-0.0267857	0.792042	0.101252	0.224972	0.647871
chr01	4812472	G	G	G/A	G/A					56	62	0.242512	0.185484	0.410714	0.306452	-0.104263	0.280144	0.552619	0.224972	0.647871
chr01	4812799	T	C	T/C	T/C					68	49	0.240696	0.184274	0.441176	0.285714	-0.155462	0.10118	0.994906	0.224972	0.647871
chr01	4813088	T	C	T/C	T/C					80	70	0.225	0.166071	0.4	0.328571	-0.0714286	0.40232	0.395429	0.224972	0.647871
chr01	4813164	G	A	G/A	G/A					74	66	0.223587	0.174447	0.405405	0.318182	-0.0872236	0.320936	0.493582	0.224972	0.647871
chr01	4813457	C	T	C/T	C/T					72	91	0.223138	0.165598	0.263889	0.175824	-0.0880647	0.30034	0.522387	0.224972	0.647871
chr01	4817889	T	A	T/A	T/A				QTL	51	60	0.242157	0.186275	0.54902	0.333333	-0.215686	0.0229954	1.63836	0.224972	0.647871
chr01	4818154	A	G	A/G	A/G				QTL	51	50	0.252549	0.192941	0.509804	0.3	-0.209804	0.0337932	1.47117	0.224972	0.647871
chr01	4818369	A	G	A/G	A/G					56	60	0.240476	0.184524	0.5	0.45	-0.05	0.606679	0.217041	0.224972	0.647871
chr01	4820229	G	A	G/A	G/A					65	66	0.225641	0.172028	0.353846	0.424242	0.0703963	0.441912	0.354665	0.23311	0.632439
chr01	4848109	T	G	T/G	T/G					46	53	0.248975	0.194011	0.173913	0.245283	0.07137	0.485103	0.314166	0.278966	0.554448
chr01	4848847	C	G	C/G	C/G					70	58	0.230542	0.178818	0.357143	0.258621	-0.0985222	0.285543	0.544329	0.278966	0.554448
chr01	4848891	A	G	A/G	A/G					93	82	0.212431	0.161553	0.268817	0.207317	-0.0615001	0.454509	0.342457	0.278966	0.554448
chr01	4853932	T	C	T/C	T/C					95	80	0.208553	0.159868	0.178947	0.175	-0.00394737	0.966407	0.0148401	0.278966	0.554448	Soltu.DM.01G004870=MODERATE	Soltu.DM.01G004870=missense_variant	Soltu.DM.01G004870=c.461T>C	Soltu.DM.01G004870=p.Ile154Thr
chr01	4854545	C	T	C/T	C/T					89	69	0.216414	0.166422	0.258427	0.347826	0.0893991	0.295341	0.529676	0.278966	0.554448
chr01	4854682	G	A	G/A	G/A					79	60	0.229114	0.175105	0.341772	0.316667	-0.0251055	0.795441	0.0993921	0.278966	0.554448
chr01	4910435	C	C	C/T	C/T					61	74	0.230837	0.174346	0.131148	0.256757	0.125609	0.167566	0.775813	0.404376	0.393215
chr01	4910467	G	G	G/A	G/A					70	78	0.220513	0.172161	0.2	0.25641	0.0564103	0.523495	0.281087	0.404376	0.393215
chr01	4910621	A	A	A/T	A/T					52	73	0.238145	0.184668	0.288462	0.219178	-0.0692835	0.454909	0.342075	0.404376	0.393215
chr01	4910650	G	G	G/T	G/T					51	65	0.238914	0.185822	0.254902	0.276923	0.0220211	0.828434	0.0817419	0.404376	0.393215
chr01	4910686	C	C	C/CT	C/CT				QTL	46	71	0.236375	0.187079	0.173913	0.394366	0.220453	0.0193961	1.71229	0.404376	0.393215
chr01	4911303	C	C	C/G	C/G					75	67	0.223284	0.173134	0.16	0.268657	0.108657	0.210958	0.675804	0.404376	0.393215
chr01	4911731	A	T	A/T	A/T					89	91	0.215459	0.161131	0.303371	0.252747	-0.0506235	0.523295	0.281253	0.404376	0.393215
chr01	4911800	CA	CA	CA/C	CA/C					68	74	0.227345	0.174881	0.264706	0.27027	0.00556439	0.954009	0.0204474	0.404376	0.393215
chr01	4912913	G	A	G/A	G/A					69	62	0.233287	0.180926	0.362319	0.403226	0.040907	0.664267	0.177657	0.404376	0.393215
chr01	4912924	G	G	G/A	G/A					70	61	0.234192	0.176815	0.228571	0.245902	0.0173302	0.866427	0.0622682	0.404376	0.393215
chr01	4913907	T	T	T/A	T/A					88	60	0.218182	0.168182	0.352273	0.366667	0.0143939	0.872226	0.0593712	0.404376	0.393215
chr01	4913947	G	G	G/A	G/A					80	61	0.223566	0.173156	0.35	0.245902	-0.104098	0.239352	0.620963	0.404376	0.393215
chr01	4914325	T	C	T/C	T/C					80	71	0.227817	0.16919	0.2625	0.211268	-0.0512324	0.55049	0.259251	0.404376	0.393215
chr01	4915419	A	A	A/G	A/G					88	86	0.212738	0.163584	0.261364	0.313953	0.0525899	0.496701	0.303905	0.404376	0.393215
chr01	4915648	G	G	G/A	G/A					115	105	0.200828	0.149482	0.165217	0.190476	0.0252588	0.743651	0.128631	0.404376	0.393215
chr01	4916267	T	A	T/A	T/A					75	65	0.226667	0.174359	0.36	0.476923	0.116923	0.183963	0.735269	0.404376	0.393215
chr01	4916893	T	A	T/A	T/A					57	63	0.23726	0.186299	0.421053	0.52381	0.102757	0.272945	0.563924	0.404376	0.393215
chr01	4916921	C	C	C/G	C/G					66	78	0.240093	0.177156	0.212121	0.192308	-0.0198135	0.824835	0.0836329	0.404376	0.393215
chr01	4917103	A	A	A/C	A/C					57	52	0.245951	0.188259	0.157895	0.173077	0.0151822	0.875625	0.0576819	0.404376	0.393215
chr01	4917118	A	G	A/G	A/G					55	50	0.26	0.189091	0.363636	0.36	-0.00363636	0.964207	0.0158296	0.404376	0.393215
chr01	4917331	G	G	G/A	G/A					69	76	0.226163	0.171434	0.362319	0.25	-0.112319	0.20196	0.694735	0.404376	0.393215
chr01	4917456	T	G	T/G	T/G					79	82	0.223526	0.169188	0.329114	0.243902	-0.0852115	0.317137	0.498754	0.404376	0.393215
chr01	4917779	T	T	T/C	T/C					83	67	0.227657	0.17317	0.277108	0.313433	0.0363244	0.679264	0.167961	0.404376	0.393215
chr01	4918006	CA	CA	CA/C	CA/C					64	61	0.236424	0.17751	0.296875	0.393443	0.0965676	0.282543	0.548915	0.404376	0.393215
chr01	4918113	A	T	A/T	A/T					68	73	0.221797	0.169823	0.264706	0.30137	0.036664	0.682663	0.165793	0.404376	0.393215	Soltu.DM.01G004950=MODERATE	Soltu.DM.01G004950=missense_variant	Soltu.DM.01G004950=c.785A>T	Soltu.DM.01G004950=p.Asp262Val
chr01	4918317	T	C	T/C	T/C					95	111	0.201707	0.149834	0.178947	0.198198	0.0192508	0.80224	0.0956959	0.404376	0.393215
chr01	4918832	T	C	T/C	T/C					62	49	0.251152	0.189928	0.387097	0.408163	0.0210665	0.830834	0.0804858	0.404376	0.393215
chr01	4919228	A	T	A/T	A/T					68	87	0.213151	0.168357	0.25	0.310345	0.0603448	0.486903	0.312558	0.404376	0.393215
chr01	4919375	A	G	A/G	A/G					77	73	0.217933	0.169721	0.363636	0.369863	0.00622665	0.946811	0.0237369	0.404376	0.393215
chr01	4919383	A	T	A/T	A/T					81	70	0.22522	0.16843	0.345679	0.3	-0.045679	0.605879	0.217614	0.404376	0.393215
chr01	4919681	T	T	T/C	T/C					88	108	0.204125	0.154461	0.306818	0.240741	-0.0660774	0.396321	0.401953	0.404376	0.393215
chr01	4927358	C	C	C/T	C/T					64	58	0.252694	0.182112	0.234375	0.241379	0.00700431	0.943611	0.0252069	0.404376	0.393215
chr01	4927986	G	A	G/A	G/A					52	68	0.233032	0.178733	0.384615	0.470588	0.0859729	0.362128	0.441138	0.404376	0.393215
chr01	4928191	T	T	T/C	T/C					69	74	0.224638	0.17215	0.275362	0.175676	-0.0996866	0.263747	0.578812	0.404376	0.393215
chr01	4928824	A	A	A/G	A/G					78	61	0.224254	0.174443	0.192308	0.245902	0.0535939	0.54969	0.259882	0.404376	0.393215	Soltu.DM.01G004980=MODERATE	Soltu.DM.01G004980=missense_variant	Soltu.DM.01G004980=c.176A>G	Soltu.DM.01G004980=p.Glu59Gly
chr01	4928883	G	A	G/A	G/A					81	69	0.227053	0.173913	0.407407	0.521739	0.114332	0.194561	0.710944	0.404376	0.393215	Soltu.DM.01G004980=MODERATE	Soltu.DM.01G004980=missense_variant	Soltu.DM.01G004980=c.235G>A	Soltu.DM.01G004980=p.Ala79Thr
chr01	4928907	T	A	T/A	T/A					77	65	0.234565	0.172028	0.402597	0.538462	0.135864	0.122775	0.910888	0.404376	0.393215	Soltu.DM.01G004980=MODERATE	Soltu.DM.01G004980=missense_variant	Soltu.DM.01G004980=c.259T>A	Soltu.DM.01G004980=p.Leu87Met
chr01	4928976	G	G	G/A	G/A					59	58	0.244886	0.183811	0.186441	0.241379	0.0549386	0.566687	0.246657	0.404376	0.393215	Soltu.DM.01G004980=MODERATE	Soltu.DM.01G004980=missense_variant	Soltu.DM.01G004980=c.328G>A	Soltu.DM.01G004980=p.Ala110Thr
chr01	4929586	G	T	G/T	G/T					68	69	0.223359	0.171355	0.352941	0.26087	-0.0920716	0.293941	0.53174	0.404376	0.393215
chr01	4929803	T	C	T/C	T/C					85	84	0.209944	0.162185	0.294118	0.261905	-0.0322129	0.707059	0.150545	0.404376	0.393215
chr01	4929944	A	G	A/G	A/G					89	64	0.217697	0.167662	0.258427	0.3125	0.054073	0.525895	0.279101	0.404376	0.393215
chr01	4931161	G	A	G/A	G/A					73	89	0.22241	0.166384	0.39726	0.280899	-0.116361	0.176365	0.753588	0.404376	0.393215
chr01	4931317	A	G	A/G	A/G					87	104	0.200597	0.154509	0.298851	0.230769	-0.0680813	0.394921	0.40349	0.404376	0.393215
chr01	4931780	A	T	A/T	A/T					69	79	0.219593	0.166942	0.275362	0.367089	0.0917263	0.287942	0.540694	0.404376	0.393215
chr01	4932304	T	C	T/C	T/C					94	86	0.20955	0.163038	0.382979	0.244186	-0.138793	0.0927814	1.03254	0.404376	0.393215
chr01	4932683	A	T	A/T	A/T				QTL	111	99	0.198198	0.150696	0.378378	0.212121	-0.166257	0.0319936	1.49494	0.404376	0.393215
chr01	4933016	C	T	C/T	C/T					79	86	0.220194	0.164999	0.253165	0.232558	-0.0206064	0.804439	0.0945068	0.404376	0.393215
chr01	4933710	T	C	T/C	T/C					68	58	0.242394	0.180527	0.455882	0.431034	-0.0248479	0.796641	0.0987375	0.404376	0.393215
chr01	4946045	C	CA	C/CA	C/CA					76	96	0.219298	0.162281	0.236842	0.260417	0.0235746	0.773845	0.111346	0.404376	0.393215
chr01	4965464	A	G	A/G	A/G					139	118	0.194062	0.148336	0.151079	0.254237	0.103158	0.173365	0.761038	0.404376	0.393215
chr01	4965564	G	A	G/A	G/A					126	124	0.187532	0.147977	0.206349	0.233871	0.0275218	0.735053	0.133681	0.404376	0.393215
chr01	4965710	C	G	G	C/G					155	147	0.18025	0.13996	0.109677	0.197279	0.0876015	0.214557	0.668457	0.404376	0.393215
chr01	4966078	G	A	G/A	G/A					107	117	0.196501	0.148414	0.130841	0.162393	0.031552	0.682464	0.165921	0.404376	0.393215
chr01	4966492	T	A	T/A	A					54	53	0.255416	0.192173	0.12963	0.0754717	-0.0541579	0.568886	0.244975	0.404376	0.393215
chr01	4966843	A	G	A/G	A/G					87	77	0.221973	0.162263	0.241379	0.233766	-0.00761308	0.931814	0.0306709	0.404376	0.393215
chr01	4967375	A	T	A/T	A/T					122	91	0.201225	0.154567	0.172131	0.241758	0.0696271	0.382523	0.417342	0.404376	0.393215
chr01	4967376	T	C	T/C	T/C					120	91	0.196337	0.152198	0.175	0.241758	0.0667582	0.390522	0.408355	0.404376	0.393215
chr01	4968639	T	C	T/C	T/C					130	123	0.184991	0.141901	0.207692	0.186992	-0.0207004	0.784843	0.105217	0.404376	0.393215
chr01	4968695	A	G	A/G	A/G					129	112	0.191653	0.148187	0.178295	0.205357	0.0270626	0.703459	0.152761	0.404376	0.393215
chr01	4969004	T	A	A	T/A					138	123	0.188406	0.141393	0.0869565	0.211382	0.124426	0.0827834	1.08206	0.404376	0.393215
chr01	4970373	C	T	C/T	C/T					136	136	0.191176	0.139706	0.169118	0.102941	-0.0661765	0.356129	0.448393	0.404376	0.393215
chr01	4972592	T	C	T/C	T/C					64	49	0.242347	0.185268	0.296875	0.44898	0.152105	0.116577	0.933388	0.404376	0.393215
chr01	4977712	A	G	A/G	A/G					116	107	0.193845	0.148969	0.189655	0.224299	0.0346439	0.64967	0.187307	0.404376	0.393215
chr01	4977800	C	T	C/T	C/T					100	97	0.205979	0.148969	0.24	0.206186	-0.0338144	0.664267	0.177657	0.404376	0.393215
chr01	4977926	T	C	T/C	T/C					94	88	0.208414	0.160783	0.212766	0.170455	-0.0423114	0.610278	0.214472	0.404376	0.393215
chr01	4978912	C	T	C/T	C/T					61	73	0.226364	0.175837	0.213115	0.178082	-0.0350326	0.70146	0.153997	0.404376	0.393215
chr01	4979147	A	G	A/G	A/G					77	81	0.218054	0.165785	0.207792	0.296296	0.0885041	0.289742	0.537988	0.404376	0.393215
chr01	4979246	A	G	A/G	A/G					81	93	0.214257	0.164476	0.271605	0.258065	-0.0135404	0.866227	0.0623684	0.404376	0.393215
chr01	4979313	A	C	A/C	A/C					79	78	0.213892	0.168776	0.316456	0.24359	-0.072866	0.406319	0.391133	0.404376	0.393215
chr01	4979639	G	T	G/T	G/T					115	120	0.19529	0.147826	0.26087	0.2	-0.0608696	0.416917	0.379951	0.404376	0.393215
chr01	4980550	C	T	C/T	C/T					70	65	0.231868	0.179121	0.3	0.215385	-0.0846154	0.347131	0.459507	0.404376	0.393215
chr01	4985753	A	G	A/G	A/G					135	167	0.183633	0.138789	0.511111	0.467066	-0.0440452	0.521696	0.282583	0.404376	0.393215
chr01	4986986	G	G	G/A	G/A					51	57	0.242518	0.189886	0.294118	0.280702	-0.0134159	0.891622	0.0498194	0.404376	0.393215
chr01	4987308	T	T	T/A	T/A					77	107	0.204758	0.157543	0.207792	0.17757	-0.0302221	0.709658	0.148951	0.404376	0.393215
chr01	4987838	T	T	T/C	T/C					73	106	0.211166	0.162445	0.342466	0.283019	-0.0594469	0.472505	0.325593	0.404376	0.393215
chr01	4989272	G	G	G/A	G/A					147	158	0.179368	0.139025	0.333333	0.196203	-0.137131	0.0535893	1.27092	0.404376	0.393215
chr01	4992033	G	G	G/A	G/A					68	56	0.237395	0.183824	0.367647	0.303571	-0.0640756	0.492701	0.307416	0.404376	0.393215
chr01	4992289	G	G	G/T	G/T					83	80	0.223042	0.163705	0.313253	0.2125	-0.100753	0.233753	0.631242	0.404376	0.393215
chr01	4992346	G	G	G/A	G/A					85	64	0.227941	0.169118	0.329412	0.21875	-0.110662	0.19956	0.699926	0.404376	0.393215
chr01	4994979	G	G	G/A	G/A					48	49	0.254252	0.20068	0.375	0.204082	-0.170918	0.0895821	1.04778	0.404376	0.393215
chr01	4996262	G	G	G/A	G/A					49	45	0.258957	0.199546	0.306122	0.333333	0.0272109	0.775445	0.110449	0.404376	0.393215
chr01	4996271	T	T	T/C	T/C					49	43	0.271476	0.203132	0.346939	0.325581	-0.0213574	0.840032	0.0757042	0.404376	0.393215
chr01	4996553	A	A	A/G	A/G					41	48	0.261687	0.199187	0.097561	0.104167	0.00660569	0.943811	0.0251149	0.404376	0.393215
chr01	4996773	C	C	C	C/A					64	67	0.233209	0.179571	0.0625	0.164179	0.101679	0.265747	0.575532	0.404376	0.393215
chr01	4997013	G	G	G/A	G/A					63	64	0.240327	0.177331	0.365079	0.25	-0.115079	0.19876	0.70167	0.404376	0.393215
chr01	4997023	G	G	G/A	G/A					60	63	0.233333	0.183333	0.366667	0.253968	-0.112698	0.231354	0.635723	0.404376	0.393215
chr01	4997631	T	T	T/G	T/G					45	58	0.252107	0.193103	0.2	0.103448	-0.0965517	0.338932	0.469887	0.404376	0.393215
chr01	4999701	C	C	C/A	C/A					78	75	0.214359	0.167179	0.230769	0.226667	-0.00410256	0.963607	0.0160999	0.404376	0.393215	Soltu.DM.01G005040=MODERATE | Soltu.DM.01G005040=MODERATE	Soltu.DM.01G005040=missense_variant | Soltu.DM.01G005040=missense_variant	Soltu.DM.01G005040=c.855G>T | Soltu.DM.01G005040=c.846G>T	Soltu.DM.01G005040=p.Lys285Asn | Soltu.DM.01G005040=p.Lys282Asn
chr01	5000156	A	A	A/C	A/C					116	97	0.195343	0.148951	0.189655	0.206186	0.0165304	0.832833	0.0794418	0.408219	0.389107
chr01	5000381	G	T	G/T	G/T					79	90	0.205204	0.1609	0.253165	0.211111	-0.0420534	0.603879	0.21905	0.408219	0.389107
chr01	5001007	C	C	C/A	C/A					101	103	0.200904	0.152552	0.39604	0.339806	-0.0562338	0.45131	0.345525	0.408219	0.389107
chr01	5001018	G	G	G/GA	G/GA					110	108	0.206061	0.151178	0.4	0.351852	-0.0481481	0.543291	0.264967	0.408219	0.389107
chr01	5001087	C	C	C/A	C/A					134	121	0.191439	0.146663	0.425373	0.413223	-0.01215	0.881624	0.0547168	0.408219	0.389107
chr01	5001191	G	T	G/T	G/T					113	115	0.197768	0.152366	0.415929	0.391304	-0.0246249	0.727055	0.138433	0.408219	0.389107
chr01	5001423	C	C	C/T	C/T					60	77	0.233983	0.178355	0.166667	0.311688	0.145022	0.106379	0.973145	0.408219	0.389107
chr01	5001842	TA	TA	TA/T	TA/T					52	58	0.248674	0.187003	0.307692	0.362069	0.0543767	0.562887	0.249578	0.408219	0.389107
chr01	5007194	A	A	A/G	A/G					50	56	0.252857	0.192857	0.28	0.267857	-0.0121429	0.895421	0.0479728	0.408219	0.389107
chr01	5017446	G	G	G/GTTTACACT	G/GTTTACACT					67	65	0.234214	0.174971	0.253731	0.261538	0.00780712	0.928414	0.0322582	0.408219	0.389107
chr01	5017487	T	T	T/C	T/C					64	59	0.238083	0.180085	0.265625	0.322034	0.0564089	0.546291	0.262576	0.408219	0.389107
chr01	5018530	C	C	C/T	C/T					108	128	0.196181	0.151042	0.203704	0.171875	-0.0318287	0.668666	0.174791	0.408219	0.389107
chr01	5019474	C	C	C/T	C/T					98	128	0.187022	0.14493	0.22449	0.1875	-0.0369898	0.635673	0.196766	0.408219	0.389107
chr01	5019807	T	T	T/C	T/C					91	102	0.207714	0.15557	0.241758	0.186275	-0.0554837	0.487902	0.311667	0.408219	0.389107	Soltu.DM.01G005050=MODERATE	Soltu.DM.01G005050=missense_variant	Soltu.DM.01G005050=c.116A>G	Soltu.DM.01G005050=p.Asp39Gly
chr01	5020281	C	A	C/A	C/A					68	75	0.232941	0.175686	0.308824	0.346667	0.0378431	0.678664	0.168345	0.392226	0.406463
chr01	5020368	T	T	T/A	T/A					87	94	0.211421	0.155662	0.275862	0.308511	0.0326486	0.689862	0.161238	0.392226	0.406463
chr01	5020753	C	G	C/G	C/G					67	78	0.216992	0.166858	0.402985	0.307692	-0.0952928	0.271346	0.566477	0.392226	0.406463
chr01	5020891	C	C	C/T	C/T					54	66	0.239057	0.186869	0.425926	0.287879	-0.138047	0.136173	0.86591	0.392226	0.406463
chr01	5022065	A	A	A/T	A/T					41	66	0.262749	0.196231	0.512195	0.409091	-0.103104	0.303139	0.518358	0.392226	0.406463
chr01	5022617	T	T	T/C	T/C					72	73	0.229833	0.169711	0.361111	0.315068	-0.0460426	0.579284	0.237108	0.392226	0.406463
chr01	5023344	C	C	C/T	C/T					54	66	0.240741	0.185185	0.388889	0.318182	-0.0707071	0.44991	0.346874	0.392226	0.406463
chr01	5024748	CT	CT	CT/C	CT/C					52	44	0.251748	0.199301	0.365385	0.25	-0.115385	0.255149	0.593206	0.392226	0.406463
chr01	5024753	A	A	A/T	A/T					73	61	0.231754	0.175612	0.287671	0.311475	0.0238042	0.796241	0.0989556	0.392226	0.406463
chr01	5025693	G	G	G/A	G/A					45	77	0.239538	0.186724	0.377778	0.324675	-0.0531025	0.585883	0.232189	0.392226	0.406463
chr01	5025925	C	C	C/T	C/T					67	77	0.220198	0.171545	0.343284	0.285714	-0.0575693	0.511498	0.291156	0.392226	0.406463
chr01	5026510	T	C	T/C	T/C					55	62	0.236657	0.185044	0.490909	0.322581	-0.168328	0.0729854	1.13676	0.392226	0.406463
chr01	5027967	C	C	C/T	C/T					55	65	0.241958	0.179021	0.345455	0.369231	0.0237762	0.79984	0.0969969	0.392226	0.406463
chr01	5028011	A	A	A/C	A/C					54	69	0.232689	0.181159	0.296296	0.376812	0.0805153	0.390122	0.4088	0.392226	0.406463
chr01	5028188	A	A	A/G	A/G					81	77	0.217733	0.165464	0.222222	0.207792	-0.01443	0.853429	0.0688324	0.392226	0.406463
chr01	5028366	AATT	AATT	AATT/A	AATT/A					42	55	0.264069	0.200433	0.309524	0.254545	-0.0549784	0.589282	0.229677	0.392226	0.406463
chr01	5029328	T	T	T/C	T/C					66	80	0.220833	0.168182	0.348485	0.3625	0.0140152	0.869226	0.0608672	0.392226	0.406463
chr01	5029517	A	T	A/T	A/T					78	95	0.214575	0.1583	0.269231	0.326316	0.057085	0.490102	0.309714	0.392226	0.406463
chr01	5029573	G	G	G/A	G/A					85	84	0.216387	0.161765	0.258824	0.369048	0.110224	0.173565	0.760537	0.392226	0.406463
chr01	5029648	A	A	A/C	A/C					76	65	0.22004	0.173077	0.25	0.384615	0.134615	0.129974	0.886143	0.392226	0.406463
chr01	5030087	A	A	A/G	A/G					65	71	0.232936	0.177681	0.353846	0.352113	-0.00173348	0.991402	0.00375033	0.392226	0.406463
chr01	5030213	T	T	T/A	T/A					43	63	0.25323	0.192691	0.488372	0.428571	-0.0598007	0.541692	0.266248	0.392226	0.406463
chr01	5031511	G	G	G/A	G/A					55	55	0.254545	0.181818	0.309091	0.218182	-0.0909091	0.355329	0.449369	0.392226	0.406463
chr01	5031724	G	G	G/A	G/A					58	70	0.230542	0.181773	0.155172	0.142857	-0.0123153	0.893821	0.0487493	0.392226	0.406463
chr01	5031728	G	G	G/T	G/T					61	71	0.231355	0.174094	0.180328	0.140845	-0.0394828	0.657069	0.182389	0.392226	0.406463
chr01	5031779	G	G	G/C	G/C					66	67	0.229308	0.176165	0.212121	0.134328	-0.0777929	0.39932	0.398679	0.392226	0.406463
chr01	5034756	C	C	C/G	C/G					81	90	0.21358	0.164198	0.296296	0.244444	-0.0518519	0.542492	0.265607	0.392226	0.406463
chr01	5036114	G	G	G/A	G/A					84	82	0.210511	0.162311	0.238095	0.134146	-0.103949	0.193961	0.712285	0.392226	0.406463
chr01	5036489	T	T	T	T/C					50	51	0.253333	0.192941	0.08	0.137255	0.0572549	0.541492	0.266408	0.392226	0.406463
chr01	5037138	G	G	G/A	G/A					41	52	0.264071	0.203096	0.390244	0.346154	-0.0440901	0.664867	0.177265	0.392226	0.406463
chr01	5037484	G	G	G/A	G/A					54	56	0.246693	0.190476	0.222222	0.339286	0.117063	0.236353	0.626439	0.392226	0.406463
chr01	5040584	T	T	T/C	T/C				QTL	42	49	0.261905	0.204082	0.380952	0.163265	-0.217687	0.0367926	1.43424	0.363287	0.43975
chr01	5041282	G	G	G/A	G/A					46	71	0.2376	0.187079	0.434783	0.408451	-0.0263319	0.790642	0.10202	0.363287	0.43975
chr01	5041295	C	C	C/T	C/T					47	73	0.241329	0.18362	0.468085	0.383562	-0.0845235	0.374525	0.426519	0.363287	0.43975
chr01	5041889	C	C	C/T	C/T				QTL	61	70	0.227869	0.179157	0.262295	0.457143	0.194848	0.0321936	1.49223	0.363287	0.43975
chr01	5042209	A	A	A/G	A/G					47	45	0.271868	0.204255	0.234043	0.311111	0.0770686	0.445511	0.351142	0.363287	0.43975
chr01	5043137	A	A	A/T	A/T					62	73	0.230004	0.171454	0.33871	0.342466	0.00375608	0.970006	0.0132256	0.363287	0.43975
chr01	5043190	T	T	T/TTGA	T/TTGA					48	52	0.25641	0.197115	0.5625	0.5	-0.0625	0.515697	0.287606	0.363287	0.43975
chr01	5043204	C	C	C/T	C/T					51	61	0.251045	0.188685	0.313725	0.344262	0.0305368	0.75025	0.124794	0.363287	0.43975
chr01	5043317	A	A	A/C	A/C					62	63	0.228623	0.179724	0.354839	0.396825	0.0419867	0.673465	0.171685	0.363287	0.43975
chr01	5043391	T	T	T/G	T/G					60	58	0.244828	0.18046	0.333333	0.413793	0.0804598	0.369526	0.432355	0.363287	0.43975
chr01	5045975	C	C	C/T	C/T					51	83	0.23553	0.180487	0.294118	0.180723	-0.113395	0.220356	0.656875	0.363287	0.43975	Soltu.DM.01G005070=MODERATE	Soltu.DM.01G005070=missense_variant	Soltu.DM.01G005070=c.833G>A	Soltu.DM.01G005070=p.Arg278His
chr01	5046306	G	G	G/A	G/A					64	64	0.234375	0.171875	0.25	0.1875	-0.0625	0.545291	0.263372	0.363287	0.43975
chr01	5047219	G	G	G/C	G/C					41	49	0.263813	0.202588	0.390244	0.285714	-0.10453	0.331734	0.47921	0.363287	0.43975
chr01	5047308	C	C	C/A	C/A					41	53	0.263231	0.198803	0.268293	0.245283	-0.0230097	0.836033	0.0777767	0.363287	0.43975
chr01	5047928	T	T	T/C	T/C					60	50	0.253333	0.19	0.283333	0.22	-0.0633333	0.534293	0.27222	0.363287	0.43975
chr01	5052428	C	C	C/T	C/T					74	78	0.219681	0.169785	0.22973	0.153846	-0.0758836	0.385523	0.41395	0.363287	0.43975
chr01	5052481	G	G	G/A	G/A					90	92	0.204106	0.158937	0.277778	0.228261	-0.0495169	0.530894	0.274992	0.363287	0.43975
chr01	5052482	T	T	T/C	T/C					90	93	0.207168	0.155197	0.288889	0.225806	-0.0630824	0.429914	0.366618	0.363287	0.43975
chr01	5052684	C	C	C/T	C/T					80	88	0.215909	0.1625	0.375	0.261364	-0.113636	0.177964	0.749667	0.363287	0.43975
chr01	5053214	T	T	T/C	T/C					69	73	0.226921	0.171332	0.289855	0.232877	-0.0569784	0.511098	0.291496	0.363287	0.43975
chr01	5053707	A	A	A/T	A/T					67	72	0.227819	0.1733	0.164179	0.263889	0.0997098	0.255749	0.592186	0.363287	0.43975
chr01	5054215	A	A	A/T	A/T					69	73	0.228906	0.170935	0.217391	0.315068	0.0976772	0.274545	0.561386	0.363287	0.43975
chr01	5054219	A	A	A/T	A/T					68	70	0.22521	0.168067	0.235294	0.3	0.0647059	0.479704	0.319027	0.363287	0.43975
chr01	5067442	G	G	G/T	G/T					75	71	0.232488	0.165446	0.293333	0.211268	-0.0820657	0.336933	0.472457	0.363287	0.43975
chr01	5068868	C	C	C/T	C/T					47	62	0.247769	0.189774	0.276596	0.209677	-0.0669183	0.489902	0.309891	0.363287	0.43975
chr01	5069025	AATTTGTATCGGGTTGTAACGCG	AATTTGTATCGGGTTGTAACGCG	AATTTGTATCGGGTTGTAACGCG/A	AATTTGTATCGGGTTGTAACGCG/A					65	44	0.248252	0.193007	0.169231	0.113636	-0.0555944	0.575885	0.239664	0.363287	0.43975
chr01	5069616	GTTTATAACAATTTCT	GTTTATAACAATTTCT	GTTTATAACAATTTCT/G	GTTTATAACAATTTCT/G					43	83	0.243486	0.185766	0.27907	0.361446	0.082376	0.389922	0.409022	0.363287	0.43975
chr01	5069949	A	A	A/T	A/T					80	69	0.226812	0.174819	0.425	0.275362	-0.149638	0.0919816	1.0363	0.363287	0.43975
chr01	5070044	A	A	A/T	A/T					55	72	0.237626	0.178788	0.381818	0.222222	-0.159596	0.0825835	1.08311	0.363287	0.43975
chr01	5070580	C	C	C/T	C/T					52	52	0.25	0.192308	0.346154	0.211538	-0.134615	0.190162	0.720876	0.363287	0.43975
chr01	5070696	A	A	A/T	A/T					75	68	0.22902	0.172941	0.346667	0.338235	-0.00843137	0.931414	0.0308574	0.363287	0.43975
chr01	5071072	C	C	C/T	C/T					66	63	0.235931	0.18254	0.333333	0.365079	0.031746	0.729454	0.137002	0.363287	0.43975
chr01	5078508	T	T	T/C	T/C					58	55	0.235737	0.180251	0.275862	0.309091	0.0332288	0.723855	0.140348	0.363287	0.43975
chr01	5089249	T	T	T/C	T/C					53	56	0.242925	0.187332	0.132075	0.214286	0.0822102	0.392921	0.405694	0.2491	0.603626
chr01	5092556	T	T	T/A	T/A					108	81	0.20679	0.154321	0.305556	0.259259	-0.0462963	0.560488	0.251434	0.2491	0.603626
chr01	5162467	C	C	C/A	C					57	46	0.245995	0.18955	0.263158	0.0869565	-0.176201	0.070186	1.15375	0.070186	1.15375
chr01	5202457	C	C	C/T	C/T					58	66	0.238767	0.178161	0.327586	0.242424	-0.085162	0.356529	0.447906	0.248693	0.604336
chr01	5214466	GT	G	GT/G	GT/G					59	57	0.248885	0.182278	0.237288	0.192982	-0.0443057	0.614677	0.211353	0.248693	0.604336
chr01	5349509	C	C	C/G	C/G				QTL	45	51	0.248366	0.197386	0.422222	0.196078	-0.226144	0.0233953	1.63087	0.247006	0.607293
chr01	5352600	T	T	T/TA	T/TA					43	46	0.254803	0.201213	0.325581	0.152174	-0.173407	0.0981804	1.00798	0.247006	0.607293
chr01	5352607	T	T	T/A	T/A					44	50	0.263636	0.200909	0.340909	0.18	-0.160909	0.119776	0.92163	0.247006	0.607293
chr01	5353336	C	C	C/A	C/A					43	47	0.267689	0.204849	0.232558	0.234043	0.00148441	0.987403	0.00550577	0.247006	0.607293
chr01	5355609	T	T	T/C	T/C					57	56	0.243421	0.182331	0.280702	0.196429	-0.0842732	0.382124	0.417796	0.247006	0.607293
chr01	5355632	G	G	G/A	G/A					58	57	0.239867	0.186933	0.258621	0.210526	-0.0480944	0.610878	0.214046	0.247006	0.607293
chr01	5355655	T	T	T/G	T/G					53	56	0.253369	0.188342	0.245283	0.214286	-0.0309973	0.753649	0.122831	0.247006	0.607293
chr01	5355986	T	T	T/C	T/C					41	59	0.262505	0.200083	0.195122	0.305085	0.109963	0.289942	0.537689	0.247006	0.607293
chr01	5361151	G	G	G/A	G/A					54	47	0.247833	0.195035	0.296296	0.234043	-0.0622537	0.539292	0.268176	0.305056	0.51562
chr01	5361750	C	C	C/T	C/T					42	65	0.250183	0.193407	0.333333	0.184615	-0.148718	0.140972	0.850868	0.305056	0.51562
chr01	5361869	C	C	C/T	C/T					50	57	0.250877	0.188421	0.3	0.175439	-0.124561	0.202559	0.693447	0.305056	0.51562
chr01	5368747	G	G	G/C	G/C					42	66	0.253247	0.190476	0.285714	0.227273	-0.0584416	0.55029	0.259408	0.305056	0.51562
chr01	5368887	G	G	G/A	G/A					50	74	0.237838	0.183784	0.24	0.256757	0.0167568	0.862627	0.0641767	0.305056	0.51562
chr01	5368896	T	T	T/C	T/C					54	67	0.244057	0.183527	0.203704	0.253731	0.0500276	0.596681	0.224258	0.305056	0.51562
chr01	5393096	A	A	A/C	A/C					52	66	0.249417	0.187646	0.307692	0.166667	-0.141026	0.138772	0.857697	0.317863	0.497761
chr01	5397095	G	G	G/C	G/C					83	64	0.225527	0.17244	0.337349	0.328125	-0.0092244	0.909818	0.0410455	0.317863	0.497761
chr01	5399000	GATTATT	GATTATT	GATTATT/G	GATTATT/G					45	50	0.266667	0.2	0.311111	0.34	0.0288889	0.767447	0.114952	0.317863	0.497761
chr01	5411590	C	C	C/T	C/T					45	53	0.254088	0.196226	0.111111	0.245283	0.134172	0.187363	0.727317	0.187363	0.727317
chr01	5598650	T	T	T/C	T/C					52	60	0.242308	0.188462	0.288462	0.333333	0.0448718	0.641472	0.192822	0.526969	0.278215
chr01	5601875	T	T	T/G	T/G					46	41	0.264051	0.204136	0.26087	0.317073	0.0562036	0.594081	0.226154	0.526969	0.278215
chr01	5612037	C	C	C/T	C/T					40	52	0.267308	0.207692	0.275	0.173077	-0.101923	0.331534	0.479472	0.526969	0.278215
chr01	5613560	C	C	C/T	C/T					48	59	0.243997	0.191031	0.3125	0.322034	0.0095339	0.915417	0.0383811	0.526969	0.278215
chr01	5613862	G	G	G/C	G/C					52	60	0.24359	0.179487	0.288462	0.25	-0.0384615	0.674865	0.170783	0.526969	0.278215
chr01	5621385	CA	CA	CA/C	CA/C					40	55	0.265909	0.202273	0.275	0.163636	-0.111364	0.278944	0.554483	0.526969	0.278215
chr01	5649773	A	AATT	A/AATT	A/AATT					60	45	0.25	0.194444	0.416667	0.333333	-0.0833333	0.387722	0.411479	0.526969	0.278215
chr01	5650783	T	T	T/C	T/C					48	49	0.254252	0.191752	0.208333	0.244898	0.0365646	0.704459	0.152144	0.526969	0.278215
chr01	5697788	A	A	A/T	A/T					44	61	0.248882	0.188897	0.272727	0.278689	0.00596125	0.960008	0.0177251	0.543388	0.26489
chr01	5706713	T	T	T/G	T/G					52	56	0.243132	0.186813	0.365385	0.357143	-0.00824176	0.927215	0.0328198	0.543388	0.26489
chr01	5706752	C	C	C/A	C/A					47	52	0.25491	0.199264	0.425532	0.346154	-0.0793781	0.441712	0.354861	0.543388	0.26489
chr01	5726525	G	T	G/T	G/T					61	79	0.228886	0.17182	0.245902	0.177215	-0.0686864	0.440512	0.356042	0.500996	0.300166
chr01	5727197	ACGTTCTT	ACGTTCTT	ACGTTCTT/A	ACGTTCTT/A					53	49	0.254139	0.194455	0.169811	0.204082	0.0342703	0.757049	0.120876	0.500996	0.300166
chr01	5727677	C	C	C/T	C/T					58	40	0.25431	0.194828	0.155172	0.2	0.0448276	0.65007	0.18704	0.500996	0.300166
chr01	5727703	A	A	A/G	A/G					57	42	0.258145	0.199248	0.122807	0.285714	0.162907	0.104579	0.980555	0.500996	0.300166
chr01	5729645	C	C	C/T	C/T					45	52	0.260256	0.195726	0.222222	0.211538	-0.0106838	0.921816	0.0353559	0.500996	0.300166
chr01	5753322	A	A	A	A					61	50	0.244262	0.187869	0.0819672	0	-0.0819672	0.394921	0.40349	0.454293	0.342664
chr01	5754533	A	A	A/G	A/G					69	66	0.233202	0.178524	0.202899	0.181818	-0.0210804	0.815837	0.0883967	0.454293	0.342664
chr01	5755002	A	A	A/T	A/T					51	68	0.240196	0.181373	0.254902	0.176471	-0.0784314	0.415917	0.380994	0.454293	0.342664
chr01	5755248	T	T	T/C	T/C					72	59	0.227872	0.177024	0.180556	0.186441	0.00588512	0.95041	0.022089	0.454293	0.342664
chr01	5769739	T	T	T/A	T/A					75	86	0.215504	0.164031	0.2	0.162791	-0.0372093	0.671466	0.172976	0.436777	0.35974
chr01	5771403	G	G	G/A	G/A					51	63	0.244631	0.184874	0.196078	0.126984	-0.0690943	0.453109	0.343797	0.436777	0.35974
chr01	5772537	G	G	G/A	G/A					45	50	0.262222	0.202222	0.2	0.2	0	1	0	0.436777	0.35974
chr01	5785756	A	G	A/G	A/G					50	49	0.257551	0.195918	0.26	0.408163	0.148163	0.131374	0.881491	0.411807	0.385306	Soltu.DM.01G005640=MODERATE	Soltu.DM.01G005640=missense_variant	Soltu.DM.01G005640=c.1648A>G	Soltu.DM.01G005640=p.Met550Val
chr01	5795100	T	T	T/G	T/G					58	48	0.25431	0.19181	0.103448	0.104167	0.000718391	1	0	0.411807	0.385306
chr01	5798103	G	A	G/A	G/A					43	51	0.25627	0.19927	0.232558	0.235294	0.00273598	0.988402	0.00506624	0.411807	0.385306
chr01	5803324	A	A	A/G	A/G					64	80	0.221875	0.16875	0.125	0.1	-0.025	0.783443	0.105992	0.398581	0.399483
chr01	5805488	A	T	A/T	A/T					47	48	0.257535	0.195479	0.234043	0.25	0.0159574	0.890222	0.0505017	0.398581	0.399483
chr01	5805560	T	C	T/C	T/C					46	52	0.261706	0.198997	0.173913	0.326923	0.15301	0.138372	0.858951	0.398581	0.399483
chr01	5807518	TTATTTTA	TTATTTTA	TTATTTTA/T	TTATTTTA/T					63	46	0.244306	0.189441	0.238095	0.26087	0.0227743	0.826235	0.0828965	0.398581	0.399483
chr01	5807772	C	T	C/T	C/T					54	57	0.240741	0.18616	0.166667	0.263158	0.0964912	0.310538	0.507885	0.398581	0.399483
chr01	5808164	T	C	T/C	T/C					49	72	0.238946	0.183957	0.183673	0.347222	0.163549	0.0865827	1.06257	0.398581	0.399483
chr01	5808275	AG	A	AG/A	AG/A					53	65	0.240929	0.184035	0.245283	0.276923	0.0316401	0.739652	0.130973	0.398581	0.399483
chr01	5808593	G	G	G	G/A					61	57	0.237274	0.186368	0.0983607	0.140351	0.0419902	0.652869	0.185174	0.398581	0.399483
chr01	5812395	G	A	G/A	G/A					47	42	0.268997	0.205674	0.297872	0.357143	0.0592705	0.574285	0.240872	0.398581	0.399483
chr01	5826277	AT	AT	AT/A	AT/A					57	55	0.242743	0.188198	0.263158	0.381818	0.11866	0.206559	0.684957	0.366069	0.436437
chr01	5828003	C	C	C/T	C/T					60	60	0.233333	0.183333	0.216667	0.383333	0.166667	0.070186	1.15375	0.366069	0.436437
chr01	5828897	T	T	T/TA	T/TA					67	68	0.232441	0.174056	0.253731	0.176471	-0.0772608	0.406719	0.390706	0.366069	0.436437
chr01	5829143	TA	TA	TA/T	TA/T					50	53	0.256226	0.194717	0.32	0.301887	-0.0181132	0.84903	0.0710769	0.366069	0.436437
chr01	5829232	G	G	G/A	G/A					47	58	0.252751	0.191856	0.191489	0.189655	-0.00183419	0.986203	0.00603379	0.366069	0.436437
chr01	5830847	A	A	A/C	A/C					46	49	0.25732	0.202307	0.23913	0.163265	-0.0758651	0.467107	0.330584	0.366069	0.436437
chr01	5838259	G	G	G/A	G/A					54	57	0.240741	0.188109	0.259259	0.210526	-0.0487329	0.610678	0.214188	0.366069	0.436437
chr01	5839543	G	G	G/A	G/A					59	62	0.238655	0.187808	0.101695	0.209677	0.107983	0.25075	0.600759	0.366069	0.436437
chr01	5839711	A	A	A/AT	A/AT					57	62	0.237974	0.183645	0.210526	0.322581	0.112054	0.240752	0.61843	0.366069	0.436437
chr01	5846692	G	G	G/GT	G/GT					71	57	0.237954	0.179886	0.169014	0.105263	-0.0637509	0.508298	0.293881	0.366069	0.436437
chr01	5983536	G	G	G/A	G/A					61	57	0.243026	0.188668	0.311475	0.368421	0.0569456	0.546891	0.2621	0.455571	0.341444
chr01	6002528	G	G	G/T	G/T					69	62	0.227676	0.177653	0.333333	0.306452	-0.0268817	0.767247	0.115065	0.455571	0.341444
chr01	6002660	C	G	C/G	C/G					73	74	0.221585	0.166605	0.232877	0.202703	-0.030174	0.735053	0.133681	0.455571	0.341444
chr01	6002866	TAAGGTCATTC	TAAGGTCATTC	TAAGGTCATTC/T	TAAGGTCATTC/T					77	79	0.211738	0.161598	0.103896	0.151899	0.0480026	0.546691	0.262258	0.455571	0.341444
chr01	6002905	T	T	T	T/C					84	84	0.214286	0.166667	0.0833333	0.154762	0.0714286	0.383323	0.416435	0.455571	0.341444
chr01	6012353	T	T	T/A	T/A					67	84	0.221215	0.166134	0.19403	0.130952	-0.0630775	0.464507	0.333008	0.455571	0.341444
chr01	6013648	T	A	T/A	T/A					70	96	0.2125	0.165774	0.185714	0.177083	-0.00863095	0.918416	0.0369604	0.455571	0.341444
chr01	6015565	G	G	G/A	G/A					48	46	0.265399	0.202899	0.375	0.195652	-0.179348	0.0893821	1.04875	0.455571	0.341444
chr01	6015953	C	C	C/T	C/T					67	73	0.22981	0.176447	0.149254	0.150685	0.0014312	0.994001	0.00261309	0.455571	0.341444
chr01	6017315	T	C	T/C	T/C					62	68	0.238615	0.176945	0.145161	0.264706	0.119545	0.182763	0.738111	0.455571	0.341444
chr01	6018896	G	G	G/A	G/A					45	58	0.255556	0.193103	0.177778	0.258621	0.0808429	0.411318	0.385823	0.455571	0.341444
chr01	6025213	T	C	T/C	T/C					45	66	0.242424	0.190909	0.244444	0.212121	-0.0323232	0.738052	0.131913	0.455571	0.341444
chr01	6026934	T	A	T/A	T/A					52	60	0.248718	0.188462	0.192308	0.3	0.107692	0.259348	0.586117	0.455571	0.341444
chr01	6027960	GT	GT	GT/G	GT/G					65	55	0.239161	0.184615	0.307692	0.290909	-0.0167832	0.857429	0.0668021	0.455571	0.341444
chr01	6028470	G	G	G/T	G/T					44	47	0.26499	0.202128	0.25	0.255319	0.00531915	0.972605	0.0120633	0.455571	0.341444
chr01	6028472	G	G	G/T	G/T					48	49	0.253827	0.198554	0.25	0.265306	0.0153061	0.893621	0.0488465	0.455571	0.341444
chr01	6030375	A	C	A/C	A/C					55	54	0.251852	0.189562	0.418182	0.537037	0.118855	0.217556	0.662428	0.455571	0.341444
chr01	6034211	T	T	T/A	T/A					52	60	0.24359	0.191026	0.25	0.166667	-0.0833333	0.386923	0.412376	0.455571	0.341444
chr01	6038393	T	C	T/C	T/C					63	50	0.252698	0.189841	0.206349	0.16	-0.0463492	0.623475	0.205181	0.455571	0.341444
chr01	6038573	T	C	T/C	T/C					47	62	0.248113	0.18943	0.276596	0.33871	0.0621139	0.524495	0.280259	0.455571	0.341444
chr01	6050021	C	T	C/T	C/T					65	76	0.231174	0.177328	0.323077	0.315789	-0.00728745	0.939012	0.0273288	0.447551	0.349158	Soltu.DM.01G005800=MODERATE	Soltu.DM.01G005800=missense_variant	Soltu.DM.01G005800=c.47C>T	Soltu.DM.01G005800=p.Thr16Ile
chr01	6050043	C	T	C/T	C/T					75	75	0.226667	0.173333	0.36	0.266667	-0.0933333	0.294941	0.530265	0.447551	0.349158
chr01	6053608	T	A	T/A	T/A					46	70	0.248447	0.190683	0.130435	0.314286	0.183851	0.0571886	1.24269	0.447551	0.349158
chr01	6056062	A	G	A/G	A/G					67	67	0.238806	0.179104	0.208955	0.223881	0.0149254	0.84903	0.0710769	0.447551	0.349158
chr01	6056141	A	G	A/G	A/G					59	72	0.225518	0.172316	0.152542	0.208333	0.055791	0.535293	0.271408	0.447551	0.349158
chr01	6056452	A	G	A/G	A/G					67	76	0.228397	0.174391	0.179104	0.263158	0.0840534	0.337932	0.47117	0.447551	0.349158
chr01	6056516	A	G	A/G	A/G					52	56	0.258242	0.18956	0.115385	0.196429	0.081044	0.394121	0.40437	0.447551	0.349158
chr01	6057012	A	G	A/G	A/G					43	59	0.259756	0.196295	0.232558	0.322034	0.0894758	0.384523	0.415078	0.447551	0.349158
chr01	6058249	C	G	C/G	C/G					40	58	0.263793	0.202586	0.225	0.344828	0.119828	0.239552	0.6206	0.447551	0.349158
chr01	6058425	T	A	T/A	T/A					94	75	0.211206	0.161702	0.308511	0.32	0.0114894	0.894221	0.0485551	0.447551	0.349158	Soltu.DM.01G005810=MODERATE | Soltu.DM.01G005810=MODERATE	Soltu.DM.01G005810=missense_variant | Soltu.DM.01G005810=missense_variant	Soltu.DM.01G005810=c.392A>T | Soltu.DM.01G005810=c.272A>T	Soltu.DM.01G005810=p.Tyr131Phe | Soltu.DM.01G005810=p.Tyr91Phe
chr01	6061657	C	A	C/A	C/A					56	58	0.2383	0.184729	0.196429	0.206897	0.010468	0.880024	0.0555055	0.447551	0.349158
chr01	6072064	T	C	T/C	T/C					73	70	0.224658	0.177299	0.424658	0.371429	-0.053229	0.546091	0.262735	0.447551	0.349158
chr01	6072299	A	C	A/C	A/C					49	64	0.242347	0.187181	0.163265	0.21875	0.0554847	0.572486	0.242236	0.447551	0.349158
chr01	6083196	G	G	G/A	G/A					53	73	0.230809	0.179633	0.150943	0.260274	0.109331	0.243151	0.614123	0.442864	0.353729
chr01	6083201	T	T	T/C	T/C					52	74	0.22869	0.180353	0.153846	0.243243	0.0893971	0.344931	0.462268	0.442864	0.353729
chr01	6083270	T	C	T/C	T/C					45	49	0.259864	0.196825	0.288889	0.408163	0.119274	0.242951	0.614481	0.442864	0.353729
chr01	6083445	G	G	G/A	G/A					54	75	0.237037	0.183704	0.259259	0.306667	0.0474074	0.610878	0.214046	0.442864	0.353729
chr01	6083463	A	A	A/C	A/C					53	77	0.233276	0.180103	0.207547	0.285714	0.0781671	0.394321	0.40415	0.442864	0.353729
chr01	6083884	T	T	T/A	T/A					55	56	0.248052	0.193182	0.381818	0.214286	-0.167532	0.0833833	1.07892	0.442864	0.353729
chr01	6083979	A	T	A/T	A/T					48	50	0.255	0.194167	0.270833	0.2	-0.0708333	0.509098	0.293198	0.442864	0.353729
chr01	6085358	T	C	T/C	T/C					46	56	0.254658	0.193323	0.304348	0.375	0.0706522	0.4987	0.30216	0.442864	0.353729
chr01	6087068	C	T	C/T	C/T					69	80	0.223551	0.171558	0.188406	0.2	0.0115942	0.893621	0.0488465	0.442864	0.353729
chr01	6088390	A	G	A/G	A/G					52	52	0.25	0.192308	0.288462	0.25	-0.0384615	0.767846	0.114726	0.442864	0.353729
chr01	6088450	A	T	A/T	A/T					65	68	0.229186	0.176018	0.246154	0.220588	-0.0255656	0.777644	0.109219	0.442864	0.353729
chr01	6090600	T	C	T/C	T/C					42	43	0.276301	0.206534	0.380952	0.348837	-0.0321152	0.75025	0.124794	0.442864	0.353729
chr01	6093409	A	AT	A/AT	A/AT					45	68	0.249346	0.190196	0.222222	0.264706	0.0424837	0.669266	0.174401	0.442864	0.353729
chr01	6093530	T	C	T/C	T/C					52	51	0.265083	0.199095	0.230769	0.294118	0.0633484	0.531094	0.274829	0.442864	0.353729
chr01	6096631	T	T	T/A	T/A					57	67	0.238544	0.180152	0.157895	0.134328	-0.0235664	0.807039	0.0931057	0.442864	0.353729
chr01	6096632	T	T	T/A	T/A					59	65	0.235202	0.181226	0.169492	0.138462	-0.03103	0.723055	0.140828	0.442864	0.353729
chr01	6096680	G	G	G/GT	G/GT					40	62	0.253226	0.195968	0.25	0.177419	-0.0725806	0.477105	0.321386	0.442864	0.353729
chr01	6096689	T	T	T/C	T/C					44	64	0.24858	0.190341	0.227273	0.1875	-0.0397727	0.679864	0.167578	0.442864	0.353729
chr01	6097641	T	C	T/C	T/C					54	68	0.234749	0.179739	0.185185	0.264706	0.0795207	0.390322	0.408577	0.442864	0.353729
chr01	6097985	G	G	G/A	G/A					42	62	0.251152	0.195853	0.238095	0.322581	0.0844854	0.389722	0.409245	0.442864	0.353729
chr01	6098554	A	A	A/C	A/C				QTL	58	51	0.244084	0.189993	0.310345	0.117647	-0.192698	0.0463907	1.33357	0.442864	0.353729
chr01	6099122	A	A	A/C	A/C					68	47	0.244994	0.187735	0.235294	0.234043	-0.00125156	0.993801	0.00270047	0.442864	0.353729
chr01	6099333	A	A	A/G	A/G					47	56	0.254939	0.193769	0.340426	0.25	-0.0904255	0.374925	0.426056	0.442864	0.353729
chr01	6099344	G	A	G/A	G/A					45	55	0.262626	0.19798	0.244444	0.218182	-0.0262626	0.809238	0.0919236	0.442864	0.353729
chr01	6099402	G	A	G/A	G/A					43	55	0.265116	0.200423	0.209302	0.290909	0.0816068	0.434513	0.361997	0.442864	0.353729
chr01	6103834	T	C	T/C	T/C					71	81	0.228656	0.16971	0.197183	0.222222	0.0250391	0.780444	0.107658	0.435551	0.360961
chr01	6114043	T	T	T/TG	T/TG					44	45	0.264141	0.19798	0.227273	0.155556	-0.0717172	0.517097	0.286428	0.435551	0.360961
chr01	6114171	G	G	G/C	G/C					55	56	0.239935	0.18539	0.236364	0.214286	-0.0220779	0.834033	0.0788167	0.435551	0.360961
chr01	6114282	T	A	T/A	T/A					48	44	0.263258	0.200758	0.25	0.363636	0.113636	0.260948	0.583446	0.435551	0.360961
chr01	6118312	A	G	A/G	A/G					66	62	0.233627	0.173998	0.227273	0.193548	-0.0337243	0.692062	0.159855	0.435551	0.360961
chr01	6118427	T	G	T/G	T/G					53	63	0.24139	0.18239	0.150943	0.174603	0.0236598	0.793841	0.100266	0.435551	0.360961
chr01	6118521	T	C	T/C	C					72	58	0.240421	0.181513	0.152778	0.0689655	-0.0838123	0.352929	0.452312	0.435551	0.360961
chr01	6126119	C	G	C/G	C/G					59	52	0.246089	0.187419	0.271186	0.365385	0.0941982	0.333533	0.476861	0.425543	0.371057
chr01	6126142	C	T	C/T	C/T					59	50	0.258305	0.192881	0.254237	0.3	0.0457627	0.652869	0.185174	0.425543	0.371057
chr01	6126431	C	T	C/T	C/T					54	66	0.23064	0.181818	0.166667	0.30303	0.136364	0.144771	0.839318	0.425543	0.371057
chr01	6126493	C	T	C/T	C/T					61	74	0.227957	0.174346	0.114754	0.216216	0.101462	0.24895	0.603888	0.425543	0.371057
chr01	6127789	T	G	T/G	T/G					67	73	0.225516	0.175833	0.164179	0.191781	0.0276017	0.746051	0.127232	0.425543	0.371057
chr01	6129086	TC	T	TC/T	TC/T					62	62	0.241935	0.177419	0.33871	0.241935	-0.0967742	0.346731	0.460008	0.425543	0.371057
chr01	6132288	G	A	G/A	G/A					52	79	0.238072	0.175511	0.211538	0.227848	0.0163096	0.84903	0.0710769	0.425543	0.371057
chr01	6132732	C	T	C/T	C/T				QTL	53	74	0.234064	0.178735	0.150943	0.351351	0.200408	0.0263947	1.57848	0.425543	0.371057
chr01	6133568	G	A	G/A	G/A					66	59	0.238315	0.178993	0.242424	0.20339	-0.0390344	0.677465	0.169113	0.425543	0.371057
chr01	6134037	G	A	G/A	G/A					67	61	0.244189	0.182285	0.164179	0.147541	-0.0166381	0.862028	0.0644788	0.425543	0.371057
chr01	6137245	C	T	C/T	C/T					58	78	0.233422	0.174182	0.224138	0.24359	0.0194518	0.827634	0.0821614	0.425543	0.371057
chr01	6137343	T	A	T/A	T/A					43	63	0.253599	0.198597	0.186047	0.238095	0.0520487	0.595281	0.225278	0.425543	0.371057
chr01	6140182	A	G	A/G	A/G					64	60	0.24375	0.18125	0.21875	0.2	-0.01875	0.823835	0.0841596	0.425543	0.371057
chr01	6140219	AT	A	AT/A	A					64	57	0.234649	0.180921	0.1875	0.157895	-0.0296053	0.753249	0.123061	0.425543	0.371057
chr01	6140296	T	TC	T/TC	T/TC					58	57	0.239867	0.187538	0.206897	0.245614	0.0387175	0.704059	0.152391	0.425543	0.371057
chr01	6143107	A	G	A/G	A/G					54	67	0.239635	0.18021	0.185185	0.283582	0.0983969	0.296341	0.528209	0.425543	0.371057
chr01	6155432	T	A	T/A	T/A					52	59	0.24837	0.1897	0.211538	0.322034	0.110495	0.254349	0.59457	0.425543	0.371057
chr01	6156135	G	C	G/C	G/C					82	88	0.213137	0.159645	0.268293	0.409091	0.140798	0.0821836	1.08522	0.425543	0.371057	Soltu.DM.01G005920=MODERATE	Soltu.DM.01G005920=missense_variant	Soltu.DM.01G005920=c.443G>C	Soltu.DM.01G005920=p.Cys148Ser
chr01	6156956	C	A	C/A	C/A					61	46	0.243763	0.189237	0.295082	0.282609	-0.0124733	0.89842	0.0465204	0.425543	0.371057
chr01	6159913	T	T	T/G	T/G					44	56	0.25974	0.198052	0.295455	0.160714	-0.13474	0.186563	0.729175	0.425543	0.371057
chr01	6163057	T	T	T/C	T/C					45	61	0.249545	0.192714	0.266667	0.180328	-0.0863388	0.381724	0.418251	0.425543	0.371057
chr01	6163634	G	G	G/A	G/A					59	64	0.234905	0.182733	0.305085	0.265625	-0.0394597	0.688062	0.162372	0.425543	0.371057
chr01	6164010	T	C	T/C	T/C					62	68	0.235769	0.176945	0.306452	0.279412	-0.0270398	0.760048	0.119159	0.425543	0.371057
chr01	6164359	G	G	G/T	G/T					65	84	0.231319	0.173993	0.230769	0.214286	-0.0164835	0.84983	0.0706679	0.425543	0.371057
chr01	6165460	A	G	A/G	A/G					49	67	0.247944	0.186719	0.204082	0.358209	0.154127	0.106779	0.971516	0.425543	0.371057
chr01	6166478	CG	C	CG/C	CG/C					65	76	0.224494	0.168421	0.230769	0.368421	0.137652	0.120776	0.91802	0.425543	0.371057
chr01	6166662	A	C	A/C	A/C					80	79	0.216772	0.165506	0.3	0.329114	0.0291139	0.702659	0.153255	0.425543	0.371057
chr01	6168476	C	CTTCTG	C/CTTCTG	C/CTTCTG					63	55	0.23925	0.180952	0.301587	0.4	0.0984127	0.293741	0.532035	0.425543	0.371057
chr01	6169211	T	T	T/A	T/A					57	70	0.230827	0.17619	0.22807	0.228571	0.000501253	0.9998	8.69e-05	0.425543	0.371057
chr01	6169567	T	C	T/C	T/C					60	87	0.227586	0.172414	0.216667	0.183908	-0.0327586	0.70246	0.153379	0.425543	0.371057
chr01	6178798	C	A	C/A	C/A					50	60	0.246667	0.186667	0.28	0.233333	-0.0466667	0.625275	0.203929	0.425543	0.371057
chr01	6180846	C	A	C/A	C/A				QTL	73	70	0.226419	0.171624	0.123288	0.3	0.176712	0.0461908	1.33544	0.425543	0.371057
chr01	6183937	G	G	G/GTT	G/GTT					61	46	0.249109	0.189594	0.295082	0.23913	-0.0559515	0.573085	0.241781	0.425543	0.371057
chr01	6184105	CCT	CCT	CCT/C	CCT/C					62	58	0.236374	0.181313	0.274194	0.206897	-0.067297	0.470906	0.327066	0.425543	0.371057
chr01	6184188	T	T	T/TG	T/TG					48	58	0.25431	0.19181	0.25	0.258621	0.00862069	0.934813	0.0292752	0.425543	0.371057
chr01	6184212	A	A	A/ATAT	A/ATAT					43	54	0.254091	0.193798	0.325581	0.259259	-0.0663221	0.512498	0.290308	0.425543	0.371057
chr01	6190441	G	A	G/A	G/A					49	53	0.264921	0.197536	0.204082	0.301887	0.0978052	0.334733	0.475301	0.425543	0.371057
chr01	6191827	T	T	T/A	T/A					71	73	0.227474	0.173259	0.197183	0.178082	-0.0191009	0.874025	0.058476	0.425543	0.371057
chr01	6194671	GTTCTTTTAATCAACACT	GTTCTTTTAATCAACACT	GTTCTTTTAATCAACACT/G	GTTCTTTTAATCAACACT/G					51	53	0.242693	0.18572	0.117647	0.150943	0.0332963	0.710058	0.148706	0.425543	0.371057
chr01	6201226	G	G	G/A	G/A					61	66	0.241927	0.181321	0.196721	0.19697	0.000248385	1	0	0.425543	0.371057
chr01	6215222	T	T	T/C	T/C					75	80	0.224167	0.165	0.173333	0.1875	0.0141667	0.863227	0.0638748	0.425543	0.371057
chr01	6217738	G	G	G/T	G/T					41	45	0.282385	0.210298	0.146341	0.222222	0.0758808	0.461108	0.336198	0.425543	0.371057
chr01	6219992	T	T	T/C	T/C					43	61	0.258101	0.194434	0.27907	0.147541	-0.131529	0.190562	0.719964	0.425543	0.371057
chr01	6220259	T	T	T/C	T/C					49	73	0.2435	0.182555	0.367347	0.219178	-0.148169	0.114377	0.941661	0.39022	0.40869
chr01	6220708	G	T	G/T	G/T					75	102	0.203137	0.157647	0.213333	0.215686	0.00235294	0.977804	0.009748	0.39022	0.40869	Soltu.DM.01G005960=MODERATE | Soltu.DM.01G005960=MODERATE | Soltu.DM.01G005960=MODERATE	Soltu.DM.01G005960=missense_variant | Soltu.DM.01G005960=missense_variant | Soltu.DM.01G005960=missense_variant	Soltu.DM.01G005960=c.1507C>A | Soltu.DM.01G005960=c.1495C>A | Soltu.DM.01G005960=c.1495C>A	Soltu.DM.01G005960=p.Leu503Ile | Soltu.DM.01G005960=p.Leu499Ile | Soltu.DM.01G005960=p.Leu499Ile
chr01	6221170	A	T	A/T	A/T					96	82	0.204522	0.160823	0.260417	0.280488	0.0200711	0.808238	0.0924605	0.39022	0.40869	Soltu.DM.01G005960=MODERATE | Soltu.DM.01G005960=MODERATE | Soltu.DM.01G005960=MODERATE | Soltu.DM.01G005960=MODERATE	Soltu.DM.01G005960=missense_variant | Soltu.DM.01G005960=missense_variant | Soltu.DM.01G005960=missense_variant | Soltu.DM.01G005960=missense_variant	Soltu.DM.01G005960=c.1140T>A | Soltu.DM.01G005960=c.1128T>A | Soltu.DM.01G005960=c.1128T>A | Soltu.DM.01G005960=c.1128T>A	Soltu.DM.01G005960=p.Asn380Lys | Soltu.DM.01G005960=p.Asn376Lys | Soltu.DM.01G005960=p.Asn376Lys | Soltu.DM.01G005960=p.Asn376Lys
chr01	6221260	A	G	A/G	A/G					72	70	0.220635	0.17619	0.347222	0.357143	0.00992064	0.878624	0.0561968	0.39022	0.40869
chr01	6221413	T	C	T/C	T/C					71	88	0.210948	0.164213	0.183099	0.318182	0.135083	0.110978	0.954764	0.39022	0.40869
chr01	6221651	T	C	T/C	T/C					69	75	0.228986	0.172754	0.231884	0.293333	0.0614493	0.478704	0.319933	0.39022	0.40869	Soltu.DM.01G005960=MODERATE | Soltu.DM.01G005960=MODERATE | Soltu.DM.01G005960=MODERATE | Soltu.DM.01G005960=MODERATE	Soltu.DM.01G005960=missense_variant | Soltu.DM.01G005960=missense_variant | Soltu.DM.01G005960=missense_variant | Soltu.DM.01G005960=missense_variant	Soltu.DM.01G005960=c.659A>G | Soltu.DM.01G005960=c.647A>G | Soltu.DM.01G005960=c.647A>G | Soltu.DM.01G005960=c.647A>G	Soltu.DM.01G005960=p.Asn220Ser | Soltu.DM.01G005960=p.Asn216Ser | Soltu.DM.01G005960=p.Asn216Ser | Soltu.DM.01G005960=p.Asn216Ser
chr01	6221779	G	A	G/A	G/A					61	78	0.228247	0.174023	0.147541	0.24359	0.0960488	0.271546	0.566157	0.39022	0.40869
chr01	6230700	G	C	G/C	G/C					69	70	0.233747	0.176605	0.318841	0.314286	-0.00455486	0.936213	0.0286254	0.39022	0.40869
chr01	6231534	A	A	A/G	A/G					65	52	0.238462	0.184615	0.215385	0.134615	-0.0807692	0.391522	0.407244	0.39022	0.40869
chr01	6231626	T	T	T/A	T/A					61	65	0.236066	0.177554	0.163934	0.215385	0.0514502	0.568086	0.245586	0.39022	0.40869
chr01	6234853	C	C	C/T	C/T					59	47	0.251713	0.192211	0.40678	0.234043	-0.172737	0.0773845	1.11135	0.39022	0.40869
chr01	6234870	T	T	T/G	T/G					73	63	0.232442	0.177212	0.287671	0.15873	-0.128941	0.156169	0.806406	0.39022	0.40869
chr01	6235711	A	A	A/G	A/G					65	61	0.223707	0.175536	0.292308	0.327869	0.0355612	0.680064	0.16745	0.39022	0.40869
chr01	6236114	C	T	C/T	C/T					66	75	0.228485	0.173333	0.30303	0.333333	0.030303	0.725655	0.13927	0.39022	0.40869
chr01	6236829	T	T	T	T					56	72	0.234127	0.180556	0.0714286	0.0694444	-0.00198413	0.992002	0.00348763	0.39022	0.40869
chr01	6254792	A	G	A/G	A/G					67	68	0.232441	0.17252	0.19403	0.176471	-0.0175593	0.863027	0.0639754	0.350859	0.454867
chr01	6259608	T	A	T/A	T/A					67	58	0.232887	0.180134	0.223881	0.258621	0.0347401	0.721256	0.141911	0.350859	0.454867
chr01	6269558	A	T	A/T	A/T					67	53	0.24303	0.183329	0.19403	0.320755	0.126725	0.171966	0.764558	0.325941	0.486861
chr01	6289549	T	C	T/C	T/C					60	70	0.22619	0.171429	0.316667	0.242857	-0.0738095	0.419716	0.377044	0.325941	0.486861
chr01	6289601	A	T	A/T	A/T					70	77	0.227273	0.172727	0.228571	0.220779	-0.00779221	0.933013	0.0301121	0.325941	0.486861
chr01	6293312	C	T	C/T	C/T					47	50	0.251064	0.193617	0.255319	0.2	-0.0553191	0.583683	0.233823	0.325941	0.486861
chr01	6296482	A	T	A/T	A/T					44	55	0.268182	0.2	0.181818	0.327273	0.145455	0.156769	0.804741	0.325941	0.486861
chr01	6299220	A	T	A/T	A/T					56	54	0.246693	0.189815	0.232143	0.259259	0.0271164	0.794041	0.100157	0.325941	0.486861
chr01	6299916	G	A	G/A	G/A					66	73	0.229556	0.179743	0.136364	0.246575	0.110212	0.223955	0.649839	0.325941	0.486861
chr01	6301029	T	A	T/A	T/A					64	61	0.232838	0.175205	0.125	0.262295	0.137295	0.130574	0.884144	0.325941	0.486861
chr01	6302903	G	A	G/A	G/A					43	74	0.2445	0.184789	0.139535	0.189189	0.0496543	0.59988	0.221936	0.325941	0.486861
chr01	6303073	A	C	A/C	A/C					54	75	0.237037	0.182222	0.12963	0.226667	0.097037	0.294341	0.531149	0.325941	0.486861
chr01	6303482	A	G	A/G	A/G					69	78	0.216834	0.170011	0.173913	0.153846	-0.0200669	0.825635	0.083212	0.325941	0.486861
chr01	6304401	G	A	G/A	G/A					57	66	0.244019	0.181021	0.22807	0.212121	-0.015949	0.871426	0.0597696	0.325941	0.486861
chr01	6304612	G	A	G/A	G/A					64	73	0.227312	0.170591	0.234375	0.191781	-0.0425942	0.631274	0.199782	0.325941	0.486861
chr01	6306035	G	T	G/T	G/T					64	64	0.234375	0.171875	0.21875	0.3125	0.09375	0.345731	0.461262	0.325941	0.486861
chr01	6307530	C	T	C/T	C/T					45	48	0.261111	0.198611	0.2	0.354167	0.154167	0.135973	0.866548	0.325941	0.486861
chr01	6312575	T	A	T/A	T/A					40	45	0.283333	0.211111	0.275	0.244444	-0.0305556	0.788242	0.10334	0.325941	0.486861
chr01	6315138	G	A	G/A	G/A				QTL	63	53	0.24139	0.180892	0.206349	0.433962	0.227613	0.015197	1.81824	0.325941	0.486861
[truncated: 275,315+ more rows]
