# Supplementary material for: Polyploid QTL-seq identified QTLs controlling potato flesh color and tuber starch phosphorus content in a plexity-dependent manner
Source: Breed Sci. 2024 Nov 23;74(5):403–14. doi: 10.1270/jsbbs.24028 (PMC11780331; doi:10.1270/jsbbs.24028)
Supplement: Supplementary file 10 — Supplemental Table 9 [file 74_403_s10.xlsx]

## Sheet: Table S9
Supplemental Table 9. Plexity of the starch phosphorus content-associated QTL determined by various methods of quantitative PCR, fragment analysis, and amplicon sequencing.
	Quantitative PCR	Fragment analysis	Amplicon sequence				Estimated plexity
	chr02:41426723	chr02:41523385	chr02:41322042	chr02:41426723	chr02:41523385		chr02:41322042	chr02:41426723	chr02:41426723	chr02:41523385	chr02:41523385	Majority
	Allele dosage	Peak height ratio	Read count ratio	Read count ratio	Read count ratio		Amplicon sequence	Quantitative PCR	Amplicon sequence	Fragment analysis	Amplicon sequence
TY	0.0170085	0.12251	0.00220629	0.0035524	0.000377074		0	0	0	0	0	0
BM/TY mix	1	0.346811	0.232215	0.240204	0.213632		1	1	1	1	1	1
BM	1.84051	0.718123	0.486509	0.544704	0.475285		2	2	2	2	2	2
BT001	1.03839	0.336246	0.232092	0.251925	0.210606		1	1	1	1	1	1
BT002	1.13651	0.362094	0.254012	0.261731	0.214173		1	1	1	1	1	1
BT003	1.02445	0.341772	0.254219	0.268016	0.227617		1	1	1	1	1	1
BT004	1.14032	0.358264	0.254206	0.241791	0.238561		1	1	1	1	1	1
BT005	1.99682	0.72095	0.482892	0.466222	0.475934		2	2	2	2	2	2
BT006	1.63747	0.742743	0.471746	0.512195	0.496186		2	2	2	2	2	2
BT007	1.07029	0.330416	0.2235	0.254495	0.219188		1	1	1	1	1	1
BT008	1.07906	0.357183	0.226938	0.238136	0.235379		1	1	1	1	1	1
BT009	0.898136	0.357318	0.232899	0.249081	0.233273		1	1	1	1	1	1
BT010	0.983624	0.372658	0.22136	0.243083	0.211492		1	1	1	1	1	1
BT011	0.889449	0.362764	0.246128	0.269674	0.197323		1	1	1	1	1	1
BT012	0.0143857	0.101828	0.0017094	0.00322928	0.0014218		0	0	0	0	0	0
BT013	0.749088	0.467053	0.321619	0.28246	0.291688		1	1	1	1	1	1
BT014	0.0114443	0.101861	0.000984737	0.00119332	0.00098668		0	0	0	0	0	0
BT015	1.28592	0.744982	0.448198	0.534234	0.491244		2	1	2	2	2	2
BT016	0.00933384	0.0982487	0.0014313	0.00221566	0.0011839		0	0	0	0	0	0
BT017	1.25867	0.712022	0.511185	0.529874	0.512755		2	1	2	2	2	2
BT018	0.0093558	0.106462	0.00317965	0.0021978	0.00224517		0	0	0	0	0	0
BT019	0.482962	0.350144	0.259056	0.231731	0.228027		1	1	1	1	1	1
BT020	1.22628	0.385668	0.365121	0.414894	0.207767		1	1	2	1	1	1
BT021	0.0145197	0.106604	0.00111235	0.00622222	0.0024888		0	0	0	0	0	0
BT022	0.941386	0.339992	0.231356	0.233953	0.227575		1	1	1	1	1	1
BT023	0.0147475	0.109479	0.00156331	0.00199601	0.00137994		0	0	0	0	0	0
BT024	1.9296	0.747379	0.493312	0.526963	0.47912		2	2	2	2	2	2
BT025	2.06094	1.09423	0.670417	0.646392	0.679415		2	2	2	2	2	2
BT026	1.02592	0.342942	0.20949	0.265794	0.212644		1	1	1	1	1	1
BT027	1.64476	0.772545	0.463647	0.504615	0.470871		2	2	2	2	2	2
BT028	1.05715	0.38292	0.254975	0.205659	0.215686		1	1	1	1	1	1
BT029	0.0126419	0.113889	0.00304692	0.00254669	0.00217984		0	0	0	0	0	0
BT030	1.10069	0.3893	0.219089	0.23254	0.244496		1	1	1	1	1	1
BT031	0.972732	0.365928	0.240845	0.253115	0.221452		1	1	1	1	1	1
BT032	2.03785	0.761515	0.488935	0.496644	0.471219		2	2	2	2	2	2
BT033	1.99187	0.696939	0.489297	0.481297	0.482159		2	2	2	2	2	2
BT034	1.05875	0.354641	0.259615	0.207052	0.232632		1	1	1	1	1	1
BT035	1.9896	0.740887	0.524571	0.477998	0.499247		2	2	2	2	2	2
BT036	0.945333	0.353586	0.257024	0.245089	0.222531		1	1	1	1	1	1
BT037	0.962113	0.419118	0.222907	0.22406	0.243004		1	1	1	1	1	1
BT038	0.012967	0.129424	0.00192771	0	0		0	0	0	0	0	0
BT039	0.776571	0.367705	0.215623	0.260999	0.199564		1	1	1	1	1	1
BT040	0.00866032	0.102236	0.00169635	0	0.000373832		0	0	0	0	0	0
BT041	0.00905384	0.0973389	0.00375	0.000982318	0.00162426		0	0	0	0	0	0
BT042	0.631671	0.338171	0.231658	0.239182	0.214119		1	1	1	1	1	1
BT043	0.495832	0.341176	0.229091	0.246231	0.216114		1	1	1	1	1	1
BT044	1.26575	0.694136	0.493009	0.518414	0.487791		2	1	2	2	2	2
BT045	0.8769	0.365788	0.221013	0.261578	0.226837		1	1	1	1	1	1
BT046	1.79258	0.766902	0.480929	0.512442	0.458173		2	2	2	2	2	2
BT047	1.00696	0.361455	0.217172	0.259046	0.237701		1	1	1	1	1	1
BT048	1.84107	0.74191	0.488824	0.478734	0.524235		2	2	2	2	2	2
BT049	0.0145656	0.0963162	0.00245821	0.00464576	0.00167015		0	0	0	0	0	0
BT050	1.86115	0.546592	0.427676	0.367322	0.378913		2	2	1	1	2	2
BT051	0.767834	0.392898	0.223028	0.249716	0.247507		1	1	1	1	1	1
BT052	0.0145895	0.129733	0.00111919	0.00350263	0.00218341		0	0	0	0	0	0
BT053	0.910655	0.308762	0.191957	0.205479	0.17657		1	1	1	1	1	1
BT054	0.960109	0.367133	0.221657	0.280488	0.228933		1	1	1	1	1	1
BT055	1.07621	0.363777	0.285535	0.226817	0.223281		1	1	1	1	1	1
BT056	1.0645	0.341141	0.248385	0.237333	0.239516		1	1	1	1	1	1
BT057	1.85256	0.619048	0.362319	0.377462	0.396031		1	2	2	2	2	2
BT058	1.0471	0.329829	0.202228	0.24647	0.2111		1	1	1	1	1	1
BT059	2.0041	1.13257	0.630993	0.686675	0.66772		2	2	2	2	2	2
BT060	1.91036	0.695808	0.509823	0.527409	0.489276		2	2	2	2	2	2
BT061	1.02883	0.371119	0.190114	0.241855	0.231033		1	1	1	1	1	1
BT062	0.885001	0.38226	0.259981	0.236056	0.234085		1	1	1	1	1	1
BT063	0.717352	0.37032	0.229186	0.253028	0.230511		1	1	1	1	1	1
BT064	0.0122725	0.109367	0.00137804	0.00484966	0.00141894		0	0	0	0	0	0
BT065	0.740613	0.34955	0.237371	0.244292	0.241365		1	1	1	1	1	1
BT066	0.649613	0.397196	0.23154	0.239107	0.234266		1	1	1	1	1	1
BT067	1.3252	0.692629	0.485338	0.505178	0.482		2	1	2	2	2	2
BT068	0.596113	0.382812	0.248822	0.194058	0.249064		1	1	1	1	1	1
BT069	0.0122508	0.124069	0.000884564	0	0		0	0	0	0	0	0
BT070	1.09635	0.50116	0.321515	0.336134	0.313264		1	1	1	1	1	1
BT071	1.07795	0.305111	0.189944	0.215134	0.182879		1	1	1	1	1	1
BT072	0.993044	0.364086	0.259018	0.215686	0.245651		1	1	1	1	1	1
BT073	0.014366	0.101998	0.00339751	0.00997151	0.00343811		0	0	0	0	0	0
BT074	0.944534	0.463777	0.350022	0.314376	0.29135		1	1	1	1	1	1
BT075	0.0117943	0.0991866	0.00153767	0	0.000453515		0	0	0	0	0	0
BT076	0.0135991	0.108282	0.00156904	0.00259403	0		0	0	0	0	0	0
BT077	1.9438	0.707128	0.450407	0.488064	0.467157		2	2	2	2	2	2
BT078	1.04178	0.383503	0.253529	0.24649	0.21679		1	1	1	1	1	1
BT079	1.08994	0.366106	0.247886	0.264775	0.206881		1	1	1	1	1	1
BT080	1.06463	0.351351	0.26017	0.214205	0.22406		1	1	1	1	1	1
BT081	1.06492	0.470077	0.295674	0.369077	0.313878		1	1	1	1	1	1
BT082	2.18621	0.77429	0.477356	0.47483	0.505385		2	2	2	2	2	2
BT083	0.0115895	0.102377	0.0021978	0.00270636	0.00424929		0	0	0	0	0	0
BT084	0.924546	0.361516	0.236069	0.255053	0.253536		1	1	1	1	1	1
BT085	0.883447	0.381585	0.253506	0.224944	0.217988		1	1	1	1	1	1
BT086	1.83374	0.741827	0.442933	0.510135	0.476904		2	2	2	2	2	2
BT087	0.775649	0.382841	0.236539	0.276139	0.223496		1	1	1	1	1	1
BT088	0.700414	0.338249	0.260708	0.217963	0.221147		1	1	1	1	1	1
BT089	0.602397	0.335481	0.233515	0.224626	0.230567		1	1	1	1	1	1
BT090	0.675919	0.342988	0.268557	0.23085	0.232837		1	1	1	1	1	1
BT091	0.675074	0.35151	0.211668	0.24812	0.247852		1	1	1	1	1	1
BT092	0.523529	0.349451	0.255047	0.229111	0.234266		1	1	1	1	1	1
BT093	1.85367	0.719907	0.490795	0.495396	0.49621		2	2	2	2	2	2
BT094	2.06025	0.760185	0.506051	0.498282	0.500861		2	2	2	2	2	2
BT095	0.916937	0.30531	0.181117	0.186553	0.174933		1	1	1	1	1	1
BT096	0.696677	0.374946	0.213393	0.225714	0.238569		1	1	1	1	1	1
BT097	1.07842	0.327301	0.254891	0.255118	0.25		1	1	1	1	1	1
BT098	0.0191974	0.0797068	0.00373732	0.00632911	0.00231481		0	0	0	0	0	0
BT099	0.0158586	0.101596	0.00319829	0.00322061	0.00306654		0	0	0	0	0	0
BT100	0.883722	0.340385	0.224271	0.318807	0.243364		1	1	1	1	1	1
BT101	0.808513	0.349336	0.22701	0.274874	0.236842		1	1	1	1	1	1
BT102	1.40235	0.596448	0.4551	0.485714	0.48587		2	1	2	2	2	2
BT103	1.67223	0.632998	0.49359	0.481547	0.469183		2	2	2	2	2	2
BT104	0.0176303	0.0965316	0.00382592	0.00258732	0.000785238		0	0	0	0	0	0
BT105	0.940241	0.326006	0.220649	0.265823	0.213681		1	1	1	1	1	1
BT106	0.913189	0.33727	0.212776	0.226667	0.201579		1	1	1	1	1	1
BT107	0.0146788	0.0992225	0.00195599	0.00247525	0.000757576		0	0	0	0	0	0
BT108	0.0125169	0.0832415	0.0034463	0	0		0	0	0	0	0	0
BT109	0.0108487	0.108945	0.00297767	0	0		0	0	0	0	0	0
BT110	0.733466	0.352118	0.247399	0.228426	0.234025		1	1	1	1	1	1
BT111	1.53271	1.07971	0.631107	0.690377	0.670727		2	2	2	2	2	2
BT112	0.675112	0.3224	0.216095	0.255443	0.243357		1	1	1	1	1	1
BT113	0.642382	0.350129	0.228266	0.253505	0.221255		1	1	1	1	1	1
BT114	1.32204	0.768393	0.482776	0.515939	0.468384		2	1	2	2	2	2
BT115	1.0527	0.705594	0.503278	0.483586	0.493774		2	1	2	2	2	2
BT116	0.679464	0.36626	0.224972	0.275731	0.200455		1	1	1	1	1	1
BT117	1.08361	0.346411	0.218192	0.215596	0.239078		1	1	1	1	1	1
BT118	1.09155	0.344186	0.22447	0.224576	0.228953		1	1	1	1	1	1
BT119	2.0062	0.579154	0.388506	0.395914	0.365743		2	2	2	2	1	2
BT120	0.867653	0.333239	0.232414	0.23815	0.209312		1	1	1	1	1	1
BT121	0.896714	0.335342	0.253708	0.297229	0.214928		1	1	1	1	1	1
BT122	0.769768	0.347208	0.242785	0.28401	0.235347		1	1	1	1	1	1
BT123	0.0100168	0.105151	0.00201106	0	0		0	0	0	0	0	0
BT124	0.0160436	0.13226	0.00119689	0	0.000775194		0	0	0	0	0	0
BT125	0.923954	0.366966	0.243455	0.188366	0.22979		1	1	1	1	1	1
BT126	0.937869	0.380232	0.248585	0.24	0.249696		1	1	1	1	1	1
BT127	0.0136596	0.10632	0.00391475	0	0.00168067		0	0	0	0	0	0
BT128	0.683311	0.4515	0.296687	0.33687	0.304012		1	1	1	1	1	1
BT129	0.0148637	0.110804	0.00333969	0.00824742	0.00206612		0	0	0	0	0	0
BT130	0.63829	0.342173	0.242982	0.268765	0.239415		1	1	1	1	1	1
BT131	0.878282	0.344542	0.225246	0.217252	0.247033		1	1	1	1	1	1
BT132	0.848688	0.308053	0.242615	0.198324	0.233052		1	1	1	1	1	1
BT133	0.00887024	0.128004	0.0018648	0	0.000840336		0	0	0	0	0	0
BT134	1.31863	0.735446	0.535003	0.493377	0.516372		2	1	2	2	2	2
BT135	0.545933	0.349489	0.224413	0.235732	0.236623		1	1	1	1	1	1
BT136	1.24562	0.704902	0.501164	0.458733	0.468077		2	1	2	2	2	2
BT137	0.698714	0.653796	0.255185	0.229167	0.482348		1	1	1	2	2	1
BT138	0.588041	0.319508	0.176744	0.234343	0.155702		1	1	1	1	1	1
BT139	0.626091	0.314071	0.238349	0.168269	0.227319		1	1	1	1	1	1
BT140	0.705123	0.353623	0.252126	0.300813	0.222506		1	1	1	1	1	1
BT141	0.859937	0.32694	0.227232	0.200935	0.256863		1	1	1	1	1	1
BT142	0.920841	0.406284	0.22735	0.203804	0.23215		1	1	1	1	1	1
BT143	0.0138145	0.121501	0.001228	0	0		0	0	0	0	0	0
BT144	1.04046	0.314696	0.239037	0.256506	0.222863		1	1	1	1	1	1
BT145	1.67172	0.692597	0.45774	0.549065	0.486746		2	2	2	2	2	2
BT146	0.0152718	0.1004	0.00251889	0.00518807	0.000370508		0	0	0	0	0	0
BT147	0.943856	0.325259	0.226958	0.225386	0.231895		1	1	1	1	1	1
BT148	0.0142804	0.135128	0.00565931	0.00471698	0.00163532		0	0	0	0	0	0
BT149	0.851387	0.383117	0.247428	0.271574	0.248782		1	1	1	1	1	1
BT150	0.851981	0.461593	0.317612	0.302013	0.290893		1	1	1	1	1	1
BT151	1.63049	0.758026	0.480116	0.494898	0.470254		2	2	2	2	2	2
BT152	0.894375	0.332189	0.261215	0.276316	0.227645		1	1	1	1	1	1
BT153	0.699795	0.344817	0.215549	0.251174	0.231343		1	1	1	1	1	1
BT154	0.833936	0.356757	0.251667	0.244604	0.2289		1	1	1	1	1	1
BT155	0.703287	0.295427	0.170098	0.214286	0.179173		1	1	1	1	1	1
BT156	0.683658	0.289251	0.166401	0.224568	0.182026		1	1	1	1	1	1
BT157	0.0119023	0.124627	0.00211082	0.0123077	0.0017116		0	0	0	0	0	0
BT158	0.638872	0.336601	0.25118	0.282828	0.230165		1	1	1	1	1	1
BT159	1.11033	0.740478	0.508866	0.554839	0.486648		2	1	2	2	2	2
BT160	0.00872964	0.0987738	0.00694789	0	0.00103022		0	0	0	0	0	0
BT161	0.00568374	0.106875	0.00142857	0	0		0	0	0	0	0	0
BT162	0.00531825	0.112009	0.00272727	0.00394477	0.00151172		0	0	0	0	0	0
BT163	0.00782085	0.0984252	0.00370199	0	0		0	0	0	0	0	0
BT164	0.00785249	0.116404	0.000549451	0	0.00113422		0	0	0	0	0	0
BT165	0.859716	0.414802	0.222278	0.302799	0.217041		1	1	1	1	1	1
BT166	1.62504	0.75428	0.490566	0.506394	0.503514		2	2	2	2	2	2
BT167	1.74452	0.749728	0.522037	0.519348	0.478898		2	2	2	2	2	2
BT168	0.982624	0.366723	0.251007	0.302926	0.219302		1	1	1	1	1	1
BT169	1.95283	0.752506	0.495844	0.529762	0.474194		2	2	2	2	2	2
BT170	0.988397	0.373426	0.243014	0.239535	0.228652		1	1	1	1	1	1
BT171	0.991722	0.356866	0.234239	0.218579	0.23402		1	1	1	1	1	1
BT172	0.967857	0.359113	0.269336	0.204268	0.222264		1	1	1	1	1	1
BT174	0.92996	0.341483	0.235607	0.230952	0.210824		1	1	1	1	1	1
BT176	0.933063	0.343782	0.236923	0.241636	0.240734		1	1	1	1	1	1
BT178	1.67095	0.699087	0.476118	0.485839	0.508065		2	2	2	2	2	2
BT179	0.012753	0.353939	0.00171013	0.00389105	0.258221		0	0	0	1	1	0
BT180	0.775879	0.353436	0.245033	0.221448	0.243021		1	1	1	1	1	1
BT184	0.804529	0.364634	0.219658	0.22268	0.232413		1	1	1	1	1	1	Expected segregation
						Number of nulliplex lines	39	39	39	38	38	39	29.7
						Number of simplex lines	102	111	101	102	102	101	118.7
						Number of duplex lines	37	28	38	38	38	38	29.7
